# Supplementary material for: The layer silicate Cs2SnIVSi6O15
Source: Acta Crystallogr E Crystallogr Commun. 2022 Jan 7;78(Pt 2):111–3. doi: 10.1107/S2056989021013554 (PMC8819447; doi:10.1107/S2056989021013554)
Supplement: Supplementary file 1 [file e-78-00111-sup1.cif]

##############################################################################
#                                                                            #
# This CIF contains the data in a paper accepted for publication in          #
# Acta Crystallographica Section E. It conforms to the requirements of       #
# Notes for Authors for Acta Crystallographica Section E, and has been       #
# peer reviewed under the auspices of the IUCr Commission on Journals.       #
#                                                                            #
# Full details of the Crystallographic Information File format               #
# are given in the paper "The Crystallographic Information File (CIF):       #
# a New Standard Archive File for Crystallography" by S. R. Hall, F. H.      #
# Allen and I. D. Brown [Acta Cryst. (1991), A47, 655-685].                  #
#                                                                            #
# The current version of the core CIF dictionary is obtainable from          #
# ftp://ftp.iucr.org/pub/cif_core.dic.                                       #
#                                                                            #
# Software is freely available for graphical display of the structure(s)     #
# in this CIF. For information consult the CIF software page                 #
# http://www.iucr.org/resources/cif/software.                                #
#                                                                            #
# This file may be used for bona fide research purposes within the           #
# scientific community so long as proper attribution is given to the journal # 
# article from which it was obtained.                                        #
#                                                                            #
##############################################################################
data_I
_audit_creation_method     'SHELXL-2018/3'
_journal_date_recd_electronic     2021-12-07
_journal_date_accepted     2021-12-23
_journal_name_full     'Acta Crystallographica, Section E'
_journal_year     2022
_journal_volume     78
_journal_issue      2
_journal_page_first     0
_journal_page_last     0
_journal_paper_category     GI
_journal_paper_doi     10.1107/S2056989021013554
_journal_coeditor_code     PK2660
_publ_contact_author_name
;
Mattias Weil
;
_publ_contact_author_address
;
Institute for Chemical Technologies and Analytics
Division of Structural Chemistry
TU Wien
Getreidemarkt 9/164-SC
A-1060 Vienna
Austria
;
_publ_contact_author_email     'matthias.weil@tuwien.ac.at'
_publ_contact_author_fax     '+43 1 58801 17199'
_publ_contact_author_phone     '+43 1 58801 17122'
_publ_section_title
;
The layer silicate Cs~2~Sn^IV^Si~6~O~15~
;
loop_
    _publ_author_name
    _publ_author_address
    'Ketter, Michael'
;
Institute for Chemical Technologies and Analytics
Division of Structural Chemistry
TU Wien
Getreidemarkt 9/164-SC
A-1060 Vienna
Austria
;
    'Weil, Matthias'
;
Institute for Chemical Technologies and Analytics
Division of Structural Chemistry
TU Wien
Getreidemarkt 9/164-SC
A-1060 Vienna
Austria
;
_publ_section_synopsis
;
The crystal structure of Cs~2~SnSi~6~O~15~ shows a <i>klassengleiche</i>
group--subgroup relationship of index 2 with Cs~2~ZrSi~6~O~15~.
;
_chemical_name_systematic
;
Dicaesium tin(IV) hexasilicate
;
_chemical_name_common     ?
_chemical_formula_moiety     'Cs2 O15 Si6 Sn'
_chemical_formula_sum     'Cs2 O15 Si6 Sn'
_chemical_formula_iupac     'Cs2 Sn Si6 O15'
_chemical_formula_weight     793.05
_chemical_melting_point     ?
_space_group_crystal_system     monoclinic
_space_group_name_H-M_alt     'I 2/c'
_space_group_name_Hall     '-I 2yc'
loop_
    _space_group_symop_operation_xyz
    'x, y, z'
    '-x, y, -z+1/2'
    'x+1/2, y+1/2, z+1/2'
    '-x+1/2, y+1/2, -z+1'
    '-x, -y, -z'
    'x, -y, z-1/2'
    '-x+1/2, -y+1/2, -z+1/2'
    'x+1/2, -y+1/2, z'
_cell_length_a     26.3434(10)
_cell_length_b     7.4805(3)
_cell_length_c     22.9137(7)
_cell_angle_alpha     90
_cell_angle_beta     107.4020(7)
_cell_angle_gamma     90
_cell_volume     4308.7(3)
_cell_formula_units_Z     12
_cell_measurement_reflns_used     4399
_cell_measurement_theta_min     2.812
_cell_measurement_theta_max     32.415
_cell_measurement_temperature     296(2)
_exptl_crystal_description     lath
_exptl_crystal_colour     colourless
_exptl_crystal_size_max     0.12
_exptl_crystal_size_mid     0.03
_exptl_crystal_size_min     0.01
_exptl_crystal_density_diffrn     3.668
_exptl_crystal_density_meas     ?
_exptl_crystal_density_method     ?
_exptl_crystal_F_000     4368
_exptl_absorpt_coefficient_mu     7.357
_exptl_absorpt_correction_type     multi-scan
_exptl_absorpt_process_details
;
(<i>SADABS</i>; Krause <i>et al.</i>, 2015).
;
_exptl_absorpt_correction_T_min     0.5391
_exptl_absorpt_correction_T_max     0.7465
_diffrn_ambient_temperature     296(2)
_diffrn_source     ?
_diffrn_radiation_type     MoK\a
_diffrn_radiation_wavelength     0.71073
_diffrn_measurement_device_type     'Bruker APEXII CCD'
_diffrn_measurement_method     '\w- and \f-scans'
_diffrn_detector_area_resol_mean     ?
_diffrn_reflns_number     51032
_diffrn_reflns_av_R_equivalents     0.0766
_diffrn_reflns_av_unetI/netI     0.0566
_diffrn_reflns_theta_min     2.811
_diffrn_reflns_theta_max     33.254
_diffrn_reflns_theta_full     25.242
_diffrn_measured_fraction_theta_max     0.996
_diffrn_measured_fraction_theta_full     0.999
_diffrn_reflns_limit_h_min     -40
_diffrn_reflns_limit_h_max     40
_diffrn_reflns_limit_k_min     -11
_diffrn_reflns_limit_k_max     11
_diffrn_reflns_limit_l_min     -35
_diffrn_reflns_limit_l_max     35
_refine_special_details     ?
_reflns_number_total     8282
_reflns_number_gt     5013
_reflns_threshold_expression     'I > 2\s(I)'
_refine_ls_structure_factor_coef     Fsqd
_refine_ls_matrix_type     full
_refine_ls_R_factor_all     0.0864
_refine_ls_R_factor_gt     0.0374
_refine_ls_wR_factor_gt     0.0677
_refine_ls_wR_factor_ref     0.0824
_refine_ls_goodness_of_fit_ref     0.997
_refine_ls_restrained_S_all     0.997
_refine_ls_number_reflns     8282
_refine_ls_number_parameters     331
_refine_ls_number_restraints     0
_refine_ls_hydrogen_treatment     undef
_refine_ls_weighting_scheme     calc
_refine_ls_weighting_details
                      'w=1/[\s^2^(Fo^2^)+(0.0259P)^2^] where P=(Fo^2^+2Fc^2^)/3'
_atom_sites_solution_hydrogens     .
_atom_sites_solution_primary     ?
_atom_sites_solution_secondary     ?
_refine_ls_shift/su_max     0.002
_refine_ls_shift/su_mean     0.000
_refine_diff_density_max     1.838
_refine_diff_density_min     -1.483
_refine_ls_extinction_method     none
_refine_ls_extinction_coef     .
loop_
    _atom_type_symbol
    _atom_type_description
    _atom_type_scat_dispersion_real
    _atom_type_scat_dispersion_imag
    _atom_type_scat_source
    'O' 'O' 0.0106 0.0060
                         'International Tables Vol C Tables 4.2.6.8 and 6.1.1.4'
    'Sn' 'Sn' -0.6537 1.4246
                         'International Tables Vol C Tables 4.2.6.8 and 6.1.1.4'
    'Si' 'Si' 0.0817 0.0704
                         'International Tables Vol C Tables 4.2.6.8 and 6.1.1.4'
    'Cs' 'Cs' -0.3680 2.1192
                         'International Tables Vol C Tables 4.2.6.8 and 6.1.1.4'
_computing_data_collection
;
APEX3 (Bruker, 2018)
;
_computing_cell_refinement
;
SAINT (Bruker, 2018)
;
_computing_data_reduction
;
SAINT (Bruker, 2018)
;
_computing_structure_solution
;
SHELXT (Sheldrick, 2015a)
;
_computing_structure_refinement
;
<i>SHELXL2018/3</i> (Sheldrick, 2015b)
;
_computing_molecular_graphics
;
ATOMS (Dowty, 2006)
;
_computing_publication_material
;
publCIF (Westrip, 2010)
;
loop_
    _atom_site_type_symbol
    _atom_site_label
    _atom_site_fract_x
    _atom_site_fract_y
    _atom_site_fract_z
    _atom_site_U_iso_or_equiv
    _atom_site_adp_type
    _atom_site_calc_flag
    _atom_site_occupancy
    _atom_site_disorder_assembly
    _atom_site_disorder_group
    Cs Cs1 0.39755(2) -0.01953(4) 0.18693(2) 0.01982(7) Uani d 1 . .
    Cs Cs2 0.57484(2) -0.51580(4) 0.00767(2) 0.02128(7) Uani d 1 . .
    Cs Cs3A 0.74609(2) -0.98408(7) 0.32160(8) 0.02213(18) Uani d 0.934(5) . .
    Cs Cs3B 0.7514(3) -0.9776(11) 0.3439(8) 0.02213(18) Uani d 0.066(5) . .
    Sn Sn1 0.67822(2) -0.49735(4) -0.17784(2) 0.00700(6) Uani d 1 . .
    Sn Sn2 0.500000 0.000000 0.000000 0.00681(7) Uani d 1 . .
    Si Si1 0.62500(5) -0.70216(15) 0.18853(6) 0.0075(2) Uani d 1 . .
    Si Si2 0.63425(5) -0.30679(15) 0.18719(6) 0.0091(2) Uani d 1 . .
    Si Si3 0.69676(5) -0.70648(15) -0.04744(6) 0.0077(2) Uani d 1 . .
    Si Si4 0.63589(4) -0.99872(15) -0.00070(5) 0.0067(2) Uani d 1 . .
    Si Si5 0.81053(5) -0.81223(15) 0.04445(6) 0.0086(2) Uani d 1 . .
    Si Si6 0.68624(4) -0.99635(15) 0.13636(5) 0.0078(2) Uani d 1 . .
    Si Si7 0.50782(5) -0.80838(15) 0.13301(6) 0.0080(2) Uani d 1 . .
    Si Si8 0.51736(5) -0.20099(15) 0.13222(6) 0.0081(2) Uani d 1 . .
    Si Si9 0.45804(4) -0.50114(15) 0.18261(5) 0.0066(2) Uani d 1 . .
    O O1 0.65897(13) -0.7024(4) 0.25901(15) 0.0129(7) Uani d 1 . .
    O O2 0.56382(13) -0.7463(4) 0.18108(15) 0.0167(7) Uani d 1 . .
    O O3 0.64737(13) -0.8469(4) 0.15066(16) 0.0199(8) Uani d 1 . .
    O O4 0.62794(13) -0.5077(4) 0.15681(13) 0.0140(6) Uani d 1 . .
    O O5 0.66980(12) -0.3096(4) 0.25683(15) 0.0115(6) Uani d 1 . .
    O O6 0.66307(13) -0.1918(4) 0.14653(15) 0.0162(7) Uani d 1 . .
    O O7 0.57564(13) -0.2302(4) 0.18125(15) 0.0170(7) Uani d 1 . .
    O O8 0.70020(13) -0.6982(4) -0.11572(15) 0.0119(7) Uani d 1 . .
    O O9 0.75309(13) -0.7544(5) 0.00067(17) 0.0187(7) Uani d 1 . .
    O O10 0.65155(12) -0.8509(4) -0.04422(15) 0.0134(7) Uani d 1 . .
    O O11 0.67790(13) -0.5157(4) -0.02671(14) 0.0144(6) Uani d 1 . .
    O O12 0.57747(12) -0.9680(4) 0.00220(15) 0.0144(7) Uani d 1 . .
    O O13 0.68113(12) -0.9797(4) 0.06475(13) 0.0123(6) Uani d 1 . .
    O O14 0.85664(13) -0.6934(4) 0.02893(16) 0.0147(7) Uani d 1 . .
    O O15 0.81334(13) -0.7987(4) 0.11477(14) 0.0125(7) Uani d 1 . .
    O O16 0.74525(12) -0.9636(4) 0.17887(14) 0.0136(7) Uani d 1 . .
    O O17 0.50824(13) -0.7996(4) 0.06370(15) 0.0127(7) Uani d 1 . .
    O O18 0.46185(12) -0.6903(4) 0.14849(15) 0.0129(7) Uani d 1 . .
    O O19 0.49642(12) -0.0117(4) 0.15154(14) 0.0119(6) Uani d 1 . .
    O O20 0.51978(13) -0.1991(4) 0.06375(15) 0.0121(7) Uani d 1 . .
    O O21 0.47656(13) -0.3514(4) 0.14152(16) 0.0171(7) Uani d 1 . .
    O O22 0.39930(12) -0.4614(4) 0.18260(15) 0.0149(7) Uani d 1 . .
    O O23 0.500000 -0.5021(6) 0.250000 0.0193(10) Uani d 1 . .
loop_
    _atom_site_aniso_label
    _atom_site_aniso_U_11
    _atom_site_aniso_U_22
    _atom_site_aniso_U_33
    _atom_site_aniso_U_12
    _atom_site_aniso_U_13
    _atom_site_aniso_U_23
    Cs1 0.01741(15) 0.02075(15) 0.02457(17) -0.00118(12) 0.01126(13)
                                                                    -0.00080(13)
    Cs2 0.01832(15) 0.02304(15) 0.02465(17) -0.00150(14) 0.00974(13)
                                                                    -0.00107(14)
    Cs3A 0.01454(17) 0.02048(16) 0.0320(5) 0.00139(14) 0.0080(2) 0.0013(2)
    Cs3B 0.01454(17) 0.02048(16) 0.0320(5) 0.00139(14) 0.0080(2) 0.0013(2)
    Sn1 0.00705(12) 0.00726(12) 0.00620(13) 0.00027(11) 0.00124(10) 0.00007(12)
    Sn2 0.00707(17) 0.00700(17) 0.00653(18) 0.00038(16) 0.00229(14) 0.00016(17)
    Si1 0.0074(6) 0.0074(5) 0.0069(6) -0.0006(4) 0.0011(5) -0.0018(4)
    Si2 0.0098(6) 0.0086(5) 0.0082(7) -0.0011(4) 0.0013(5) 0.0012(4)
    Si3 0.0086(6) 0.0076(5) 0.0064(7) 0.0007(4) 0.0016(5) 0.0012(4)
    Si4 0.0063(5) 0.0065(5) 0.0079(5) -0.0005(4) 0.0031(4) 0.0001(5)
    Si5 0.0093(6) 0.0071(5) 0.0091(7) 0.0004(4) 0.0021(5) 0.0010(4)
    Si6 0.0077(5) 0.0091(5) 0.0065(5) 0.0003(5) 0.0020(4) -0.0002(5)
    Si7 0.0086(6) 0.0063(5) 0.0091(7) -0.0002(4) 0.0025(5) -0.0012(4)
    Si8 0.0089(6) 0.0072(5) 0.0086(7) 0.0011(4) 0.0031(5) 0.0020(4)
    Si9 0.0068(5) 0.0064(5) 0.0071(5) -0.0012(5) 0.0029(4) -0.0004(5)
    O1 0.0160(17) 0.0111(15) 0.0096(18) 0.0011(12) 0.0008(14) -0.0006(12)
    O2 0.0086(16) 0.0259(18) 0.0147(19) -0.0032(13) 0.0020(14) -0.0048(14)
    O3 0.0168(18) 0.0198(17) 0.022(2) 0.0065(14) 0.0036(16) -0.0121(14)
    O4 0.0229(17) 0.0077(13) 0.0097(15) -0.0037(13) 0.0026(13) -0.0007(12)
    O5 0.0119(16) 0.0099(14) 0.0110(18) -0.0009(12) 0.0011(14) 0.0037(12)
    O6 0.0219(19) 0.0129(15) 0.0154(19) -0.0034(13) 0.0079(16) 0.0028(13)
    O7 0.0102(17) 0.0242(18) 0.0131(19) 0.0048(13) -0.0019(14) 0.0041(14)
    O8 0.0164(17) 0.0092(14) 0.0105(18) 0.0016(12) 0.0049(14) 0.0024(12)
    O9 0.0121(16) 0.0264(17) 0.0146(17) 0.0030(13) -0.0005(13) 0.0072(13)
    O10 0.0129(17) 0.0145(15) 0.0105(17) -0.0063(12) 0.0001(14) 0.0045(12)
    O11 0.0209(17) 0.0096(14) 0.0175(17) -0.0002(13) 0.0131(14) -0.0014(13)
    O12 0.0071(15) 0.0177(15) 0.0203(18) -0.0010(12) 0.0068(13) -0.0010(13)
    O13 0.0134(15) 0.0193(16) 0.0030(14) -0.0020(13) 0.0006(12) 0.0005(12)
    O14 0.0124(17) 0.0131(15) 0.018(2) -0.0025(12) 0.0042(15) 0.0036(13)
    O15 0.0196(18) 0.0097(14) 0.0070(17) 0.0016(12) 0.0022(14) 0.0007(12)
    O16 0.0083(15) 0.0237(17) 0.0081(16) -0.0012(12) 0.0013(12) -0.0024(13)
    O17 0.0195(18) 0.0111(14) 0.0072(18) -0.0012(13) 0.0036(14) -0.0039(12)
    O18 0.0117(16) 0.0096(14) 0.0178(19) 0.0030(12) 0.0052(14) -0.0048(12)
    O19 0.0146(15) 0.0106(14) 0.0132(15) 0.0011(13) 0.0084(13) 0.0002(13)
    O20 0.0162(17) 0.0106(14) 0.0107(18) 0.0033(12) 0.0060(14) 0.0009(12)
    O21 0.0201(19) 0.0143(16) 0.017(2) -0.0077(13) 0.0064(16) 0.0061(13)
    O22 0.0081(15) 0.0155(15) 0.0211(18) 0.0013(12) 0.0042(14) -0.0025(13)
    O23 0.020(2) 0.025(2) 0.011(2) 0.000 0.0024(19) 0.000
_geom_special_details
;
 All esds (except the esd in the dihedral angle between two l.s. planes)
 are estimated using the full covariance matrix.  The cell esds are taken
 into account individually in the estimation of esds in distances, angles
 and torsion angles; correlations between esds in cell parameters are only
 used when they are defined by crystal symmetry.  An approximate (isotropic)
 treatment of cell esds is used for estimating esds involving l.s. planes.
;
loop_
    _geom_bond_atom_site_label_1
    _geom_bond_atom_site_label_2
    _geom_bond_site_symmetry_2
    _geom_bond_distance
    _geom_bond_publ_flag
    Cs1 O19 . 2.951(3) ?
    Cs1 O1 2_665 3.237(3) ?
    Cs1 O18 1_565 3.256(3) ?
    Cs1 O10 5_645 3.282(3) ?
    Cs1 O7 2_655 3.291(3) ?
    Cs1 O5 2_655 3.299(3) ?
    Cs1 O22 . 3.308(3) ?
    Cs1 O15 8_445 3.336(3) ?
    Cs1 O8 5_645 3.352(3) ?
    Cs1 O2 2_665 3.538(3) ?
    Cs1 O21 . 3.588(3) ?
    Cs1 Cs3A 2_665 3.7396(5) ?
    Cs2 O11 . 3.045(3) ?
    Cs2 O20 . 3.238(3) ?
    Cs2 O17 . 3.253(3) ?
    Cs2 O14 4_654 3.268(3) ?
    Cs2 O4 . 3.283(3) ?
    Cs2 O17 5_645 3.300(3) ?
    Cs2 O20 5_645 3.316(3) ?
    Cs2 O12 . 3.387(3) ?
    Cs2 O21 5_645 3.426(4) ?
    Cs2 O10 . 3.636(3) ?
    Cs2 O18 5_645 3.748(3) ?
    Cs2 Cs2 5_645 3.8598(6) ?
    Cs3A O1 . 3.129(3) ?
    Cs3A O8 6_536 3.195(3) ?
    Cs3A O4 7_635 3.206(3) ?
    Cs3A O5 1_545 3.223(3) ?
    Cs3A O15 7_635 3.227(3) ?
    Cs3A O16 . 3.268(3) ?
    Cs3A O6 7_635 3.331(3) ?
    Cs3A O16 7_635 3.357(3) ?
    Cs3A Si2 7_635 3.5783(13) ?
    Cs3A O5 7_635 3.592(3) ?
    Cs3A O3 7_635 3.653(3) ?
    Cs3B O15 7_635 3.007(10) ?
    Cs3B O8 6_536 3.050(9) ?
    Cs3B O4 7_635 3.186(8) ?
    Cs3B O6 7_635 3.308(8) ?
    Cs3B O1 . 3.334(12) ?
    Cs3B O16 7_635 3.347(9) ?
    Cs3B O5 1_545 3.494(13) ?
    Cs3B O3 7_635 3.580(8) ?
    Cs3B Si2 7_635 3.670(8) ?
    Cs3B O16 . 3.738(18) ?
    Cs3B Si1 7_635 3.796(8) ?
    Sn1 O8 . 2.031(3) ?
    Sn1 O22 5_645 2.036(3) ?
    Sn1 O1 6_545 2.036(3) ?
    Sn1 O15 4_654 2.038(3) ?
    Sn1 O16 4_654 2.039(3) ?
    Sn1 O5 6_545 2.044(3) ?
    Sn2 O12 5_645 2.040(3) ?
    Sn2 O12 1_565 2.040(3) ?
    Sn2 O20 . 2.042(3) ?
    Sn2 O20 5_655 2.042(3) ?
    Sn2 O17 5_645 2.058(3) ?
    Sn2 O17 1_565 2.058(3) ?
    Si1 O1 . 1.595(4) ?
    Si1 O2 . 1.604(3) ?
    Si1 O3 . 1.606(3) ?
    Si1 O4 . 1.638(3) ?
    Si2 O5 . 1.590(3) ?
    Si2 O7 . 1.614(3) ?
    Si2 O6 . 1.615(3) ?
    Si2 O4 . 1.644(3) ?
    Si3 O8 . 1.595(3) ?
    Si3 O9 . 1.602(4) ?
    Si3 O10 . 1.626(3) ?
    Si3 O11 . 1.628(3) ?
    Si4 O12 . 1.577(3) ?
    Si4 O13 . 1.619(3) ?
    Si4 O10 . 1.623(3) ?
    Si4 O14 4_644 1.629(3) ?
    Si5 O15 . 1.594(3) ?
    Si5 O9 . 1.605(4) ?
    Si5 O11 4_644 1.628(3) ?
    Si5 O14 . 1.628(3) ?
    Si6 O16 . 1.587(3) ?
    Si6 O13 . 1.611(3) ?
    Si6 O3 . 1.615(3) ?
    Si6 O6 1_545 1.628(3) ?
    Si7 O17 . 1.593(3) ?
    Si7 O18 . 1.622(3) ?
    Si7 O2 . 1.623(4) ?
    Si7 O19 1_545 1.631(3) ?
    Si8 O20 . 1.589(3) ?
    Si8 O21 . 1.614(3) ?
    Si8 O7 . 1.623(4) ?
    Si8 O19 . 1.629(3) ?
    Si9 O22 . 1.576(3) ?
    Si9 O23 . 1.6078(12) ?
    Si9 O21 . 1.629(3) ?
    Si9 O18 . 1.634(3) ?
loop_
    _geom_angle_atom_site_label_1
    _geom_angle_atom_site_label_2
    _geom_angle_atom_site_label_3
    _geom_angle_site_symmetry_1
    _geom_angle_site_symmetry_3
    _geom_angle
    _geom_angle_publ_flag
    O19 Cs1 O1 . 2_665 129.44(8) ?
    O19 Cs1 O18 . 1_565 48.50(7) ?
    O1 Cs1 O18 2_665 1_565 83.41(7) ?
    O19 Cs1 O10 . 5_645 81.34(8) ?
    O1 Cs1 O10 2_665 5_645 120.55(8) ?
    O18 Cs1 O10 1_565 5_645 92.05(8) ?
    O19 Cs1 O7 . 2_655 107.28(8) ?
    O1 Cs1 O7 2_665 2_655 89.80(8) ?
    O18 Cs1 O7 1_565 2_655 128.63(8) ?
    O10 Cs1 O7 5_645 2_655 133.27(8) ?
    O19 Cs1 O5 . 2_655 137.94(8) ?
    O1 Cs1 O5 2_665 2_655 88.26(7) ?
    O18 Cs1 O5 1_565 2_655 170.79(7) ?
    O10 Cs1 O5 5_645 2_655 95.58(7) ?
    O7 Cs1 O5 2_655 2_655 47.11(8) ?
    O19 Cs1 O22 . . 89.45(8) ?
    O1 Cs1 O22 2_665 . 139.09(7) ?
    O18 Cs1 O22 1_565 . 137.29(7) ?
    O10 Cs1 O22 5_645 . 71.33(8) ?
    O7 Cs1 O22 2_655 . 63.12(8) ?
    O5 Cs1 O22 2_655 . 50.83(7) ?
    O19 Cs1 O15 . 8_445 111.12(8) ?
    O1 Cs1 O15 2_665 8_445 49.69(8) ?
    O18 Cs1 O15 1_565 8_445 69.44(7) ?
    O10 Cs1 O15 5_645 8_445 73.23(8) ?
    O7 Cs1 O15 2_655 8_445 136.47(7) ?
    O5 Cs1 O15 2_655 8_445 107.90(7) ?
    O22 Cs1 O15 . 8_445 135.35(8) ?
    O19 Cs1 O8 . 5_645 119.44(8) ?
    O1 Cs1 O8 2_665 5_645 105.87(7) ?
    O18 Cs1 O8 1_565 5_645 136.95(8) ?
    O10 Cs1 O8 5_645 5_645 46.58(7) ?
    O7 Cs1 O8 2_655 5_645 93.90(8) ?
    O5 Cs1 O8 2_655 5_645 49.56(8) ?
    O22 Cs1 O8 . 5_645 51.07(7) ?
    O15 Cs1 O8 8_445 5_645 84.72(7) ?
    O19 Cs1 O2 . 2_665 99.87(8) ?
    O1 Cs1 O2 2_665 2_665 45.36(8) ?
    O18 Cs1 O2 1_565 2_665 75.78(8) ?
    O10 Cs1 O2 5_645 2_665 161.62(7) ?
    O7 Cs1 O2 2_655 2_665 64.15(7) ?
    O5 Cs1 O2 2_655 2_665 95.55(7) ?
    O22 Cs1 O2 . 2_665 126.86(8) ?
    O15 Cs1 O2 8_445 2_665 89.43(7) ?
    O8 Cs1 O2 5_645 2_665 139.69(7) ?
    O19 Cs1 O21 . . 45.41(7) ?
    O1 Cs1 O21 2_665 . 172.30(8) ?
    O18 Cs1 O21 1_565 . 92.93(7) ?
    O10 Cs1 O21 5_645 . 66.22(8) ?
    O7 Cs1 O21 2_655 . 87.19(8) ?
    O5 Cs1 O21 2_655 . 94.85(7) ?
    O22 Cs1 O21 . . 44.39(7) ?
    O15 Cs1 O21 8_445 . 135.03(8) ?
    O8 Cs1 O21 5_645 . 81.42(7) ?
    O2 Cs1 O21 2_665 . 127.16(8) ?
    O19 Cs1 Cs3A . 2_665 161.21(7) ?
    O1 Cs1 Cs3A 2_665 2_665 52.70(6) ?
    O18 Cs1 Cs3A 1_565 2_665 122.16(5) ?
    O10 Cs1 Cs3A 5_645 2_665 82.98(6) ?
    O7 Cs1 Cs3A 2_655 2_665 91.03(6) ?
    O5 Cs1 Cs3A 2_655 2_665 54.06(6) ?
    O22 Cs1 Cs3A . 2_665 95.29(5) ?
    O15 Cs1 Cs3A 8_445 2_665 53.91(5) ?
    O8 Cs1 Cs3A 5_645 2_665 53.22(5) ?
    O2 Cs1 Cs3A 2_665 2_665 91.81(5) ?
    O21 Cs1 Cs3A . 2_665 134.39(5) ?
    O11 Cs2 O20 . . 129.98(8) ?
    O11 Cs2 O17 . . 136.90(8) ?
    O20 Cs2 O17 . . 87.84(7) ?
    O11 Cs2 O14 . 4_654 47.93(7) ?
    O20 Cs2 O14 . 4_654 84.79(7) ?
    O17 Cs2 O14 . 4_654 170.85(8) ?
    O11 Cs2 O4 . . 97.70(8) ?
    O20 Cs2 O4 . . 71.06(8) ?
    O17 Cs2 O4 . . 73.34(8) ?
    O14 Cs2 O4 4_654 . 99.06(8) ?
    O11 Cs2 O17 . 5_645 112.47(8) ?
    O20 Cs2 O17 . 5_645 50.51(7) ?
    O17 Cs2 O17 . 5_645 107.82(6) ?
    O14 Cs2 O17 4_654 5_645 71.38(8) ?
    O4 Cs2 O17 . 5_645 121.04(7) ?
    O11 Cs2 O20 . 5_645 117.98(7) ?
    O20 Cs2 O20 . 5_645 107.85(6) ?
    O17 Cs2 O20 . 5_645 50.25(7) ?
    O14 Cs2 O20 4_654 5_645 137.65(8) ?
    O4 Cs2 O20 . 5_645 123.29(7) ?
    O17 Cs2 O20 5_645 5_645 85.76(7) ?
    O11 Cs2 O12 . . 87.76(7) ?
    O20 Cs2 O12 . . 139.65(7) ?
    O17 Cs2 O12 . . 51.84(7) ?
    O14 Cs2 O12 4_654 . 135.12(7) ?
    O4 Cs2 O12 . . 92.86(8) ?
    O17 Cs2 O12 5_645 . 135.53(8) ?
    O20 Cs2 O12 5_645 . 50.21(7) ?
    O11 Cs2 O21 . 5_645 81.88(8) ?
    O20 Cs2 O21 . 5_645 121.19(8) ?
    O17 Cs2 O21 . 5_645 96.07(7) ?
    O14 Cs2 O21 4_654 5_645 92.39(8) ?
    O4 Cs2 O21 . 5_645 164.18(7) ?
    O17 Cs2 O21 5_645 5_645 72.97(8) ?
    O20 Cs2 O21 5_645 5_645 46.12(7) ?
    O12 Cs2 O21 . 5_645 71.33(8) ?
    O11 Cs2 O10 . . 44.74(7) ?
    O20 Cs2 O10 . . 173.27(8) ?
    O17 Cs2 O10 . . 95.59(7) ?
    O14 Cs2 O10 4_654 . 91.21(7) ?
    O4 Cs2 O10 . . 104.34(7) ?
    O17 Cs2 O10 5_645 . 133.00(7) ?
    O20 Cs2 O10 5_645 . 78.73(7) ?
    O12 Cs2 O10 . . 43.92(6) ?
    O21 Cs2 O10 5_645 . 64.29(8) ?
    O11 Cs2 O18 . 5_645 75.42(8) ?
    O20 Cs2 O18 . 5_645 93.42(7) ?
    O17 Cs2 O18 . 5_645 129.03(8) ?
    O14 Cs2 O18 4_654 5_645 57.05(8) ?
    O4 Cs2 O18 . 5_645 153.40(7) ?
    O17 Cs2 O18 5_645 5_645 44.71(7) ?
    O20 Cs2 O18 5_645 5_645 81.50(7) ?
    O12 Cs2 O18 . 5_645 112.20(7) ?
    O21 Cs2 O18 5_645 5_645 41.79(7) ?
    O10 Cs2 O18 . 5_645 88.92(6) ?
    O11 Cs2 Cs2 . 5_645 160.41(6) ?
    O20 Cs2 Cs2 . 5_645 54.87(6) ?
    O17 Cs2 Cs2 . 5_645 54.48(6) ?
    O14 Cs2 Cs2 4_654 5_645 123.98(6) ?
    O4 Cs2 Cs2 . 5_645 101.49(5) ?
    O17 Cs2 Cs2 5_645 5_645 53.35(5) ?
    O20 Cs2 Cs2 5_645 5_645 52.98(5) ?
    O12 Cs2 Cs2 . 5_645 95.13(5) ?
    O21 Cs2 Cs2 5_645 5_645 80.72(5) ?
    O10 Cs2 Cs2 . 5_645 131.69(5) ?
    O18 Cs2 Cs2 5_645 5_645 85.59(5) ?
    O1 Cs3A O8 . 6_536 112.49(8) ?
    O1 Cs3A O4 . 7_635 131.83(8) ?
    O8 Cs3A O4 6_536 7_635 115.45(8) ?
    O1 Cs3A O5 . 1_545 91.53(8) ?
    O8 Cs3A O5 6_536 1_545 51.50(8) ?
    O4 Cs3A O5 7_635 1_545 122.05(8) ?
    O1 Cs3A O15 . 7_635 51.50(8) ?
    O8 Cs3A O15 6_536 7_635 89.11(8) ?
    O4 Cs3A O15 7_635 7_635 124.22(9) ?
    O5 Cs3A O15 1_545 7_635 112.54(8) ?
    O1 Cs3A O16 . . 74.06(8) ?
    O8 Cs3A O16 6_536 . 126.48(9) ?
    O4 Cs3A O16 7_635 . 81.50(8) ?
    O5 Cs3A O16 1_545 . 75.98(8) ?
    O15 Cs3A O16 7_635 . 124.23(8) ?
    O1 Cs3A O6 . 7_635 166.14(10) ?
    O8 Cs3A O6 6_536 7_635 72.76(8) ?
    O4 Cs3A O6 7_635 7_635 46.33(7) ?
    O5 Cs3A O6 1_545 7_635 81.91(8) ?
    O15 Cs3A O6 7_635 7_635 142.36(10) ?
    O16 Cs3A O6 . 7_635 92.45(8) ?
    O1 Cs3A O16 . 7_635 50.82(8) ?
    O8 Cs3A O16 6_536 7_635 141.13(8) ?
    O4 Cs3A O16 7_635 7_635 87.21(7) ?
    O5 Cs3A O16 1_545 7_635 141.80(8) ?
    O15 Cs3A O16 7_635 7_635 52.43(7) ?
    O16 Cs3A O16 . 7_635 86.00(8) ?
    O6 Cs3A O16 7_635 7_635 132.99(8) ?
    O1 Cs3A Si2 . 7_635 143.72(7) ?
    O8 Cs3A Si2 6_536 7_635 99.10(6) ?
    O4 Cs3A Si2 7_635 7_635 27.34(5) ?
    O5 Cs3A Si2 1_545 7_635 94.72(6) ?
    O15 Cs3A Si2 7_635 7_635 150.05(8) ?
    O16 Cs3A Si2 . 7_635 72.93(6) ?
    O6 Cs3A Si2 7_635 7_635 26.72(5) ?
    O16 Cs3A Si2 7_635 7_635 111.97(5) ?
    O1 Cs3A O5 . 7_635 122.52(9) ?
    O8 Cs3A O5 6_536 7_635 106.15(7) ?
    O4 Cs3A O5 7_635 7_635 45.90(7) ?
    O5 Cs3A O5 1_545 7_635 80.67(8) ?
    O15 Cs3A O5 7_635 7_635 164.32(7) ?
    O16 Cs3A O5 . 7_635 48.69(8) ?
    O6 Cs3A O5 7_635 7_635 44.49(7) ?
    O16 Cs3A O5 7_635 7_635 111.99(7) ?
    Si2 Cs3A O5 7_635 7_635 25.63(6) ?
    O1 Cs3A O3 . 7_635 92.49(8) ?
    O8 Cs3A O3 6_536 7_635 143.14(10) ?
    O4 Cs3A O3 7_635 7_635 43.96(7) ?
    O5 Cs3A O3 1_545 7_635 158.91(8) ?
    O15 Cs3A O3 7_635 7_635 85.90(7) ?
    O16 Cs3A O3 . 7_635 85.25(8) ?
    O6 Cs3A O3 7_635 7_635 89.48(7) ?
    O16 Cs3A O3 7_635 7_635 43.53(7) ?
    Si2 Cs3A O3 7_635 7_635 70.25(5) ?
    O5 Cs3A O3 7_635 7_635 79.71(7) ?
    O1 Cs3A Cs1 . 2_645 55.38(6) ?
    O8 Cs3A Cs1 6_536 2_645 57.17(6) ?
    O4 Cs3A Cs1 7_635 2_645 172.38(6) ?
    O5 Cs3A Cs1 1_545 2_645 55.98(5) ?
    O15 Cs3A Cs1 7_635 2_645 56.64(6) ?
    O16 Cs3A Cs1 . 2_645 104.31(6) ?
    O6 Cs3A Cs1 7_635 2_645 127.54(5) ?
    O16 Cs3A Cs1 7_635 2_645 98.01(5) ?
    Si2 Cs3A Cs1 7_635 2_645 149.39(3) ?
    O5 Cs3A Cs1 7_635 2_645 135.18(6) ?
    O3 Cs3A Cs1 7_635 2_645 140.35(5) ?
    O15 Cs3B O8 7_635 6_536 96.1(3) ?
    O15 Cs3B O4 7_635 7_635 133.3(4) ?
    O8 Cs3B O4 6_536 7_635 120.4(3) ?
    O15 Cs3B O6 7_635 7_635 158.8(6) ?
    O8 Cs3B O6 6_536 7_635 74.9(2) ?
    O4 Cs3B O6 7_635 7_635 46.66(13) ?
    O15 Cs3B O1 7_635 . 51.35(16) ?
    O8 Cs3B O1 6_536 . 110.8(3) ?
    O4 Cs3B O1 7_635 . 125.0(4) ?
    O6 Cs3B O1 7_635 . 149.8(6) ?
    O15 Cs3B O16 7_635 7_635 54.21(15) ?
    O8 Cs3B O16 6_536 7_635 150.0(3) ?
    O4 Cs3B O16 7_635 7_635 87.7(2) ?
    O6 Cs3B O16 7_635 7_635 134.3(3) ?
    O1 Cs3B O16 . 7_635 49.38(16) ?
    O15 Cs3B O5 7_635 1_545 111.0(2) ?
    O8 Cs3B O5 6_536 1_545 49.88(16) ?
    O4 Cs3B O5 7_635 1_545 114.6(4) ?
    O6 Cs3B O5 7_635 1_545 78.3(2) ?
    O1 Cs3B O5 . 1_545 83.6(3) ?
    O16 Cs3B O5 7_635 1_545 130.7(5) ?
    O15 Cs3B O3 7_635 7_635 90.6(2) ?
    O8 Cs3B O3 6_536 7_635 157.1(5) ?
    O4 Cs3B O3 7_635 7_635 44.73(12) ?
    O6 Cs3B O3 7_635 7_635 91.09(19) ?
    O1 Cs3B O3 . 7_635 90.5(2) ?
    O16 Cs3B O3 7_635 7_635 44.18(12) ?
    O5 Cs3B O3 1_545 7_635 145.7(5) ?
    O15 Cs3B Si2 7_635 7_635 159.9(3) ?
    O8 Cs3B Si2 6_536 7_635 99.9(2) ?
    O4 Cs3B Si2 7_635 7_635 26.56(9) ?
    O6 Cs3B Si2 7_635 7_635 26.10(8) ?
    O1 Cs3B Si2 . 7_635 131.0(5) ?
    O16 Cs3B Si2 7_635 7_635 110.0(2) ?
    O5 Cs3B Si2 1_545 7_635 88.7(3) ?
    O3 Cs3B Si2 7_635 7_635 70.04(14) ?
    O15 Cs3B O16 7_635 . 116.2(4) ?
    O8 Cs3B O16 6_536 . 116.1(4) ?
    O4 Cs3B O16 7_635 . 74.8(3) ?
    O6 Cs3B O16 7_635 . 84.9(3) ?
    O1 Cs3B O16 . . 65.8(3) ?
    O16 Cs3B O16 7_635 . 79.0(3) ?
    O5 Cs3B O16 1_545 . 67.0(3) ?
    O3 Cs3B O16 7_635 . 79.8(3) ?
    Si2 Cs3B O16 7_635 . 66.8(2) ?
    O15 Cs3B Cs1 7_635 2_645 57.45(14) ?
    O8 Cs3B Cs1 6_536 2_645 57.53(14) ?
    O4 Cs3B Cs1 7_635 2_645 167.5(5) ?
    O6 Cs3B Cs1 7_635 2_645 126.7(3) ?
    O1 Cs3B Cs1 . 2_645 53.63(14) ?
    O16 Cs3B Cs1 7_635 2_645 97.3(2) ?
    O5 Cs3B Cs1 1_545 2_645 53.71(15) ?
    O3 Cs3B Cs1 7_635 2_645 141.5(3) ?
    Si2 Cs3B Cs1 7_635 2_645 142.4(4) ?
    O16 Cs3B Cs1 . 2_645 94.8(4) ?
    O15 Cs3B Si1 7_635 7_635 114.8(2) ?
    O8 Cs3B Si1 6_536 7_635 145.5(3) ?
    O4 Cs3B Si1 7_635 7_635 25.25(8) ?
    O6 Cs3B Si1 7_635 7_635 70.77(15) ?
    O1 Cs3B Si1 . 7_635 100.8(3) ?
    O16 Cs3B Si1 7_635 7_635 63.64(15) ?
    O5 Cs3B Si1 1_545 7_635 123.9(4) ?
    O3 Cs3B Si1 7_635 7_635 24.92(7) ?
    Si2 Cs3B Si1 7_635 7_635 46.82(10) ?
    O16 Cs3B Si1 . 7_635 64.7(2) ?
    Cs1 Cs3B Si1 2_645 7_635 153.4(4) ?
    O8 Sn1 O22 . 5_645 89.80(12) ?
    O8 Sn1 O1 . 6_545 177.68(12) ?
    O22 Sn1 O1 5_645 6_545 92.32(13) ?
    O8 Sn1 O15 . 4_654 95.43(12) ?
    O22 Sn1 O15 5_645 4_654 92.48(12) ?
    O1 Sn1 O15 6_545 4_654 85.41(12) ?
    O8 Sn1 O16 . 4_654 91.37(12) ?
    O22 Sn1 O16 5_645 4_654 176.09(13) ?
    O1 Sn1 O16 6_545 4_654 86.45(12) ?
    O15 Sn1 O16 4_654 4_654 91.12(12) ?
    O8 Sn1 O5 . 6_545 86.35(12) ?
    O22 Sn1 O5 5_645 6_545 88.07(12) ?
    O1 Sn1 O5 6_545 6_545 92.80(12) ?
    O15 Sn1 O5 4_654 6_545 178.14(12) ?
    O16 Sn1 O5 4_654 6_545 88.28(12) ?
    O8 Sn1 Cs3B . 6_545 122.9(3) ?
    O22 Sn1 Cs3B 5_645 6_545 125.41(13) ?
    O1 Sn1 Cs3B 6_545 6_545 56.3(3) ?
    O15 Sn1 Cs3B 4_654 6_545 47.0(2) ?
    O16 Sn1 Cs3B 4_654 6_545 56.66(14) ?
    O5 Sn1 Cs3B 6_545 6_545 131.4(2) ?
    O8 Sn1 Cs3A . 6_545 129.10(9) ?
    O22 Sn1 Cs3A 5_645 6_545 125.11(8) ?
    O1 Sn1 Cs3A 6_545 6_545 49.99(9) ?
    O15 Sn1 Cs3A 4_654 6_545 52.78(8) ?
    O16 Sn1 Cs3A 4_654 6_545 56.45(9) ?
    O5 Sn1 Cs3A 6_545 6_545 125.54(8) ?
    Cs3B Sn1 Cs3A 6_545 6_545 7.0(2) ?
    O8 Sn1 Cs1 . 5_645 54.30(9) ?
    O22 Sn1 Cs1 5_645 5_645 53.05(8) ?
    O1 Sn1 Cs1 6_545 5_645 126.61(9) ?
    O15 Sn1 Cs1 4_654 5_645 128.78(8) ?
    O16 Sn1 Cs1 4_654 5_645 125.17(9) ?
    O5 Sn1 Cs1 6_545 5_645 52.84(8) ?
    Cs3B Sn1 Cs1 6_545 5_645 175.7(2) ?
    Cs3A Sn1 Cs1 6_545 5_645 176.60(2) ?
    O8 Sn1 Cs3A . 6_535 45.47(8) ?
    O22 Sn1 Cs3A 5_645 6_535 106.03(8) ?
    O1 Sn1 Cs3A 6_545 6_535 132.83(9) ?
    O15 Sn1 Cs3A 4_654 6_535 135.00(9) ?
    O16 Sn1 Cs3A 4_654 6_535 72.31(9) ?
    O5 Sn1 Cs3A 6_545 6_535 46.38(9) ?
    Cs3B Sn1 Cs3A 6_545 6_535 128.32(11) ?
    Cs3A Sn1 Cs3A 6_545 6_535 128.760(13) ?
    Cs1 Sn1 Cs3A 5_645 6_535 52.982(8) ?
    O8 Sn1 Cs1 . 5_655 136.49(8) ?
    O22 Sn1 Cs1 5_645 5_655 72.06(8) ?
    O1 Sn1 Cs1 6_545 5_655 45.31(8) ?
    O15 Sn1 Cs1 4_654 5_655 48.21(9) ?
    O16 Sn1 Cs1 4_654 5_655 109.41(9) ?
    O5 Sn1 Cs1 6_545 5_655 130.44(9) ?
    Cs3B Sn1 Cs1 6_545 5_655 53.90(11) ?
    Cs3A Sn1 Cs1 6_545 5_655 53.058(9) ?
    Cs1 Sn1 Cs1 5_645 5_655 125.031(10) ?
    Cs3A Sn1 Cs1 6_535 5_655 176.69(2) ?
    O8 Sn1 Cs3A . 4_654 116.76(8) ?
    O22 Sn1 Cs3A 5_645 4_654 130.18(9) ?
    O1 Sn1 Cs3A 6_545 4_654 61.07(9) ?
    O15 Sn1 Cs3A 4_654 4_654 123.03(8) ?
    O16 Sn1 Cs3A 4_654 4_654 46.12(9) ?
    O5 Sn1 Cs3A 6_545 4_654 55.46(8) ?
    Cs3B Sn1 Cs3A 6_545 4_654 76.1(2) ?
    Cs3A Sn1 Cs3A 6_545 4_654 70.79(2) ?
    Cs1 Sn1 Cs3A 5_645 4_654 108.007(10) ?
    Cs3A Sn1 Cs3A 6_535 4_654 74.36(3) ?
    Cs1 Sn1 Cs3A 5_655 4_654 104.687(12) ?
    O12 Sn2 O12 5_645 1_565 180.00(18) ?
    O12 Sn2 O20 5_645 . 88.36(12) ?
    O12 Sn2 O20 1_565 . 91.64(12) ?
    O12 Sn2 O20 5_645 5_655 91.64(12) ?
    O12 Sn2 O20 1_565 5_655 88.36(12) ?
    O20 Sn2 O20 . 5_655 180.0 ?
    O12 Sn2 O17 5_645 5_645 90.26(12) ?
    O12 Sn2 O17 1_565 5_645 89.74(12) ?
    O20 Sn2 O17 . 5_645 85.77(12) ?
    O20 Sn2 O17 5_655 5_645 94.23(12) ?
    O12 Sn2 O17 5_645 1_565 89.74(12) ?
    O12 Sn2 O17 1_565 1_565 90.26(12) ?
    O20 Sn2 O17 . 1_565 94.23(12) ?
    O20 Sn2 O17 5_655 1_565 85.77(12) ?
    O17 Sn2 O17 5_645 1_565 180.00(18) ?
    O12 Sn2 Cs2 5_645 5_645 55.33(8) ?
    O12 Sn2 Cs2 1_565 5_645 124.67(8) ?
    O20 Sn2 Cs2 . 5_645 53.35(9) ?
    O20 Sn2 Cs2 5_655 5_645 126.65(9) ?
    O17 Sn2 Cs2 5_645 5_645 51.61(8) ?
    O17 Sn2 Cs2 1_565 5_645 128.39(8) ?
    O12 Sn2 Cs2 5_645 1_565 124.67(8) ?
    O12 Sn2 Cs2 1_565 1_565 55.33(8) ?
    O20 Sn2 Cs2 . 1_565 126.65(9) ?
    O20 Sn2 Cs2 5_655 1_565 53.35(9) ?
    O17 Sn2 Cs2 5_645 1_565 128.39(8) ?
    O17 Sn2 Cs2 1_565 1_565 51.61(8) ?
    Cs2 Sn2 Cs2 5_645 1_565 180.0 ?
    O12 Sn2 Cs2 5_645 . 109.74(8) ?
    O12 Sn2 Cs2 1_565 . 70.26(8) ?
    O20 Sn2 Cs2 . . 45.77(8) ?
    O20 Sn2 Cs2 5_655 . 134.23(8) ?
    O17 Sn2 Cs2 5_645 . 47.71(9) ?
    O17 Sn2 Cs2 1_565 . 132.29(9) ?
    Cs2 Sn2 Cs2 5_645 . 54.535(8) ?
    Cs2 Sn2 Cs2 1_565 . 125.465(8) ?
    O12 Sn2 Cs2 5_645 5_655 70.26(8) ?
    O12 Sn2 Cs2 1_565 5_655 109.74(8) ?
    O20 Sn2 Cs2 . 5_655 134.23(8) ?
    O20 Sn2 Cs2 5_655 5_655 45.77(8) ?
    O17 Sn2 Cs2 5_645 5_655 132.29(9) ?
    O17 Sn2 Cs2 1_565 5_655 47.71(9) ?
    Cs2 Sn2 Cs2 5_645 5_655 125.466(8) ?
    Cs2 Sn2 Cs2 1_565 5_655 54.534(8) ?
    Cs2 Sn2 Cs2 . 5_655 180.0 ?
    O1 Si1 O2 . . 110.44(18) ?
    O1 Si1 O3 . . 111.15(18) ?
    O2 Si1 O3 . . 108.86(18) ?
    O1 Si1 O4 . . 111.33(16) ?
    O2 Si1 O4 . . 108.37(18) ?
    O3 Si1 O4 . . 106.57(18) ?
    O1 Si1 Cs3A . 7_635 79.54(12) ?
    O2 Si1 Cs3A . 7_635 166.44(14) ?
    O3 Si1 Cs3A . 7_635 74.38(13) ?
    O4 Si1 Cs3A . 7_635 58.51(12) ?
    O1 Si1 Cs3B . 7_635 86.8(3) ?
    O2 Si1 Cs3B . 7_635 161.0(3) ?
    O3 Si1 Cs3B . 7_635 70.0(2) ?
    O4 Si1 Cs3B . 7_635 56.05(18) ?
    Cs3A Si1 Cs3B 7_635 7_635 7.4(2) ?
    O1 Si1 Cs1 . 2_645 54.50(11) ?
    O2 Si1 Cs1 . 2_645 65.38(13) ?
    O3 Si1 Cs1 . 2_645 98.41(13) ?
    O4 Si1 Cs1 . 2_645 154.79(12) ?
    Cs3A Si1 Cs1 7_635 2_645 127.81(4) ?
    Cs3B Si1 Cs1 7_635 2_645 133.4(2) ?
    O1 Si1 Cs2 . . 156.41(12) ?
    O2 Si1 Cs2 . . 87.35(13) ?
    O3 Si1 Cs2 . . 75.41(14) ?
    O4 Si1 Cs2 . . 46.31(11) ?
    Cs3A Si1 Cs2 7_635 . 80.71(3) ?
    Cs3B Si1 Cs2 7_635 . 74.0(3) ?
    Cs1 Si1 Cs2 2_645 . 148.79(3) ?
    O1 Si1 Cs3A . . 36.91(11) ?
    O2 Si1 Cs3A . . 119.24(13) ?
    O3 Si1 Cs3A . . 74.66(14) ?
    O4 Si1 Cs3A . . 129.29(12) ?
    Cs3A Si1 Cs3A 7_635 . 74.28(3) ?
    Cs3B Si1 Cs3A 7_635 . 79.2(2) ?
    Cs1 Si1 Cs3A 2_645 . 54.428(19) ?
    Cs2 Si1 Cs3A . . 145.09(3) ?
    O5 Si2 O7 . . 110.53(17) ?
    O5 Si2 O6 . . 110.39(18) ?
    O7 Si2 O6 . . 111.42(18) ?
    O5 Si2 O4 . . 111.56(16) ?
    O7 Si2 O4 . . 108.41(18) ?
    O6 Si2 O4 . . 104.37(16) ?
    O5 Si2 Cs3A . 7_635 77.67(12) ?
    O7 Si2 Cs3A . 7_635 170.77(14) ?
    O6 Si2 Cs3A . 7_635 68.05(12) ?
    O4 Si2 Cs3A . 7_635 63.62(12) ?
    O5 Si2 Cs3B . 7_635 85.3(3) ?
    O7 Si2 Cs3B . 7_635 163.7(3) ?
    O6 Si2 Cs3B . 7_635 64.3(2) ?
    O4 Si2 Cs3B . 7_635 60.1(2) ?
    Cs3A Si2 Cs3B 7_635 7_635 7.6(3) ?
    O5 Si2 Cs1 . 2_655 56.99(11) ?
    O7 Si2 Cs1 . 2_655 56.83(13) ?
    O6 Si2 Cs1 . 2_655 112.15(12) ?
    O4 Si2 Cs1 . 2_655 143.45(12) ?
    Cs3A Si2 Cs1 7_635 2_655 132.30(5) ?
    Cs3B Si2 Cs1 7_635 2_655 139.4(3) ?
    O5 Si2 Cs2 . . 154.76(12) ?
    O7 Si2 Cs2 . . 89.01(13) ?
    O6 Si2 Cs2 . . 74.77(13) ?
    O4 Si2 Cs2 . . 44.80(11) ?
    Cs3A Si2 Cs2 7_635 . 81.95(4) ?
    Cs3B Si2 Cs2 7_635 . 74.7(3) ?
    Cs1 Si2 Cs2 2_655 . 145.67(4) ?
    O5 Si2 Cs3A . 1_565 38.62(11) ?
    O7 Si2 Cs3A . 1_565 107.08(13) ?
    O6 Si2 Cs3A . 1_565 77.00(13) ?
    O4 Si2 Cs3A . 1_565 140.89(12) ?
    Cs3A Si2 Cs3A 7_635 1_565 81.93(4) ?
    Cs3B Si2 Cs3A 7_635 1_565 87.7(2) ?
    Cs1 Si2 Cs3A 2_655 1_565 54.01(2) ?
    Cs2 Si2 Cs3A . 1_565 151.10(3) ?
    O8 Si3 O9 . . 111.77(18) ?
    O8 Si3 O10 . . 109.12(18) ?
    O9 Si3 O10 . . 111.11(18) ?
    O8 Si3 O11 . . 111.35(16) ?
    O9 Si3 O11 . . 107.22(19) ?
    O10 Si3 O11 . . 106.12(16) ?
    O8 Si3 Cs1 . 5_645 55.75(12) ?
    O9 Si3 Cs1 . 5_645 131.64(14) ?
    O10 Si3 Cs1 . 5_645 53.45(12) ?
    O11 Si3 Cs1 . 5_645 120.94(13) ?
    O8 Si3 Cs3B . 6_535 43.6(2) ?
    O9 Si3 Cs3B . 6_535 82.2(2) ?
    O10 Si3 Cs3B . 6_535 92.32(16) ?
    O11 Si3 Cs3B . 6_535 153.9(2) ?
    Cs1 Si3 Cs3B 5_645 6_535 56.65(16) ?
    O8 Si3 Cs2 . . 125.15(13) ?
    O9 Si3 Cs2 . . 121.49(14) ?
    O10 Si3 Cs2 . . 63.86(12) ?
    O11 Si3 Cs2 . . 42.26(11) ?
    Cs1 Si3 Cs2 5_645 . 93.96(3) ?
    Cs3B Si3 Cs2 6_535 . 150.41(15) ?
    O8 Si3 Cs3A . 6_535 38.41(11) ?
    O9 Si3 Cs3A . 6_535 87.05(14) ?
    O10 Si3 Cs3A . 6_535 93.01(12) ?
    O11 Si3 Cs3A . 6_535 149.35(12) ?
    Cs1 Si3 Cs3A 5_645 6_535 53.629(19) ?
    Cs3B Si3 Cs3A 6_535 6_535 5.5(2) ?
    Cs2 Si3 Cs3A . 6_535 147.54(4) ?
    O12 Si4 O13 . . 113.92(17) ?
    O12 Si4 O10 . . 110.94(17) ?
    O13 Si4 O10 . . 104.91(17) ?
    O12 Si4 O14 . 4_644 112.47(17) ?
    O13 Si4 O14 . 4_644 107.67(17) ?
    O10 Si4 O14 . 4_644 106.39(17) ?
    O12 Si4 Cs2 . . 56.81(11) ?
    O13 Si4 Cs2 . . 94.11(11) ?
    O10 Si4 Cs2 . . 65.92(11) ?
    O14 Si4 Cs2 4_644 . 158.21(14) ?
    O12 Si4 Cs1 . 5_645 97.51(13) ?
    O13 Si4 Cs1 . 5_645 146.31(11) ?
    O10 Si4 Cs1 . 5_645 49.59(12) ?
    O14 Si4 Cs1 4_644 5_645 68.28(12) ?
    Cs2 Si4 Cs1 . 5_645 93.20(2) ?
    O12 Si4 Cs2 . 1_545 75.01(11) ?
    O13 Si4 Cs2 . 1_545 102.93(11) ?
    O10 Si4 Cs2 . 1_545 145.47(12) ?
    O14 Si4 Cs2 4_644 1_545 44.83(11) ?
    Cs2 Si4 Cs2 . 1_545 131.69(3) ?
    Cs1 Si4 Cs2 5_645 1_545 96.43(2) ?
    O15 Si5 O9 . . 111.40(18) ?
    O15 Si5 O11 . 4_644 110.88(16) ?
    O9 Si5 O11 . 4_644 107.93(19) ?
    O15 Si5 O14 . . 111.96(18) ?
    O9 Si5 O14 . . 110.00(18) ?
    O11 Si5 O14 4_644 . 104.38(16) ?
    O15 Si5 Cs2 . 4_644 122.11(13) ?
    O9 Si5 Cs2 . 4_644 126.10(14) ?
    O11 Si5 Cs2 4_644 4_644 48.26(11) ?
    O14 Si5 Cs2 . 4_644 56.37(11) ?
    O15 Si5 Cs3B . 7_635 39.9(2) ?
    O9 Si5 Cs3B . 7_635 76.6(2) ?
    O11 Si5 Cs3B 4_644 7_635 143.06(18) ?
    O14 Si5 Cs3B . 7_635 108.28(16) ?
    Cs2 Si5 Cs3B 4_644 7_635 154.58(17) ?
    O15 Si5 Cs1 . 8_545 47.65(11) ?
    O9 Si5 Cs1 . 8_545 121.39(14) ?
    O11 Si5 Cs1 4_644 8_545 130.40(13) ?
    O14 Si5 Cs1 . 8_545 64.99(13) ?
    Cs2 Si5 Cs1 4_644 8_545 100.22(3) ?
    Cs3B Si5 Cs1 7_635 8_545 54.65(16) ?
    O16 Si6 O13 . . 112.41(16) ?
    O16 Si6 O3 . . 109.44(18) ?
    O13 Si6 O3 . . 106.76(18) ?
    O16 Si6 O6 . 1_545 113.01(18) ?
    O13 Si6 O6 . 1_545 107.14(17) ?
    O3 Si6 O6 . 1_545 107.78(18) ?
    O16 Si6 Cs3B . 7_635 59.0(2) ?
    O13 Si6 Cs3B . 7_635 87.2(3) ?
    O3 Si6 Cs3B . 7_635 67.37(17) ?
    O6 Si6 Cs3B 1_545 7_635 165.6(3) ?
    O16 Si6 Cs3A . 7_635 55.21(12) ?
    O13 Si6 Cs3A . 7_635 94.08(11) ?
    O3 Si6 Cs3A . 7_635 65.97(13) ?
    O6 Si6 Cs3A 1_545 7_635 158.73(13) ?
    Cs3B Si6 Cs3A 7_635 7_635 6.9(2) ?
    O16 Si6 Cs3A . . 49.66(11) ?
    O13 Si6 Cs3A . . 161.93(12) ?
    O3 Si6 Cs3A . . 81.01(14) ?
    O6 Si6 Cs3A 1_545 . 85.16(13) ?
    Cs3B Si6 Cs3A 7_635 . 80.7(3) ?
    Cs3A Si6 Cs3A 7_635 . 73.88(3) ?
    O16 Si6 Cs3B . 7_625 78.5(2) ?
    O13 Si6 Cs3B . 7_625 95.3(3) ?
    O3 Si6 Cs3B . 7_625 150.6(2) ?
    O6 Si6 Cs3B 1_545 7_625 45.60(15) ?
    Cs3B Si6 Cs3B 7_635 7_625 134.4(2) ?
    Cs3A Si6 Cs3B 7_635 7_625 132.72(14) ?
    Cs3A Si6 Cs3B . 7_625 83.8(2) ?
    O16 Si6 Cs3A . 7_625 74.65(12) ?
    O13 Si6 Cs3A . 7_625 101.69(12) ?
    O3 Si6 Cs3A . 7_625 146.41(14) ?
    O6 Si6 Cs3A 1_545 7_625 45.44(12) ?
    Cs3B Si6 Cs3A 7_635 7_625 132.32(15) ?
    Cs3A Si6 Cs3A 7_635 7_625 129.68(4) ?
    Cs3A Si6 Cs3A . 7_625 77.24(3) ?
    Cs3B Si6 Cs3A 7_625 7_625 6.6(2) ?
    O17 Si7 O18 . . 115.08(18) ?
    O17 Si7 O2 . . 112.90(17) ?
    O18 Si7 O2 . . 106.40(17) ?
    O17 Si7 O19 . 1_545 110.79(16) ?
    O18 Si7 O19 . 1_545 104.08(15) ?
    O2 Si7 O19 . 1_545 106.91(18) ?
    O17 Si7 Cs1 . 1_545 124.89(13) ?
    O18 Si7 Cs1 . 1_545 57.65(11) ?
    O2 Si7 Cs1 . 1_545 121.55(13) ?
    O19 Si7 Cs1 1_545 1_545 46.64(10) ?
    O17 Si7 Cs2 . 5_645 49.62(12) ?
    O18 Si7 Cs2 . 5_645 66.05(12) ?
    O2 Si7 Cs2 . 5_645 121.72(13) ?
    O19 Si7 Cs2 1_545 5_645 131.32(13) ?
    Cs1 Si7 Cs2 1_545 5_645 102.84(3) ?
    O20 Si8 O21 . . 111.19(18) ?
    O20 Si8 O7 . . 112.06(18) ?
    O21 Si8 O7 . . 110.13(18) ?
    O20 Si8 O19 . . 112.18(16) ?
    O21 Si8 O19 . . 106.10(17) ?
    O7 Si8 O19 . . 104.83(18) ?
    O20 Si8 Cs1 . . 125.41(13) ?
    O21 Si8 Cs1 . . 64.70(12) ?
    O7 Si8 Cs1 . . 120.29(13) ?
    O19 Si8 Cs1 . . 41.45(10) ?
    O20 Si8 Cs2 . 5_645 53.68(12) ?
    O21 Si8 Cs2 . 5_645 57.85(13) ?
    O7 Si8 Cs2 . 5_645 134.84(13) ?
    O19 Si8 Cs2 . 5_645 120.30(13) ?
    Cs1 Si8 Cs2 . 5_645 94.85(3) ?
    O20 Si8 Cs1 . 2_655 141.77(13) ?
    O21 Si8 Cs1 . 2_655 105.59(14) ?
    O7 Si8 Cs1 . 2_655 42.51(12) ?
    O19 Si8 Cs1 . 2_655 65.46(12) ?
    Cs1 Si8 Cs1 . 2_655 79.75(2) ?
    Cs2 Si8 Cs1 5_645 2_655 162.95(3) ?
    O20 Si8 Cs2 . . 39.22(11) ?
    O21 Si8 Cs2 . . 94.95(13) ?
    O7 Si8 Cs2 . . 86.44(12) ?
    O19 Si8 Cs2 . . 150.46(11) ?
    Cs1 Si8 Cs2 . . 150.06(4) ?
    Cs2 Si8 Cs2 5_645 . 55.205(18) ?
    Cs1 Si8 Cs2 2_655 . 128.74(3) ?
    O22 Si9 O23 . . 113.21(14) ?
    O22 Si9 O21 . . 109.52(18) ?
    O23 Si9 O21 . . 108.63(19) ?
    O22 Si9 O18 . . 111.34(17) ?
    O23 Si9 O18 . . 109.4(2) ?
    O21 Si9 O18 . . 104.29(17) ?
    O22 Si9 Cs1 . . 54.89(11) ?
    O23 Si9 Cs1 . . 98.43(16) ?
    O21 Si9 Cs1 . . 65.20(12) ?
    O18 Si9 Cs1 . . 152.14(13) ?
    O22 Si9 Cs2 . 5_645 95.56(13) ?
    O23 Si9 Cs2 . 5_645 150.37(5) ?
    O21 Si9 Cs2 . 5_645 51.79(13) ?
    O18 Si9 Cs2 . 5_645 63.31(12) ?
    Cs1 Si9 Cs2 . 5_645 92.24(2) ?
    O22 Si9 Cs1 . 1_545 78.16(11) ?
    O23 Si9 Cs1 . 1_545 97.46(16) ?
    O21 Si9 Cs1 . 1_545 145.97(13) ?
    O18 Si9 Cs1 . 1_545 44.82(11) ?
    Cs1 Si9 Cs1 . 1_545 132.96(3) ?
    Cs2 Si9 Cs1 5_645 1_545 95.20(2) ?
    Si1 O1 Sn1 . 6_546 131.57(17) ?
    Si1 O1 Cs3A . . 125.27(15) ?
    Sn1 O1 Cs3A 6_546 . 100.12(12) ?
    Si1 O1 Cs1 . 2_645 101.85(14) ?
    Sn1 O1 Cs1 6_546 2_645 108.13(12) ?
    Cs3A O1 Cs1 . 2_645 71.91(6) ?
    Si1 O1 Cs3B . . 133.0(3) ?
    Sn1 O1 Cs3B 6_546 . 93.2(3) ?
    Cs3A O1 Cs3B . . 7.9(2) ?
    Cs1 O1 Cs3B 2_645 . 70.34(15) ?
    Si1 O1 Cs3A . 7_635 76.02(12) ?
    Sn1 O1 Cs3A 6_546 7_635 90.90(10) ?
    Cs3A O1 Cs3A . 7_635 88.33(8) ?
    Cs1 O1 Cs3A 2_645 7_635 154.40(9) ?
    Cs3B O1 Cs3A . 7_635 92.2(2) ?
    Si1 O2 Si7 . . 144.3(2) ?
    Si1 O2 Cs1 . 2_645 90.29(14) ?
    Si7 O2 Cs1 . 2_645 112.69(15) ?
    Si1 O3 Si6 . . 159.1(3) ?
    Si1 O3 Cs3B . 7_635 85.1(2) ?
    Si6 O3 Cs3B . 7_635 88.02(19) ?
    Si1 O3 Cs3A . 7_635 80.57(13) ?
    Si6 O3 Cs3A . 7_635 90.22(14) ?
    Cs3B O3 Cs3A 7_635 7_635 7.7(3) ?
    Si1 O4 Si2 . . 129.51(19) ?
    Si1 O4 Cs3B . 7_635 98.7(2) ?
    Si2 O4 Cs3B . 7_635 93.4(2) ?
    Si1 O4 Cs3A . 7_635 95.66(14) ?
    Si2 O4 Cs3A . 7_635 89.04(13) ?
    Cs3B O4 Cs3A 7_635 7_635 8.8(3) ?
    Si1 O4 Cs2 . . 112.55(14) ?
    Si2 O4 Cs2 . . 114.54(14) ?
    Cs3B O4 Cs2 7_635 . 96.3(3) ?
    Cs3A O4 Cs2 7_635 . 105.03(9) ?
    Si2 O5 Sn1 . 6_546 130.27(17) ?
    Si2 O5 Cs3A . 1_565 123.44(14) ?
    Sn1 O5 Cs3A 6_546 1_565 106.29(13) ?
    Si2 O5 Cs1 . 2_655 99.16(13) ?
    Sn1 O5 Cs1 6_546 2_655 97.58(10) ?
    Cs3A O5 Cs1 1_565 2_655 69.96(6) ?
    Si2 O5 Cs3B . 1_565 129.9(3) ?
    Sn1 O5 Cs3B 6_546 1_565 99.8(3) ?
    Cs3A O5 Cs3B 1_565 1_565 7.0(2) ?
    Cs1 O5 Cs3B 2_655 1_565 67.68(14) ?
    Si2 O5 Cs3A . 7_635 76.70(12) ?
    Sn1 O5 Cs3A 6_546 7_635 96.58(10) ?
    Cs3A O5 Cs3A 1_565 7_635 99.33(8) ?
    Cs1 O5 Cs3A 2_655 7_635 164.22(9) ?
    Cs3B O5 Cs3A 1_565 7_635 103.00(19) ?
    Si2 O6 Si6 . 1_565 145.3(2) ?
    Si2 O6 Cs3B . 7_635 89.6(2) ?
    Si6 O6 Cs3B 1_565 7_635 113.8(2) ?
    Si2 O6 Cs3A . 7_635 85.23(13) ?
    Si6 O6 Cs3A 1_565 7_635 114.18(15) ?
    Cs3B O6 Cs3A 7_635 7_635 8.5(3) ?
    Si2 O7 Si8 . . 142.1(2) ?
    Si2 O7 Cs1 . 2_655 98.93(15) ?
    Si8 O7 Cs1 . 2_655 118.02(15) ?
    Si3 O8 Sn1 . . 128.90(17) ?
    Si3 O8 Cs3B . 6_535 115.3(3) ?
    Sn1 O8 Cs3B . 6_535 115.8(3) ?
    Si3 O8 Cs3A . 6_535 123.52(15) ?
    Sn1 O8 Cs3A . 6_535 107.58(12) ?
    Cs3B O8 Cs3A 6_535 6_535 8.6(3) ?
    Si3 O8 Cs1 . 5_645 101.09(13) ?
    Sn1 O8 Cs1 . 5_645 96.22(12) ?
    Cs3B O8 Cs1 6_535 5_645 72.34(19) ?
    Cs3A O8 Cs1 6_535 5_645 69.61(6) ?
    Si3 O9 Si5 . . 175.2(3) ?
    Si4 O10 Si3 . . 143.6(2) ?
    Si4 O10 Cs1 . 5_645 108.30(14) ?
    Si3 O10 Cs1 . 5_645 103.11(14) ?
    Si4 O10 Cs2 . . 90.03(13) ?
    Si3 O10 Cs2 . . 92.47(13) ?
    Cs1 O10 Cs2 5_645 . 115.94(9) ?
    Si5 O11 Si3 4_654 . 130.59(18) ?
    Si5 O11 Cs2 4_654 . 108.23(14) ?
    Si3 O11 Cs2 . . 116.67(14) ?
    Si4 O12 Sn2 . 1_545 164.45(19) ?
    Si4 O12 Cs2 . . 100.26(13) ?
    Sn2 O12 Cs2 1_545 . 94.97(10) ?
    Si6 O13 Si4 . . 138.7(2) ?
    Si5 O14 Si4 . 4_654 139.6(2) ?
    Si5 O14 Cs2 . 4_644 99.13(13) ?
    Si4 O14 Cs2 4_654 4_644 114.59(14) ?
    Si5 O14 Cs1 . 8_545 92.19(14) ?
    Si4 O14 Cs1 4_654 8_545 88.28(13) ?
    Cs2 O14 Cs1 4_644 8_545 122.15(10) ?
    Si5 O15 Sn1 . 4_644 129.25(17) ?
    Si5 O15 Cs3B . 7_635 120.2(4) ?
    Sn1 O15 Cs3B 4_644 7_635 103.3(3) ?
    Si5 O15 Cs3A . 7_635 128.03(16) ?
    Sn1 O15 Cs3A 4_644 7_635 97.02(10) ?
    Cs3B O15 Cs3A 7_635 7_635 8.1(3) ?
    Si5 O15 Cs1 . 8_545 111.68(14) ?
    Sn1 O15 Cs1 4_644 8_545 104.69(12) ?
    Cs3B O15 Cs1 7_635 8_545 73.1(2) ?
    Cs3A O15 Cs1 7_635 8_545 69.45(6) ?
    Si6 O16 Sn1 . 4_644 139.84(18) ?
    Si6 O16 Cs3A . . 108.61(13) ?
    Sn1 O16 Cs3A 4_644 . 107.16(12) ?
    Si6 O16 Cs3B . 7_635 97.1(3) ?
    Sn1 O16 Cs3B 4_644 7_635 92.74(16) ?
    Cs3A O16 Cs3B . 7_635 102.1(3) ?
    Si6 O16 Cs3A . 7_635 101.94(14) ?
    Sn1 O16 Cs3A 4_644 7_635 93.15(10) ?
    Cs3A O16 Cs3A . 7_635 94.00(8) ?
    Cs3B O16 Cs3A 7_635 7_635 8.4(3) ?
    Si6 O16 Cs3B . . 110.77(18) ?
    Sn1 O16 Cs3B 4_644 . 105.33(17) ?
    Cs3A O16 Cs3B . . 2.28(13) ?
    Cs3B O16 Cs3B 7_635 . 101.0(3) ?
    Cs3A O16 Cs3B 7_635 . 92.79(14) ?
    Si7 O17 Sn2 . 1_545 130.26(17) ?
    Si7 O17 Cs2 . . 125.86(15) ?
    Sn2 O17 Cs2 1_545 . 98.65(10) ?
    Si7 O17 Cs2 . 5_645 108.81(14) ?
    Sn2 O17 Cs2 1_545 5_645 104.82(12) ?
    Cs2 O17 Cs2 . 5_645 72.17(6) ?
    Si7 O18 Si9 . . 137.1(2) ?
    Si7 O18 Cs1 . 1_545 97.47(13) ?
    Si9 O18 Cs1 . 1_545 114.47(14) ?
    Si7 O18 Cs2 . 5_645 90.66(13) ?
    Si9 O18 Cs2 . 5_645 93.76(13) ?
    Cs1 O18 Cs2 1_545 5_645 124.26(10) ?
    Si8 O19 Si7 . 1_565 129.52(18) ?
    Si8 O19 Cs1 . . 117.12(14) ?
    Si7 O19 Cs1 1_565 . 109.67(13) ?
    Si8 O20 Sn2 . . 129.48(17) ?
    Si8 O20 Cs2 . . 122.70(15) ?
    Sn2 O20 Cs2 . . 107.37(11) ?
    Si8 O20 Cs2 . 5_645 103.61(14) ?
    Sn2 O20 Cs2 . 5_645 97.05(12) ?
    Cs2 O20 Cs2 . 5_645 72.15(6) ?
    Si8 O21 Si9 . . 151.9(3) ?
    Si8 O21 Cs2 . 5_645 98.65(14) ?
    Si9 O21 Cs2 . 5_645 106.27(15) ?
    Si8 O21 Cs1 . . 91.31(13) ?
    Si9 O21 Cs1 . . 90.47(13) ?
    Cs2 O21 Cs1 5_645 . 113.55(10) ?
    Si9 O22 Sn1 . 5_645 160.20(19) ?
    Si9 O22 Cs1 . . 102.17(14) ?
    Sn1 O22 Cs1 5_645 . 97.49(10) ?
    Si9 O23 Si9 2_655 . 179.5(3) ?
_shelx_space_group_comment
;
The symmetry employed for this shelxl refinement is uniquely defined
by the following loop, which should always be used as a source of
symmetry information in preference to the above space-group names.
They are only intended as comments.
;
_shelx_estimated_absorpt_T_min     ?
_shelx_estimated_absorpt_T_max     ?
_shelx_hkl_file
;
  -2   0   0    0.01    0.01   1
   2   0   0    0.18    0.08   1
   2   0   0    0.00    0.04   1
  -2   0   0    0.45    0.11   1
  -2   0   0    0.31    0.08   1
   2   0   0   -0.04    0.02   1
  -2   0   0    0.06    0.03   1
   2   0   0    0.00    0.04   1
   2   0   0    0.01    0.01   1
   4   0   0   -0.01    0.09   1
  -4   0   0    0.24    0.10   1
   4   0   0    0.29    0.16   1
   4   0   0    0.14    0.12   1
  -4   0   0    0.01    0.15   1
   4   0   0    0.14    0.15   1
   4   0   0   -0.04    0.13   1
  -4   0   0    0.15    0.18   1
  -4   0   0    0.21    0.14   1
   6   0   0   10.28    0.63   1
  -6   0   0   12.14    0.56   1
  -6   0   0   11.57    0.66   1
   6   0   0   11.50    0.72   1
   6   0   0   12.19    0.59   1
  -6   0   0   12.19    0.79   1
  -6   0   0   10.92    0.65   1
   6   0   0   11.67    0.56   1
   6   0   0   11.72    0.65   1
   8   0   0    7.09    0.48   1
  -8   0   0    7.92    0.44   1
  -8   0   0    6.60    0.55   1
   8   0   0    6.92    0.51   1
  -8   0   0    7.01    0.56   1
   8   0   0    6.25    0.68   1
   8   0   0    7.30    0.43   1
  10   0   0   14.07    0.69   1
 -10   0   0   13.59    0.70   1
 -10   0   0   14.70    0.88   1
  10   0   0   11.90    0.98   1
  10   0   0   12.51    0.83   1
  10   0   0   13.88    0.74   1
  12   0   0  239.11    9.31   1
 -12   0   0  237.29    9.24   1
  12   0   0  240.58    9.25   1
  12   0   0  227.73    9.41   1
 -12   0   0  232.21    9.45   1
  12   0   0  210.76    9.53   1
 -14   0   0   32.34    1.45   1
  14   0   0   30.81    1.44   1
  14   0   0   33.44    1.81   1
 -14   0   0   30.72    1.70   1
  14   0   0   33.03    1.53   1
  16   0   0  144.55    6.23   1
  16   0   0  142.37    5.78   1
 -16   0   0  143.67    6.10   1
  16   0   0  138.68    5.86   1
 -16   0   0  142.38    5.78   1
  18   0   0   27.48    1.75   1
 -18   0   0   26.18    1.62   1
 -18   0   0   25.06    1.26   1
  18   0   0   26.20    1.36   1
 -20   0   0    3.69    0.42   1
 -20   0   0    3.32    0.71   1
  20   0   0    3.99    0.54   1
  20   0   0    3.37    0.80   1
  22   0   0    3.22    0.72   1
 -22   0   0    3.41    0.44   1
  22   0   0    1.48    0.43   1
 -22   0   0    3.48    0.75   1
 -24   0   0    3.53    0.78   1
  24   0   0    1.52    0.46   1
  24   0   0    1.39    0.59   1
 -26   0   0    0.79    0.63   1
  26   0   0    1.01    0.45   1
  26   0   0    0.99    0.68   1
  28   0   0   76.44    3.96   1
 -28   0   0   69.27    3.73   1
  28   0   0   74.32    3.42   1
  30   0   0    0.87    0.73   1
 -30   0   0    0.42    0.63   1
  30   0   0   -0.58    0.54   1
 -32   0   0   -0.56    0.53   1
  32   0   0   -0.71    0.68   1
  34   0   0   16.05    1.89   1
 -34   0   0   17.54    1.80   1
  36   0   0    2.65    1.06   1
 -36   0   0    1.32    0.88   1
  38   0   0    3.06    1.09   1
 -38   0   0    4.43    1.07   1
  -1   1   0    0.11    0.07   1
   1   1   0    0.10    0.13   1
   1   1   0    0.05    0.08   1
  -1   1   0   -0.12    0.12   1
   1   1   0   -0.07    0.09   1
   1   1   0   -0.01    0.11   1
  -1   1   0    0.06    0.09   1
  -1   1   0    0.04    0.10   1
  -1   1   0    0.10    0.11   1
  -1  -1   0   -0.02    0.10   1
  -1  -1   0   -0.06    0.13   1
  -1  -1   0    0.17    0.12   1
   1  -1   0    0.28    0.15   1
   1  -1   0    0.08    0.11   1
   1  -1   0    0.15    0.11   1
   1  -1   0    0.02    0.16   1
   1  -1   0    0.03    0.08   1
  -1  -1   0   -0.07    0.14   1
   1  -1   0   -0.04    0.07   1
   3   1   0   17.86    0.83   1
  -3   1   0   18.72    0.86   1
  -3   1   0   17.29    0.85   1
  -3   1   0   18.65    0.76   1
  -3   1   0   18.17    0.82   1
   3   1   0   19.65    0.85   1
   3   1   0   18.23    0.87   1
   3   1   0   17.87    0.82   1
  -3  -1   0   17.86    0.86   1
   3  -1   0   17.17    0.83   1
   3  -1   0   18.76    0.88   1
  -3  -1   0   17.81    0.77   1
  -3  -1   0   18.02    0.83   1
  -3  -1   0   17.59    0.85   1
   3  -1   0   18.13    0.76   1
   3  -1   0   17.71    0.87   1
   3  -1   0   17.67    0.82   1
   5   1   0    1.47    0.28   1
   5   1   0    1.54    0.31   1
  -5   1   0    1.46    0.36   1
  -5   1   0    1.41    0.28   1
  -5   1   0    1.18    0.23   1
   5   1   0    1.56    0.26   1
  -5   1   0    2.05    0.29   1
  -5  -1   0    1.31    0.26   1
   5  -1   0    1.40    0.23   1
  -5  -1   0    1.53    0.24   1
   5  -1   0    1.39    0.23   1
   5  -1   0    1.71    0.36   1
  -5  -1   0    1.54    0.25   1
   5  -1   0    1.25    0.24   1
   7   1   0   62.99    2.67   1
  -7   1   0   60.62    2.67   1
  -7   1   0   63.09    2.66   1
  -7   1   0   61.24    2.63   1
   7   1   0   65.12    2.74   1
   7  -1   0   61.03    2.63   1
  -7  -1   0   63.26    2.66   1
  -7  -1   0   62.49    2.71   1
   7  -1   0   63.91    2.78   1
   7  -1   0   62.02    2.65   1
  -7  -1   0   63.13    2.69   1
  -9   1   0  196.39    7.88   1
   9   1   0  199.77    8.02   1
   9   1   0  199.99    7.90   1
  -9   1   0  198.90    7.91   1
  -9  -1   0  183.10    7.94   1
   9  -1   0  184.40    8.05   1
   9  -1   0  198.49    7.88   1
   9  -1   0  199.79    7.87   1
  11   1   0    0.50    0.32   1
 -11   1   0    0.20    0.29   1
 -11   1   0    0.62    0.29   1
  11   1   0    0.20    0.26   1
 -11  -1   0    0.15    0.35   1
  11  -1   0    0.24    0.17   1
  11  -1   0    0.01    0.26   1
  11  -1   0    0.01    0.31   1
  13   1   0    8.66    0.65   1
 -13   1   0    7.37    0.65   1
  13   1   0    6.59    0.79   1
 -13   1   0    7.26    0.71   1
  13  -1   0    8.65    0.92   1
  13  -1   0    7.77    0.50   1
  13  -1   0    7.44    0.69   1
 -13  -1   0    9.20    0.85   1
 -15   1   0    4.75    0.63   1
  15   1   0    4.82    0.56   1
 -15   1   0    4.87    0.54   1
  15   1   0    3.13    0.70   1
 -15  -1   0    5.45    0.72   1
  15  -1   0    4.81    0.42   1
  15  -1   0    4.76    0.60   1
  15  -1   0    5.08    0.81   1
  17   1   0   -0.31    0.32   1
  17   1   0   -0.18    0.27   1
 -17   1   0   -0.16    0.33   1
 -17   1   0   -0.09    0.23   1
  17  -1   0   -0.33    0.31   1
 -17  -1   0    0.38    0.43   1
  17  -1   0    0.23    0.22   1
  17  -1   0    0.13    0.36   1
  19   1   0   57.52    2.75   1
  19   1   0   56.38    3.07   1
 -19   1   0   60.84    2.93   1
 -19   1   0   58.65    2.69   1
  19  -1   0   55.80    2.83   1
 -19  -1   0   63.69    3.00   1
  19  -1   0   64.63    3.12   1
  19  -1   0   58.95    2.60   1
  21   1   0   67.79    3.12   1
 -21   1   0   67.01    3.02   1
  21   1   0   67.07    3.49   1
 -21   1   0   64.59    3.30   1
  21  -1   0   65.79    3.46   1
  21  -1   0   64.54    3.21   1
 -21  -1   0   72.88    3.37   1
  21  -1   0   67.00    2.94   1
  23   1   0   18.29    1.73   1
 -23   1   0   18.81    1.17   1
  23   1   0   17.09    1.24   1
 -23   1   0   17.73    1.60   1
  23  -1   0   17.31    1.70   1
 -23  -1   0   20.55    1.48   1
  23  -1   0   18.97    1.09   1
  25   1   0   -0.11    0.36   1
 -25   1   0   -0.31    0.51   1
 -25   1   0   -0.04    0.32   1
  25   1   0    0.69    0.66   1
  25  -1   0   -0.03    0.46   1
  25  -1   0   -0.28    0.26   1
 -25  -1   0   -0.32    0.51   1
 -27   1   0    5.57    1.05   1
  27   1   0    6.76    0.86   1
  27   1   0    5.50    1.07   1
  27  -1   0    6.04    0.66   1
 -27  -1   0    6.33    1.01   1
  27  -1   0    7.74    1.21   1
  29   1   0    3.67    0.76   1
  29   1   0    4.88    1.08   1
 -29   1   0    4.52    1.02   1
 -29  -1   0    4.63    0.96   1
  29  -1   0    6.07    1.18   1
  31   1   0    8.04    1.00   1
 -31   1   0    6.46    1.20   1
  31   1   0    6.38    1.19   1
  31  -1   0    7.99    1.30   1
 -31  -1   0    4.43    1.02   1
 -33   1   0    1.94    0.81   1
  33   1   0    2.42    0.95   1
 -33  -1   0    2.17    0.79   1
  33  -1   0    3.80    1.06   1
  35   1   0    1.20    0.90   1
 -35   1   0   -0.95    0.61   1
  35  -1   0    0.85    0.85   1
 -35  -1   0    1.66    0.79   1
  37   1   0   19.99    2.18   1
 -37   1   0   23.00    2.23   1
  37  -1   0   26.36    2.50   1
 -37  -1   0   18.38    1.97   1
   0   2   0  345.18   13.54   1
   0   2   0  344.92   13.54   1
   0   2   0  346.75   13.41   1
   0   2   0  337.04   13.55   1
   0   2   0  335.61   13.51   1
   0  -2   0  345.06   13.41   1
   0  -2   0  334.95   13.55   1
   0  -2   0  344.28   13.52   1
   0  -2   0  336.92   13.54   1
   0  -2   0  341.00   13.54   1
   2   2   0    2.74    0.36   1
   2   2   0    2.06    0.32   1
  -2   2   0    2.97    0.40   1
   2   2   0    3.33    0.33   1
  -2   2   0    2.36    0.27   1
   2   2   0    2.56    0.33   1
  -2   2   0    2.79    0.36   1
  -2   2   0    2.83    0.34   1
  -2   2   0    2.78    0.23   1
  -2  -2   0    2.89    0.35   1
  -2  -2   0    2.75    0.24   1
  -2  -2   0    2.88    0.32   1
  -2  -2   0    2.75    0.36   1
   2  -2   0    2.61    0.32   1
   2  -2   0    2.98    0.28   1
   2  -2   0    2.70    0.36   1
   2  -2   0    2.50    0.22   1
   2  -2   0    2.73    0.37   1
  -2  -2   0    2.78    0.34   1
   2  -2   0    2.92    0.39   1
  -4   2   0    0.54    0.22   1
  -4   2   0    0.78    0.17   1
   4   2   0    0.47    0.23   1
  -4   2   0    0.75    0.32   1
  -4   2   0    0.24    0.27   1
  -4   2   0    0.60    0.17   1
  -4   2   0    1.16    0.31   1
   4   2   0    0.42    0.29   1
   4   2   0    0.50    0.19   1
  -4  -2   0    0.69    0.20   1
   4  -2   0    0.47    0.15   1
  -4  -2   0    0.35    0.23   1
  -4  -2   0    0.54    0.25   1
  -4  -2   0    0.28    0.30   1
   4  -2   0    0.51    0.23   1
  -6   2   0  107.64    4.30   1
  -6   2   0  107.69    4.38   1
   6   2   0  103.25    4.31   1
   6   2   0  106.64    4.22   1
   6   2   0  103.72    4.38   1
  -6   2   0  105.63    4.19   1
  -6   2   0  104.82    4.39   1
  -6   2   0  100.52    4.28   1
  -6  -2   0  107.10    4.34   1
   6  -2   0  103.40    4.30   1
   6  -2   0  104.32    4.44   1
  -6  -2   0  104.81    4.21   1
   6  -2   0  103.83    4.19   1
  -8   2   0    0.47    0.32   1
   8   2   0    0.61    0.35   1
   8   2   0    0.34    0.23   1
  -8   2   0    0.46    0.33   1
   8   2   0    0.17    0.32   1
   8  -2   0    0.48    0.40   1
   8  -2   0    0.43    0.12   1
   8  -2   0    0.85    0.28   1
  -8  -2   0    0.25    0.11   1
  -8  -2   0   -0.01    0.25   1
  10   2   0    7.07    0.68   1
 -10   2   0    7.48    0.71   1
  10   2   0    7.05    0.72   1
 -10   2   0    8.01    0.63   1
  10  -2   0    7.66    0.39   1
 -10  -2   0    6.41    0.65   1
  10  -2   0    7.28    0.58   1
  10  -2   0    7.78    0.86   1
  12   2   0  155.21    6.50   1
  12   2   0  149.23    6.37   1
 -12   2   0  146.66    6.38   1
 -12   2   0  156.06    6.38   1
  12  -2   0  145.67    6.55   1
  12  -2   0  152.47    6.30   1
  12  -2   0  157.11    6.09   1
 -12  -2   0  160.19    6.41   1
  14   2   0   60.41    2.80   1
 -14   2   0   59.05    2.77   1
 -14   2   0   61.91    2.84   1
  14   2   0   58.09    2.93   1
 -14  -2   0   60.50    2.85   1
  14  -2   0   61.96    2.75   1
  14  -2   0   59.29    3.03   1
  14  -2   0   61.12    2.49   1
  16   2   0   34.10    1.96   1
  16   2   0   31.44    1.72   1
 -16   2   0   30.71    1.77   1
 -16   2   0   33.61    1.72   1
  16  -2   0   33.29    1.72   1
  16  -2   0   33.17    1.43   1
  16  -2   0   32.90    1.97   1
 -16  -2   0   30.09    1.82   1
 -18   2   0    0.25    0.41   1
 -18   2   0   -0.14    0.33   1
  18   2   0    0.06    0.35   1
  18   2   0    0.13    0.38   1
 -18  -2   0    0.07    0.46   1
  18  -2   0    0.02    0.38   1
  18  -2   0    0.14    0.35   1
  18  -2   0   -0.03    0.16   1
  20   2   0    1.46    0.48   1
  20   2   0    1.34    0.67   1
 -20   2   0    1.20    0.44   1
 -20   2   0    1.51    0.50   1
  20  -2   0    1.82    0.27   1
  20  -2   0    1.39    0.50   1
 -20  -2   0    1.93    0.67   1
  20  -2   0    1.55    0.70   1
  22   2   0   11.00    1.05   1
 -22   2   0    8.90    0.93   1
 -22   2   0    9.05    1.11   1
  22   2   0   11.04    1.34   1
  22  -2   0   10.33    1.04   1
  22  -2   0    9.57    0.62   1
 -22  -2   0    8.94    1.15   1
  22  -2   0    9.75    1.25   1
  24   2   0    3.92    0.86   1
 -24   2   0    3.70    0.67   1
 -24   2   0    3.06    0.79   1
  24   2   0    3.29    0.69   1
  24  -2   0    3.73    0.41   1
 -24  -2   0    4.03    0.87   1
  24  -2   0    3.13    0.74   1
  24  -2   0    4.16    0.93   1
  26   2   0    1.82    0.59   1
 -26   2   0    2.02    0.75   1
 -26   2   0    1.96    0.55   1
  26   2   0    2.24    0.84   1
  26  -2   0    1.89    0.82   1
 -26  -2   0    1.62    0.73   1
 -28   2   0  106.94    5.48   1
  28   2   0  123.71    5.26   1
  28   2   0  112.30    5.56   1
 -28   2   0  114.07    5.23   1
 -28  -2   0  111.73    5.41   1
  28  -2   0  109.83    5.54   1
 -30   2   0    0.14    0.74   1
  30   2   0    0.80    0.78   1
  30   2   0   -0.24    0.50   1
 -30  -2   0   -0.50    0.59   1
  30  -2   0    0.50    0.77   1
 -32   2   0    0.05    0.75   1
  32   2   0   -0.39    0.77   1
  32   2   0   -1.13    0.50   1
  32  -2   0   -0.48    0.74   1
 -32  -2   0    0.01    0.62   1
  34   2   0    2.18    0.98   1
  34   2   0    0.14    0.79   1
 -34   2   0    2.81    1.00   1
  34  -2   0   -0.50    0.78   1
 -34  -2   0    2.66    0.96   1
 -36   2   0    1.73    0.97   1
  36   2   0    0.41    0.78   1
  36  -2   0    0.21    0.83   1
 -36  -2   0    0.08    0.73   1
 -38   2   0    8.63    1.55   1
 -38  -2   0   10.39    1.51   1
  -1   3   0    0.15    0.24   1
   1   3   0    0.10    0.25   1
  -1   3   0    0.26    0.12   1
  -1   3   0    0.34    0.23   1
  -1   3   0   -0.54    0.28   1
   1   3   0    0.21    0.27   1
   1   3   0   -0.15    0.27   1
  -1  -3   0    0.41    0.23   1
  -1  -3   0    0.26    0.11   1
   1  -3   0    0.40    0.31   1
   1  -3   0    0.46    0.12   1
   3   3   0    5.68    0.56   1
   3   3   0    4.27    0.48   1
  -3   3   0    4.74    0.33   1
  -3   3   0    4.49    0.43   1
  -3   3   0    5.53    0.54   1
   3   3   0    5.49    0.53   1
  -3   3   0    5.43    0.57   1
   3  -3   0    6.04    0.61   1
   3  -3   0    5.91    0.53   1
   3  -3   0    5.86    0.45   1
  -3  -3   0    5.53    0.37   1
  -3  -3   0    4.56    0.52   1
   5   3   0    0.53    0.34   1
   5   3   0    0.33    0.27   1
   5   3   0    0.09    0.21   1
  -5   3   0    0.25    0.28   1
  -5   3   0    0.32    0.19   1
  -5   3   0    0.31    0.31   1
  -5   3   0    0.41    0.18   1
   5  -3   0   -0.03    0.25   1
  -5  -3   0    0.32    0.29   1
   5  -3   0    0.57    0.18   1
  -5  -3   0   -0.07    0.27   1
  -5  -3   0    0.34    0.24   1
  -7   3   0    3.30    0.55   1
   7   3   0    3.15    0.43   1
  -7   3   0    2.35    0.27   1
  -7   3   0    3.09    0.45   1
   7   3   0    2.68    0.34   1
   7   3   0    2.30    0.45   1
  -7  -3   0    3.26    0.45   1
   7  -3   0    2.59    0.27   1
  -7  -3   0    2.50    0.32   1
   7  -3   0    2.45    0.39   1
   9   3   0  116.53    4.88   1
  -9   3   0  111.06    4.89   1
   9   3   0  117.82    4.62   1
  -9   3   0  116.03    4.85   1
   9   3   0  116.44    4.77   1
   9  -3   0  110.81    4.55   1
   9  -3   0  115.30    4.74   1
  -9  -3   0  109.34    4.79   1
  -9  -3   0  113.89    4.59   1
   9  -3   0  108.23    4.92   1
 -11   3   0    0.68    0.39   1
  11   3   0    1.33    0.38   1
  11   3   0    1.19    0.33   1
 -11   3   0    1.06    0.43   1
  11  -3   0    0.63    0.38   1
 -11  -3   0    1.25    0.17   1
  11  -3   0    1.33    0.16   1
 -11  -3   0    0.85    0.35   1
  11  -3   0    0.31    0.29   1
  13   3   0   20.04    1.40   1
  13   3   0   22.79    1.23   1
  13   3   0   22.95    1.37   1
 -13   3   0   20.79    1.34   1
 -13   3   0   23.03    1.38   1
  13  -3   0   22.35    0.94   1
  13  -3   0   23.58    1.24   1
  13  -3   0   22.24    1.51   1
 -13  -3   0   20.01    1.27   1
  15   3   0   -0.39    0.29   1
 -15   3   0   -0.22    0.35   1
 -15   3   0    0.41    0.40   1
  15   3   0   -0.27    0.42   1
  15   3   0    0.02    0.28   1
  15  -3   0    0.24    0.08   1
  15  -3   0   -0.05    0.07   1
  15  -3   0   -0.23    0.48   1
  15  -3   0    0.46    0.31   1
 -15  -3   0    0.24    0.39   1
  17   3   0    0.09    0.34   1
  17   3   0    0.04    0.50   1
 -17   3   0    0.30    0.32   1
  17   3   0   -0.01    0.38   1
 -17   3   0    0.04    0.41   1
  17  -3   0    0.34    0.58   1
  17  -3   0    0.35    0.33   1
  17  -3   0    0.35    0.08   1
 -17  -3   0    1.24    0.50   1
  17  -3   0    0.13    0.06   1
 -19   3   0   11.30    1.17   1
 -19   3   0   12.54    1.16   1
  19   3   0   12.73    0.95   1
  19   3   0   13.91    1.22   1
  19   3   0   13.26    1.40   1
  19  -3   0   12.62    1.00   1
  19  -3   0    9.72    1.36   1
 -19  -3   0   14.63    1.30   1
 -21   3   0   53.79    2.92   1
  21   3   0   58.33    2.89   1
  21   3   0   47.61    3.02   1
 -21   3   0   58.61    2.85   1
  21  -3   0   56.72    3.21   1
 -21  -3   0   60.23    3.00   1
  21  -3   0   57.16    2.77   1
 -23   3   0    8.62    1.06   1
  23   3   0    8.45    1.19   1
 -23   3   0    7.22    0.95   1
  23   3   0    8.09    1.02   1
  23  -3   0    8.48    0.97   1
  23  -3   0    8.86    1.27   1
 -23  -3   0    8.91    1.19   1
 -25   3   0    2.41    0.76   1
  25   3   0    1.34    0.75   1
  25   3   0    1.31    0.60   1
 -25   3   0    1.68    0.61   1
  25  -3   0    4.19    1.05   1
  25  -3   0    2.98    0.66   1
 -25  -3   0    2.41    0.87   1
  27   3   0    6.95    1.16   1
  27   3   0    8.76    1.11   1
 -27   3   0    7.59    1.18   1
 -27   3   0    6.97    0.98   1
  27  -3   0    3.88    1.10   1
  27  -3   0    7.73    1.05   1
 -27  -3   0    6.50    1.16   1
  29   3   0    4.32    0.90   1
 -29   3   0    4.34    0.85   1
 -29   3   0    3.39    0.99   1
  29   3   0    4.61    1.12   1
  29  -3   0    4.36    1.04   1
 -29  -3   0    4.93    1.10   1
 -31   3   0   23.75    2.34   1
  31   3   0   25.48    2.41   1
  31   3   0   27.27    1.89   1
 -31  -3   0   22.36    2.16   1
  31  -3   0   27.50    2.16   1
 -33   3   0   -0.23    0.86   1
  33   3   0    0.67    0.75   1
  33   3   0    0.75    0.70   1
  33  -3   0    1.63    0.98   1
 -33  -3   0    1.09    0.83   1
  35   3   0   -0.59    0.64   1
 -35   3   0   -1.49    0.78   1
  35   3   0   -0.48    0.56   1
 -35  -3   0    0.09    0.75   1
  35  -3   0    0.73    0.97   1
  37   3   0   26.16    2.55   1
 -37   3   0   30.59    2.87   1
  37  -3   0   24.84    2.64   1
 -37  -3   0   28.40    2.25   1
   0   4   0  673.53   26.53   1
   0   4   0  653.02   26.60   1
   0   4   0  659.49   26.57   1
   0  -4   0  674.98   26.59   1
   0  -4   0  684.74   26.28   1
  -2   4   0    0.78    0.30   1
   2   4   0    1.08    0.37   1
   2   4   0    1.34    0.37   1
  -2   4   0    0.53    0.40   1
  -2   4   0    1.07    0.32   1
  -2   4   0    0.66    0.15   1
   2   4   0    1.03    0.38   1
  -2  -4   0    0.79    0.15   1
   2  -4   0    1.13    0.35   1
   2  -4   0    0.44    0.28   1
  -2  -4   0    0.02    0.31   1
  -4   4   0    0.93    0.37   1
  -4   4   0    0.32    0.30   1
  -4   4   0    0.64    0.25   1
  -4   4   0    0.66    0.17   1
   4   4   0    0.71    0.35   1
   4   4   0    0.54    0.32   1
   4   4   0    0.31    0.34   1
   4  -4   0    1.07    0.35   1
  -4  -4   0    0.72    0.19   1
  -4  -4   0    0.57    0.33   1
  -6   4   0    8.95    0.88   1
  -6   4   0    9.98    0.58   1
   6   4   0    8.48    0.83   1
   6   4   0   10.12    0.75   1
  -6   4   0    9.73    0.87   1
   6   4   0    8.46    0.70   1
  -6   4   0    9.33    0.63   1
  -6  -4   0   10.31    0.80   1
   6  -4   0    9.52    0.73   1
  -6  -4   0    9.68    0.63   1
  -8   4   0    0.24    0.41   1
  -8   4   0    0.04    0.18   1
   8   4   0    0.20    0.29   1
   8   4   0    0.69    0.33   1
  -8   4   0    0.09    0.27   1
   8   4   0   -0.18    0.22   1
  -8  -4   0    0.18    0.32   1
   8  -4   0   -0.32    0.23   1
   8  -4   0   -0.01    0.16   1
 -10   4   0    7.90    0.83   1
 -10   4   0    8.83    0.53   1
  10   4   0    8.60    0.90   1
 -10   4   0    7.16    0.90   1
  10   4   0    8.62    0.77   1
  10   4   0    8.45    0.61   1
  10  -4   0    7.98    0.74   1
 -10  -4   0    9.06    0.65   1
  10  -4   0    8.29    0.93   1
 -10  -4   0   10.67    0.82   1
  10  -4   0   10.01    0.53   1
 -12   4   0   90.32    4.25   1
 -12   4   0   95.20    4.32   1
  12   4   0   94.79    4.27   1
  12   4   0   93.48    4.12   1
  12  -4   0   96.23    3.83   1
 -12  -4   0   95.49    3.88   1
  12  -4   0   96.93    4.39   1
  12  -4   0   95.68    4.10   1
 -12  -4   0   92.93    4.17   1
  14   4   0   25.82    1.60   1
  14   4   0   25.02    1.41   1
 -14   4   0   23.73    1.55   1
 -14   4   0   25.27    1.58   1
  14  -4   0   24.48    1.39   1
 -14  -4   0   24.27    1.47   1
  14  -4   0   21.81    1.67   1
 -14  -4   0   25.93    1.08   1
  14  -4   0   25.97    1.06   1
 -16   4   0   76.13    3.61   1
 -16   4   0   74.14    3.57   1
  16   4   0   71.16    3.56   1
  16   4   0   77.76    3.39   1
 -16  -4   0   73.92    3.47   1
  16  -4   0   73.94    3.77   1
  16  -4   0   73.89    3.37   1
  18   4   0    2.07    0.64   1
  18   4   0    2.53    0.51   1
 -18   4   0    1.63    0.59   1
 -18   4   0    3.07    0.71   1
  18  -4   0    3.07    0.86   1
 -18  -4   0    2.82    0.64   1
  18  -4   0    2.10    0.49   1
  20   4   0    0.69    0.40   1
 -20   4   0    0.84    0.54   1
 -20   4   0    0.85    0.58   1
  20   4   0   -0.13    0.47   1
  20  -4   0    0.05    0.37   1
  20  -4   0    0.49    0.52   1
 -20  -4   0   -0.22    0.50   1
  22   4   0    3.73    0.86   1
 -22   4   0    1.98    0.70   1
  22   4   0    4.57    0.69   1
 -22   4   0    3.66    0.83   1
  22   4   0    4.49    0.84   1
 -22  -4   0    4.15    0.83   1
  22  -4   0    3.35    0.90   1
  22  -4   0    5.18    0.74   1
 -24   4   0    3.03    0.78   1
  24   4   0    3.00    0.93   1
 -24   4   0    3.91    0.89   1
  24   4   0    2.92    0.80   1
 -24  -4   0    3.69    0.88   1
  24  -4   0    3.91    1.08   1
  24  -4   0    4.60    0.80   1
 -26   4   0    0.60    0.68   1
 -26   4   0    0.31    0.60   1
  26   4   0    1.42    0.71   1
  26   4   0    0.45    0.64   1
  26  -4   0    0.66    0.83   1
 -26  -4   0    0.69    0.68   1
  26  -4   0    1.14    0.62   1
  28   4   0   57.44    3.20   1
 -28   4   0   63.65    3.24   1
  28   4   0   57.01    3.41   1
 -28   4   0   55.12    3.30   1
 -28  -4   0   55.56    3.30   1
  28  -4   0   53.17    3.01   1
  28  -4   0   65.54    3.70   1
 -30   4   0    0.19    0.54   1
  30   4   0    0.13    0.82   1
 -30   4   0   -0.20    0.66   1
  30   4   0    0.72    0.63   1
 -30  -4   0   -1.76    0.60   1
  30  -4   0    0.21    0.81   1
 -32   4   0    1.08    0.85   1
  32   4   0    0.23    0.66   1
  32   4   0    0.52    0.95   1
  32  -4   0   -0.13    0.65   1
 -32  -4   0   -0.51    0.87   1
  34   4   0    2.60    1.03   1
  34   4   0    2.76    1.13   1
 -34   4   0    3.10    1.14   1
 -34  -4   0    3.41    1.04   1
  34  -4   0    3.20    1.03   1
 -36   4   0   -0.34    0.94   1
  36   4   0    0.43    0.76   1
 -36  -4   0    1.11    0.92   1
  36  -4   0    0.76    0.96   1
  -1   5   0    0.37    0.32   1
   1   5   0    0.30    0.26   1
  -1   5   0    0.27    0.35   1
   1   5   0   -0.38    0.29   1
   1   5   0    0.60    0.42   1
  -1   5   0    0.07    0.28   1
   1  -5   0    0.06    0.36   1
  -1  -5   0    0.10    0.25   1
   1  -5   0   -0.07    0.35   1
  -1  -5   0    0.08    0.08   1
   3   5   0   58.35    2.81   1
   3   5   0   60.03    2.84   1
  -3   5   0   61.34    2.86   1
  -3   5   0   60.00    2.94   1
  -3   5   0   61.57    2.73   1
  -3   5   0   61.75    2.49   1
   3   5   0   62.08    2.86   1
   3  -5   0   58.70    2.89   1
  -3  -5   0   58.82    2.85   1
  -3  -5   0   61.16    2.48   1
   3  -5   0   61.40    2.82   1
   5   5   0    0.02    0.31   1
  -5   5   0    0.03    0.23   1
   5   5   0    0.75    0.43   1
  -5   5   0    0.50    0.40   1
  -5   5   0   -0.20    0.30   1
  -5   5   0    0.35    0.16   1
   5   5   0    0.15    0.35   1
  -5  -5   0    0.21    0.27   1
   5  -5   0   -0.03    0.31   1
  -5  -5   0    0.17    0.16   1
  -7   5   0   36.68    1.99   1
   7   5   0   33.43    1.93   1
   7   5   0   37.91    1.91   1
  -7   5   0   40.31    2.08   1
   7   5   0   36.66    1.85   1
  -7   5   0   37.47    1.75   1
  -7  -5   0   36.76    1.68   1
   7  -5   0   36.98    1.86   1
  -7  -5   0   34.13    1.92   1
  -9   5   0  105.48    4.41   1
  -9   5   0  105.68    4.84   1
  -9   5   0  105.54    4.74   1
   9   5   0  104.35    4.76   1
   9   5   0  106.13    4.62   1
   9   5   0  106.99    4.54   1
   9  -5   0  109.64    4.59   1
  -9  -5   0  104.90    4.68   1
  -9  -5   0  105.01    4.48   1
  11   5   0    0.68    0.31   1
 -11   5   0    0.43    0.53   1
  11   5   0    0.36    0.35   1
 -11   5   0    0.36    0.47   1
  11   5   0    0.70    0.39   1
 -11   5   0    0.65    0.24   1
  11  -5   0    0.70    0.35   1
  11  -5   0    0.88    0.60   1
 -11  -5   0    0.39    0.41   1
  13   5   0   19.87    1.38   1
  13   5   0   21.00    1.28   1
 -13   5   0   18.25    1.47   1
 -13   5   0   20.27    1.45   1
  13  -5   0   18.46    1.22   1
  13  -5   0   19.29    1.47   1
 -13  -5   0   18.88    1.30   1
  13  -5   0   19.88    0.94   1
  15   5   0    2.57    0.62   1
  15   5   0    3.26    0.61   1
 -15   5   0    2.30    0.68   1
 -15   5   0    2.85    0.77   1
  15  -5   0    2.29    0.50   1
 -15  -5   0    2.35    0.58   1
  15  -5   0    4.19    0.82   1
  17   5   0    0.34    0.39   1
 -17   5   0   -0.59    0.47   1
  17   5   0    0.12    0.52   1
 -17   5   0    0.18    0.44   1
  17  -5   0    0.43    0.68   1
  17  -5   0   -0.52    0.36   1
 -17  -5   0    0.01    0.39   1
 -19   5   0   36.30    2.27   1
  19   5   0   36.52    1.98   1
  19   5   0   36.12    2.18   1
 -19   5   0   35.14    2.23   1
  19  -5   0   38.07    2.52   1
 -19  -5   0   35.32    2.10   1
  19  -5   0   39.20    2.03   1
 -21   5   0   18.55    1.72   1
  21   5   0   20.61    1.63   1
 -21   5   0   18.00    1.71   1
 -21  -5   0   20.92    1.51   1
  21  -5   0   20.76    1.36   1
  21  -5   0   19.30    2.02   1
 -23   5   0   11.10    1.35   1
 -23   5   0    8.39    1.19   1
  23   5   0    7.54    1.17   1
 -23  -5   0   10.05    1.22   1
  23  -5   0   12.81    1.70   1
  23  -5   0    8.59    1.02   1
  25   5   0    0.27    0.62   1
 -25   5   0   -0.13    0.63   1
 -25   5   0    0.23    0.70   1
  25  -5   0    1.06    0.97   1
 -25  -5   0   -0.02    0.58   1
  25  -5   0    0.72    0.56   1
  27   5   0    2.35    0.83   1
 -27   5   0    2.22    0.74   1
 -27   5   0    3.10    0.89   1
 -27  -5   0    3.18    0.92   1
  27  -5   0    2.01    0.73   1
  27  -5   0    1.93    0.85   1
 -29   5   0    2.05    0.88   1
 -29   5   0    0.51    0.72   1
  29   5   0    2.45    0.84   1
  29  -5   0    0.43    0.96   1
 -29  -5   0    1.54    0.81   1
 -31   5   0    1.75    0.94   1
 -31   5   0    2.20    0.91   1
  31   5   0    1.25    0.84   1
  31  -5   0    2.53    1.15   1
 -31  -5   0    0.56    0.81   1
  33   5   0   -0.86    0.74   1
 -33   5   0    0.61    0.86   1
  33  -5   0   -0.09    0.69   1
 -33  -5   0    1.58    1.00   1
   0   6   0  349.70   14.44   1
   0   6   0  364.53   14.54   1
   0   6   0  355.82   14.61   1
   0  -6   0  348.78   14.54   1
   0  -6   0  363.38   14.53   1
  -2   6   0    0.56    0.51   1
   2   6   0    0.19    0.45   1
  -2   6   0    0.26    0.42   1
   2   6   0   -0.03    0.35   1
   2   6   0   -0.01    0.37   1
  -2   6   0    0.42    0.35   1
   2  -6   0    0.77    0.47   1
   2  -6   0   -0.02    0.39   1
  -2  -6   0    0.35    0.33   1
   4   6   0   -0.17    0.36   1
  -4   6   0    0.07    0.13   1
  -4   6   0    0.25    0.44   1
  -4   6   0    0.62    0.52   1
   4   6   0   -0.08    0.41   1
  -4   6   0   -0.55    0.29   1
   4   6   0    0.53    0.38   1
  -4  -6   0   -0.30    0.26   1
   4  -6   0   -0.03    0.33   1
  -4  -6   0    0.00    0.11   1
  -6   6   0    8.13    0.99   1
  -6   6   0    7.19    0.72   1
   6   6   0    5.92    0.86   1
   6   6   0    7.05    0.80   1
   6   6   0    5.76    0.79   1
  -6   6   0    7.58    0.47   1
  -6   6   0    7.13    0.91   1
  -6  -6   0    7.09    0.48   1
  -6  -6   0    6.05    0.85   1
   6  -6   0    7.22    0.82   1
   8   6   0    0.70    0.52   1
  -8   6   0    0.57    0.50   1
  -8   6   0   -0.06    0.38   1
   8   6   0    0.55    0.41   1
   8   6   0    0.64    0.43   1
  -8   6   0    0.34    0.32   1
  -8  -6   0    0.54    0.25   1
  -8  -6   0    0.28    0.45   1
   8  -6   0    0.43    0.36   1
  10   6   0    3.27    0.76   1
  10   6   0    4.11    0.62   1
 -10   6   0    4.09    0.79   1
  10   6   0    3.87    0.66   1
 -10   6   0    3.59    0.85   1
 -10   6   0    3.58    0.47   1
  10  -6   0    4.57    0.64   1
  10  -6   0    3.92    0.92   1
 -10  -6   0    3.76    0.49   1
 -10  -6   0    3.15    0.68   1
 -12   6   0   30.96    2.21   1
 -12   6   0   37.93    1.72   1
 -12   6   0   36.17    2.18   1
  12   6   0   37.32    2.21   1
  12   6   0   35.90    2.00   1
  12   6   0   37.23    1.90   1
  12  -6   0   36.76    1.97   1
 -12  -6   0   38.12    2.11   1
  12  -6   0   38.23    2.38   1
 -12  -6   0   37.05    1.88   1
 -14   6   0    9.86    1.28   1
 -14   6   0    9.46    1.18   1
  14   6   0    9.97    1.23   1
  14   6   0   10.54    1.05   1
 -14  -6   0   12.18    1.18   1
  14  -6   0    8.99    1.24   1
  14  -6   0    8.94    0.96   1
 -16   6   0   32.66    2.14   1
 -16   6   0   31.78    1.97   1
  16   6   0   26.07    1.95   1
  16   6   0   31.16    1.80   1
 -16  -6   0   29.54    1.85   1
  16  -6   0   26.89    2.14   1
  16  -6   0   30.70    1.75   1
  18   6   0    1.56    0.51   1
 -18   6   0    1.36    0.75   1
  18   6   0    1.90    0.69   1
 -18   6   0    1.12    0.67   1
  18  -6   0    1.33    0.54   1
 -18  -6   0    2.12    0.63   1
  18  -6   0    0.56    0.76   1
  20   6   0    1.12    0.69   1
 -20   6   0    0.27    0.50   1
 -20   6   0    0.57    0.70   1
  20  -6   0    0.35    0.80   1
  20  -6   0    0.31    0.43   1
 -20  -6   0    0.22    0.51   1
 -22   6   0   11.09    1.37   1
  22   6   0    8.03    1.17   1
 -22   6   0    9.06    1.23   1
  22  -6   0    9.24    1.04   1
 -22  -6   0    9.55    1.18   1
  22  -6   0    7.40    1.51   1
 -24   6   0    0.69    0.78   1
  24   6   0    1.24    0.62   1
 -24   6   0    0.71    0.72   1
 -24  -6   0    0.26    0.59   1
  24  -6   0    0.71    0.56   1
  24  -6   0    0.44    0.91   1
 -26   6   0   -0.28    0.64   1
  26   6   0   -1.31    0.59   1
 -26   6   0   -0.36    0.50   1
  26  -6   0    0.03    0.72   1
 -26  -6   0    0.33    0.63   1
 -28   6   0   34.39    2.44   1
  28   6   0   30.59    2.44   1
 -28   6   0   34.88    2.50   1
 -28  -6   0   34.19    2.43   1
  28  -6   0   36.45    2.92   1
  30   6   0   -0.18    0.78   1
 -30   6   0   -0.47    0.78   1
 -30   6   0    0.27    0.72   1
 -30  -6   0   -0.11    0.68   1
  30  -6   0    0.70    0.82   1
 -32   6   0    0.89    0.96   1
  32   6   0    0.97    0.87   1
 -32   6   0    1.16    0.87   1
  32  -6   0   -0.67    1.00   1
 -32  -6   0    0.88    0.81   1
   1   7   0    0.04    0.42   1
   1   7   0    0.01    0.44   1
   1   7   0   -0.05    0.44   1
  -1   7   0    0.38    0.39   1
  -1   7   0   -0.03    0.49   1
  -1   7   0    0.35    0.58   1
   1  -7   0   -0.03    0.47   1
  -1  -7   0   -0.29    0.43   1
  -1  -7   0    0.25    0.49   1
   1  -7   0    0.49    0.49   1
  -3   7   0    3.92    0.69   1
   3   7   0    2.93    0.66   1
   3   7   0    4.14    0.69   1
   3   7   0    5.11    0.84   1
  -3   7   0    4.06    0.86   1
  -3   7   0    4.85    0.70   1
  -3  -7   0    3.89    0.78   1
   3  -7   0    3.62    0.68   1
  -5   7   0    2.17    0.76   1
   5   7   0    0.45    0.48   1
  -5   7   0    0.77    0.52   1
  -5   7   0    0.93    0.44   1
   5   7   0    0.48    0.54   1
   5   7   0    1.28    0.49   1
  -5  -7   0    0.72    0.52   1
   5  -7   0    1.24    0.50   1
   7   7   0    4.84    0.88   1
   7   7   0    4.83    0.76   1
  -7   7   0    4.54    0.78   1
  -7   7   0    5.16    0.65   1
   7   7   0    5.09    0.77   1
  -7   7   0    4.53    0.86   1
   7  -7   0    4.76    0.76   1
  -7  -7   0    3.90    0.78   1
   9   7   0   36.40    1.91   1
   9   7   0   28.95    1.87   1
  -9   7   0   34.73    1.72   1
   9   7   0   27.47    2.00   1
  -9   7   0   31.96    2.05   1
  -9   7   0   29.83    2.14   1
  -9  -7   0   31.55    1.98   1
   9  -7   0   32.79    1.88   1
 -11   7   0    2.50    0.70   1
  11   7   0    2.75    0.62   1
  11   7   0    3.00    0.67   1
 -11   7   0    1.37    0.65   1
  11   7   0    1.85    0.74   1
 -11   7   0    1.03    0.74   1
 -11  -7   0    2.28    0.67   1
  11  -7   0    1.52    0.53   1
  11  -7   0    1.77    0.84   1
  13   7   0    1.65    0.70   1
 -13   7   0    0.77    0.65   1
 -13   7   0    0.83    0.71   1
  13   7   0    1.50    0.54   1
  13  -7   0    1.40    0.85   1
  13  -7   0    0.13    0.48   1
 -13  -7   0    0.92    0.60   1
  15   7   0    3.30    0.78   1
  15   7   0    3.22    0.70   1
 -15   7   0    2.34    0.77   1
 -15   7   0    1.72    0.76   1
  15  -7   0    3.20    0.86   1
 -15  -7   0    2.93    0.73   1
  15  -7   0    2.25    0.61   1
 -17   7   0    0.05    0.49   1
 -17   7   0    0.32    0.68   1
  17   7   0    0.60    0.57   1
  17  -7   0    0.02    0.46   1
 -17  -7   0    0.58    0.53   1
  17  -7   0    0.10    0.57   1
 -19   7   0    9.95    1.44   1
 -19   7   0   10.77    1.41   1
  19   7   0    9.75    1.38   1
  19  -7   0   11.06    1.56   1
 -19  -7   0   10.01    1.26   1
  19  -7   0   10.78    1.15   1
  21   7   0   20.68    2.03   1
 -21   7   0   19.78    2.03   1
 -21   7   0   24.59    2.01   1
 -21  -7   0   22.28    1.70   1
  21  -7   0   25.21    2.52   1
  23   7   0    5.71    1.18   1
 -23   7   0    2.88    0.95   1
 -23   7   0    3.91    1.06   1
 -23  -7   0    3.81    0.87   1
  23  -7   0    3.87    1.30   1
 -25   7   0    4.05    1.14   1
 -25   7   0    2.29    0.86   1
  25   7   0    4.46    1.13   1
 -25  -7   0    3.68    0.93   1
  25  -7   0    4.27    1.14   1
 -27   7   0    2.84    1.02   1
  27   7   0    1.40    0.96   1
 -27   7   0    0.92    0.91   1
  27  -7   0    1.75    1.20   1
 -27  -7   0    0.94    0.87   1
 -29   7   0    0.87    0.95   1
 -29   7   0    0.70    0.95   1
  29   7   0    2.02    1.05   1
 -29  -7   0    0.22    0.78   1
  29  -7   0    0.94    1.12   1
   0   8   0   36.20    2.25   1
   0   8   0   38.21    2.13   1
   0   8   0   35.36    2.04   1
   0  -8   0   32.79    2.11   1
   0  -8   0   33.03    2.09   1
  -2   8   0    0.32    0.43   1
  -2   8   0    0.14    0.53   1
   2   8   0    1.41    0.63   1
   2   8   0    0.13    0.49   1
  -2   8   0    1.09    0.66   1
   2   8   0    0.03    0.49   1
  -2  -8   0    0.09    0.54   1
   2  -8   0    0.70    0.53   1
  -2  -8   0    0.50    0.58   1
   4   8   0   -0.12    0.50   1
   4   8   0    0.63    0.55   1
  -4   8   0   -0.44    0.56   1
  -4   8   0    0.05    0.41   1
   4   8   0    0.08    0.52   1
  -4   8   0    0.41    0.54   1
   4  -8   0    0.19    0.53   1
  -4  -8   0   -0.36    0.50   1
   6   8   0    3.23    0.79   1
  -6   8   0    3.18    0.73   1
  -6   8   0    3.21    0.92   1
  -6   8   0    3.25    0.61   1
   6   8   0    2.54    0.73   1
   6   8   0    1.98    0.63   1
  -6  -8   0    2.48    0.75   1
   6  -8   0    0.97    0.58   1
   8   8   0    0.69    0.53   1
   8   8   0    1.21    0.65   1
  -8   8   0    0.63    0.71   1
   8   8   0    2.41    0.71   1
  -8   8   0    0.97    0.51   1
  -8   8   0    1.07    0.46   1
   8  -8   0    1.63    0.53   1
  -8  -8   0    1.60    0.66   1
  10   8   0    0.92    0.53   1
 -10   8   0    1.29    0.74   1
  10   8   0    0.07    0.44   1
 -10   8   0    1.87    0.74   1
  10   8   0   -0.35    0.38   1
  10  -8   0   -0.39    0.76   1
  10  -8   0   -0.66    0.40   1
 -10  -8   0   -0.10    0.52   1
 -12   8   0   20.69    1.88   1
 -12   8   0   19.03    1.94   1
  12   8   0   19.23    1.46   1
  12   8   0   20.51    1.90   1
  12  -8   0   20.57    2.13   1
  12  -8   0   19.25    1.45   1
 -12  -8   0   17.86    1.72   1
  14   8   0    6.38    1.18   1
 -14   8   0    6.30    1.23   1
 -14   8   0    8.24    1.25   1
 -14  -8   0    6.13    1.03   1
  14  -8   0    4.45    0.84   1
  14  -8   0    6.54    1.34   1
 -16   8   0    9.60    1.38   1
 -16   8   0    6.88    1.32   1
  16   8   0    7.89    1.32   1
  16  -8   0    9.87    1.62   1
  16  -8   0   10.21    1.12   1
 -16  -8   0    8.53    1.18   1
 -18   8   0   -0.27    0.71   1
  18   8   0   -0.23    0.72   1
 -18   8   0    0.68    0.77   1
 -18  -8   0    0.83    0.64   1
  18  -8   0    0.49    0.73   1
 -20   8   0    0.72    0.79   1
  20   8   0   -0.40    0.51   1
 -20   8   0   -0.26    0.74   1
 -20  -8   0    0.05    0.53   1
  20  -8   0   -0.68    0.92   1
 -22   8   0    3.84    1.13   1
 -22   8   0    3.64    1.13   1
  22   8   0    4.07    1.15   1
 -22  -8   0    4.09    0.96   1
  22  -8   0    6.34    1.59   1
 -24   8   0    1.60    0.99   1
  24   8   0    0.72    0.64   1
 -24   8   0    0.92    0.82   1
  24  -8   0   -0.24    0.73   1
 -24  -8   0    0.81    0.72   1
 -26   8   0    0.60    0.82   1
 -26   8   0   -0.59    0.85   1
  26   8   0    0.92    0.88   1
 -26  -8   0    0.58    0.72   1
  26  -8   0    0.30    1.07   1
   1   9   0    0.34    0.54   1
   1   9   0   -0.10    0.63   1
   1   9   0    0.63    0.48   1
  -1   9   0    0.24    0.59   1
  -1   9   0   -0.67    0.55   1
  -1   9   0    0.35    0.51   1
  -1  -9   0   -0.46    0.53   1
   1  -9   0    0.21    0.52   1
  -1  -9   0   -0.06    0.62   1
   3   9   0    6.37    0.99   1
  -3   9   0    4.99    1.09   1
  -3   9   0    6.93    0.96   1
   3   9   0    7.32    1.09   1
   3   9   0    6.31    1.09   1
  -3   9   0    6.25    1.05   1
   3  -9   0    5.94    0.99   1
  -3  -9   0    7.58    1.20   1
  -3  -9   0    6.77    1.06   1
  -5   9   0   -0.22    0.60   1
  -5   9   0   -0.33    0.68   1
   5   9   0   -0.11    0.59   1
   5   9   0   -0.44    0.52   1
   5   9   0    0.03    0.59   1
  -5   9   0    0.35    0.50   1
   5  -9   0   -0.80    0.44   1
  -5  -9   0   -0.51    0.54   1
  -5  -9   0   -0.36    0.60   1
   7   9   0    5.13    0.92   1
   7   9   0    2.87    0.85   1
   7   9   0    5.14    0.96   1
  -7   9   0    4.88    1.02   1
  -7   9   0    4.10    1.08   1
   7  -9   0    7.07    0.97   1
  -7  -9   0    4.58    0.97   1
   9   9   0   17.06    1.69   1
  -9   9   0   23.97    2.24   1
  -9   9   0   19.42    1.88   1
   9   9   0   19.39    1.88   1
   9  -9   0   20.12    1.56   1
  -9  -9   0   22.34    1.77   1
  11   9   0   -0.73    0.63   1
 -11   9   0    0.36    0.75   1
 -11   9   0    0.75    0.57   1
  11  -9   0   -0.63    0.45   1
  11  -9   0    0.47    0.93   1
 -11  -9   0    0.89    0.70   1
  13   9   0    1.22    0.80   1
 -13   9   0    1.70    0.78   1
 -13   9   0    2.10    0.74   1
  13  -9   0   -0.28    0.70   1
 -13  -9   0    2.52    0.83   1
  15   9   0    1.67    0.85   1
 -15   9   0    0.42    0.80   1
 -15   9   0    1.47    0.94   1
 -15  -9   0    1.52    0.75   1
  15  -9   0   -0.03    1.01   1
 -17   9   0   -0.18    0.75   1
 -17   9   0    0.12    0.79   1
  17   9   0   -0.26    0.72   1
  17  -9   0    0.17    0.79   1
 -17  -9   0    1.06    0.79   1
 -19   9   0    3.28    1.05   1
  19   9   0    4.28    1.13   1
 -19   9   0    4.37    1.25   1
 -19  -9   0    3.28    0.92   1
  19  -9   0    2.72    1.26   1
  21   9   0    6.55    1.30   1
 -21   9   0    6.86    1.42   1
 -21   9   0    4.81    1.30   1
  21  -9   0   10.07    1.71   1
 -21  -9   0    4.74    1.04   1
 -23   9   0    2.98    1.10   1
 -23   9   0    3.55    1.16   1
  23   9   0   -0.20    0.58   1
  23  -9   0    1.47    1.27   1
 -23  -9   0    2.63    0.86   1
   0  10   0   92.36    4.80   1
   0  10   0   87.36    4.50   1
   0  10   0   93.92    4.69   1
   0 -10   0   96.72    4.61   1
  -2  10   0    0.74    0.75   1
  -2  10   0    0.10    0.67   1
   2  10   0    0.02    0.69   1
  -2  10   0    0.62    0.63   1
   2  10   0    0.18    0.57   1
   2  10   0    0.93    0.70   1
  -2 -10   0    0.87    0.71   1
   2 -10   0   -0.50    0.64   1
   4  10   0   -0.14    0.58   1
  -4  10   0   -0.84    0.62   1
   4  10   0    0.32    0.67   1
  -4  10   0    0.24    0.79   1
   4 -10   0   -0.89    0.60   1
  -4 -10   0   -0.09    0.69   1
  -4 -10   0    0.37    0.67   1
  -6  10   0   15.75    1.72   1
   6  10   0   15.66    1.73   1
   6  10   0   15.52    1.69   1
  -6  10   0   12.48    1.79   1
  -6 -10   0   16.78    1.82   1
   6 -10   0   18.04    1.65   1
  -6 -10   0   17.03    1.79   1
  -8  10   0    0.78    0.89   1
   8  10   0    0.53    0.69   1
   8  10   0   -0.32    0.59   1
  -8  10   0   -0.01    0.49   1
  -8 -10   0   -0.68    0.61   1
  -8 -10   0    1.64    0.88   1
  10  10   0    4.11    0.98   1
 -10  10   0    2.84    1.12   1
 -10  10   0    2.85    0.97   1
 -10 -10   0    1.53    0.82   1
  10 -10   0    4.13    1.44   1
  12  10   0    3.42    1.01   1
 -12  10   0    4.30    1.09   1
 -12  10   0    4.60    1.29   1
 -12 -10   0    3.60    0.97   1
  12 -10   0    4.79    1.27   1
 -14  10   0    0.96    1.00   1
  14  10   0    3.82    1.04   1
 -14  10   0    2.01    0.95   1
  14 -10   0    1.65    1.20   1
 -14 -10   0    0.72    0.73   1
  16  10   0   18.87    2.05   1
 -16  10   0   18.16    2.27   1
 -16  10   0   17.20    2.01   1
  16 -10   0   16.33    2.27   1
 -16 -10   0   16.58    1.88   1
 -18  10   0    0.35    0.89   1
 -18  10   0    0.30    0.93   1
  18  10   0    2.69    1.02   1
 -18 -10   0    0.71    0.84   1
  18 -10   0   -0.57    1.05   1
   1  11   0    0.56    0.69   1
  -1  11   0    0.80    0.83   1
   1  11   0    0.64    0.81   1
  -1 -11   0   -0.01    0.74   1
  -3  11   0   10.55    1.66   1
   3  11   0    9.61    1.57   1
   3  11   0    8.47    1.31   1
  -3 -11   0    8.21    1.40   1
  -5  11   0    1.18    0.83   1
  -5  11   0    0.55    0.90   1
   5  11   0    1.44    0.82   1
   5  11   0   -0.02    0.76   1
  -5 -11   0   -0.12    0.76   1
  -7  11   0    1.64    0.91   1
  -7  11   0    1.29    1.03   1
   7  11   0    4.31    1.11   1
   7 -11   0    2.65    1.10   1
  -7 -11   0    3.67    1.12   1
  -7 -11   0    4.94    1.19   1
  -9  11   0   11.95    1.78   1
  -9  11   0   12.06    1.74   1
   9  11   0   10.40    1.55   1
  -9 -11   0    9.71    1.56   1
  -9 -11   0   12.48    1.76   1
   9 -11   0   11.36    1.89   1
  11  11   0   -0.14    0.76   1
 -11  11   0    1.01    0.86   1
  11 -11   0    0.80    0.90   1
 -11 -11   0    0.53    0.86   1
 -11 -11   0   -0.02    0.97   1
 -37   0  -1   -0.05    0.71   1
  37   0   1   -0.33    0.75   1
  35   0   1   -0.04    0.74   1
 -35   0  -1   -0.29    0.63   1
  33   0   1    1.28    0.77   1
 -33   0  -1   -0.93    0.52   1
  31   0   1    0.55    0.58   1
 -31   0  -1    0.17    0.63   1
 -29   0  -1   -0.23    0.56   1
  29   0   1    0.05    0.49   1
  29   0   1   -0.03    0.40   1
  27   0   1   -0.12    0.40   1
 -27   0  -1    0.15    0.56   1
  27   0   1    0.08    0.57   1
 -25   0  -1    0.32    0.56   1
  25   0   1    0.15    0.36   1
  25   0   1    0.82    0.63   1
 -23   0  -1    0.36    0.57   1
  23   0   1    0.19    0.58   1
  23   0   1    0.00    0.32   1
  21   0   1    0.34    0.33   1
  21   0   1    0.59    0.56   1
 -21   0  -1   -0.90    0.40   1
  19   0   1    0.19    0.51   1
 -19   0  -1    0.32    0.47   1
  19   0   1   -0.16    0.28   1
 -19   0  -1   -0.16    0.21   1
  17   0   1   -0.18    0.21   1
 -17   0  -1   -0.47    0.37   1
  17   0   1    0.29    0.23   1
 -17   0  -1    0.04    0.20   1
  17   0   1    0.35    0.48   1
  15   0   1    0.29    0.44   1
 -15   0  -1   -0.12    0.18   1
  15   0   1    0.17    0.18   1
  15   0   1    0.17    0.26   1
 -15   0  -1   -0.10    0.39   1
  13   0   1    0.33    0.17   1
  13   0   1    0.35    0.43   1
 -13   0  -1    0.05    0.36   1
  13   0   1   -0.16    0.23   1
 -13   0  -1   -0.06    0.19   1
  11   0   1    0.64    0.34   1
  11   0   1    0.43    0.18   1
  11   0   1    0.27    0.24   1
 -11   0  -1    0.04    0.18   1
 -11   0  -1   -0.07    0.33   1
   9   0   1    0.02    0.23   1
   9   0   1   -0.02    0.26   1
   9   0   1    0.09    0.15   1
  -9   0  -1    0.17    0.24   1
  -9   0  -1    0.02    0.17   1
  -7   0  -1    0.34    0.23   1
   7   0   1   -0.14    0.32   1
  -7   0  -1    0.34    0.26   1
   7   0   1    0.12    0.15   1
  -7   0  -1    0.03    0.22   1
  -7   0  -1   -0.05    0.15   1
   5   0   1    0.01    0.13   1
  -5   0  -1   -0.20    0.26   1
   5   0   1    0.24    0.27   1
   5   0   1   -0.13    0.22   1
  -5   0  -1   -0.21    0.12   1
  -5   0  -1   -0.05    0.18   1
  -5   0  -1    0.24    0.23   1
   3   0   1    0.29    0.18   1
   3   0   1   -0.14    0.11   1
  -3   0  -1    0.13    0.15   1
  -3   0  -1   -0.10    0.17   1
   3   0   1   -0.02    0.09   1
  -3   0  -1    0.19    0.13   1
  -3   0  -1    0.02    0.09   1
  -1   0  -1    0.01    0.05   1
   1   0   1    0.01    0.04   1
  -1   0  -1    0.00    0.02   1
   1   0   1    0.02    0.08   1
  -1   0   1    0.04    0.05   1
  -1   0   1    0.00    0.03   1
   1   0  -1    0.01    0.01   1
   1   0  -1    0.01    0.01   1
  -1   0   1    0.03    0.05   1
   1   0  -1    0.01    0.01   1
  -1   0   1    0.04    0.03   1
   1   0  -1    0.01    0.01   1
   3   0  -1   -0.06    0.07   1
  -3   0   1    0.01    0.17   1
   3   0  -1    0.11    0.08   1
  -3   0   1   -0.01    0.09   1
   3   0  -1    0.00    0.04   1
  -3   0   1    0.06    0.09   1
  -3   0   1    0.01    0.06   1
  -3   0   1    0.00    0.05   1
   3   0  -1    0.07    0.08   1
   3   0  -1   -0.07    0.08   1
  -3   0   1    0.04    0.07   1
   5   0  -1   -0.10    0.12   1
  -5   0   1   -0.08    0.12   1
  -5   0   1   -0.02    0.18   1
   5   0  -1   -0.04    0.12   1
  -5   0   1   -0.02    0.21   1
   5   0  -1    0.05    0.18   1
   5   0  -1    0.07    0.19   1
   5   0  -1    0.07    0.13   1
  -5   0   1    0.01    0.13   1
  -5   0   1   -0.20    0.10   1
   7   0  -1    0.18    0.23   1
  -7   0   1    0.28    0.19   1
   7   0  -1   -0.02    0.16   1
  -7   0   1   -0.04    0.24   1
   7   0  -1   -0.23    0.23   1
  -7   0   1   -0.32    0.14   1
  -7   0   1    0.08    0.19   1
   7   0  -1    0.26    0.18   1
   7   0  -1    0.15    0.15   1
  -7   0   1   -0.13    0.13   1
  -9   0   1   -0.10    0.25   1
   9   0  -1   -0.03    0.16   1
   9   0  -1    0.00    0.16   1
  -9   0   1    0.02    0.16   1
   9   0  -1   -0.17    0.25   1
   9   0  -1    0.35    0.39   1
  11   0  -1   -0.01    0.28   1
  11   0  -1    0.07    0.17   1
 -11   0   1    0.56    0.19   1
  11   0  -1    0.07    0.21   1
 -11   0   1   -0.31    0.24   1
  11   0  -1    0.25    0.32   1
  13   0  -1   -0.12    0.20   1
  13   0  -1    0.21    0.44   1
  13   0  -1   -0.01    0.17   1
 -13   0   1    0.43    0.20   1
 -13   0   1    0.02    0.28   1
  13   0  -1    0.02    0.30   1
  15   0  -1    0.11    0.23   1
  15   0  -1    0.10    0.19   1
  15   0  -1   -0.48    0.27   1
 -15   0   1   -0.16    0.18   1
 -15   0   1    0.13    0.32   1
  15   0  -1   -0.12    0.22   1
 -17   0   1    0.12    0.21   1
  17   0  -1    0.26    0.25   1
  17   0  -1   -0.01    0.21   1
  17   0  -1    0.00    0.49   1
 -17   0   1   -0.23    0.36   1
  19   0  -1    0.34    0.28   1
 -19   0   1   -0.03    0.21   1
 -19   0   1    0.27    0.42   1
  19   0  -1    0.53    0.54   1
 -21   0   1    0.24    0.48   1
 -21   0   1   -0.09    0.23   1
  21   0  -1   -0.25    0.28   1
  21   0  -1   -0.23    0.39   1
 -23   0   1   -0.09    0.50   1
  23   0  -1    0.24    0.45   1
  23   0  -1   -0.33    0.30   1
 -23   0   1    0.02    0.25   1
  25   0  -1   -0.55    0.56   1
 -25   0   1    0.29    0.63   1
  25   0  -1    0.17    0.35   1
  27   0  -1    0.35    0.67   1
 -27   0   1    0.13    0.53   1
  27   0  -1   -0.43    0.35   1
 -29   0   1   -0.86    0.50   1
  29   0  -1   -0.48    0.35   1
  29   0  -1    0.15    0.70   1
 -31   0   1   -0.18    0.55   1
  31   0  -1    0.43    0.75   1
  33   0  -1   -0.40    0.71   1
 -33   0   1    0.76    0.67   1
  35   0  -1    0.26    0.82   1
 -35   0   1    0.29    0.79   1
 -37   0   1    0.03    0.65   1
  37   0  -1    1.39    0.94   1
 -39   0   1   -0.92    0.68   1
 -38   1  -1    0.52    0.84   1
  38   1   1    0.34    0.86   1
  38  -1   1    1.23    0.98   1
 -38  -1  -1    0.24    0.83   1
 -36   1  -1    0.02    0.74   1
  36   1   1    0.14    0.78   1
 -36  -1  -1   -0.54    0.71   1
  36  -1   1    1.85    1.01   1
 -34   1  -1    0.22    0.72   1
  34   1   1   -0.06    0.75   1
  34  -1   1    2.39    0.93   1
 -34  -1  -1    0.89    0.70   1
 -32   1  -1    6.14    1.22   1
  32   1   1    7.02    1.24   1
  32   1   1    6.48    0.98   1
  32  -1   1    6.61    1.27   1
 -32  -1  -1    7.07    1.18   1
  30   1   1   -0.06    0.48   1
 -30   1  -1    0.28    0.69   1
  30   1   1   -0.61    0.58   1
 -30  -1  -1    0.10    0.60   1
  30  -1   1   -0.72    0.63   1
  28   1   1    0.62    0.64   1
  28   1   1   -0.12    0.49   1
 -28   1  -1   -0.22    0.62   1
  28  -1   1   -0.19    0.62   1
 -28  -1  -1    0.15    0.58   1
 -26   1  -1    4.21    0.96   1
  26   1   1    5.59    0.80   1
  26   1   1    6.37    1.13   1
 -26  -1  -1    6.69    1.02   1
  26  -1   1    4.35    0.95   1
  26  -1   1    5.05    0.63   1
 -24   1  -1   -0.94    0.55   1
  24   1   1    0.13    0.58   1
  24   1   1   -0.54    0.36   1
 -24   1  -1    0.27    0.36   1
  24  -1   1   -0.23    0.29   1
  24  -1   1   -0.34    0.56   1
 -24  -1  -1    0.21    0.55   1
  22   1   1    0.78    0.41   1
  22   1   1    0.60    0.47   1
 -22   1  -1   -0.05    0.31   1
 -22   1  -1    0.01    0.53   1
 -22  -1  -1    0.04    0.50   1
  22  -1   1    0.74    0.30   1
  22  -1   1    1.11    0.65   1
 -20   1  -1    3.71    0.72   1
  20   1   1    3.90    0.74   1
  20   1   1    3.79    0.61   1
 -20   1  -1    4.14    0.56   1
  20  -1   1    3.78    0.85   1
  20  -1   1    4.34    0.49   1
 -20  -1  -1    3.51    0.73   1
  18   1   1    0.08    0.30   1
 -18   1  -1   -0.11    0.40   1
  18   1   1    0.02    0.49   1
 -18   1  -1   -0.02    0.26   1
  18  -1   1    0.19    0.23   1
 -18  -1  -1    0.58    0.48   1
  18  -1   1   -0.13    0.33   1
  18  -1   1    0.02    0.48   1
 -16   1  -1    8.32    0.90   1
  16   1   1   10.48    0.78   1
 -16   1  -1    7.68    0.66   1
  16   1   1    9.78    1.02   1
 -16  -1  -1   10.16    1.02   1
  16  -1   1    9.13    1.06   1
  16  -1   1   10.72    0.65   1
  16  -1   1   10.32    0.82   1
 -14   1  -1    0.19    0.27   1
  14   1   1    0.02    0.26   1
  14   1   1    0.22    0.33   1
  14   1   1    0.36    0.09   1
 -14   1  -1    0.11    0.34   1
  14  -1   1    0.72    0.33   1
 -14  -1  -1    0.21    0.40   1
  14  -1   1   -0.10    0.41   1
  14  -1   1   -0.26    0.19   1
  12   1   1    0.64    0.42   1
 -12   1  -1    0.39    0.33   1
  12   1   1    0.17    0.07   1
  12   1   1    0.24    0.28   1
 -12   1  -1    0.03    0.25   1
  12  -1   1    0.17    0.26   1
 -12  -1  -1    0.30    0.36   1
  12  -1   1    0.80    0.47   1
  10   1   1    3.93    0.60   1
 -10   1  -1    4.57    0.47   1
  10   1   1    4.54    0.49   1
 -10   1  -1    3.37    0.49   1
  10  -1   1    4.56    0.62   1
  10  -1   1    4.60    0.47   1
 -10  -1  -1    4.47    0.58   1
   8   1   1    1.07    0.37   1
   8   1   1    1.35    0.32   1
  -8   1  -1    1.49    0.32   1
  -8   1  -1    1.05    0.28   1
  -8   1  -1    0.65    0.31   1
   8  -1   1    1.18    0.29   1
  -8  -1  -1    1.18    0.38   1
   8  -1   1    0.94    0.26   1
   8  -1   1    1.75    0.39   1
   6   1   1   -0.42    0.24   1
  -6   1  -1    0.47    0.25   1
   6   1   1    0.30    0.24   1
  -6   1  -1    0.58    0.22   1
  -6   1  -1    0.06    0.23   1
  -6   1  -1    0.14    0.19   1
   6   1   1    0.29    0.20   1
   6  -1   1    0.20    0.18   1
  -6  -1  -1    0.55    0.23   1
   6  -1   1    0.10    0.31   1
  -6  -1  -1    0.36    0.20   1
   6  -1   1    0.14    0.20   1
   6  -1   1    0.51    0.24   1
   4   1   1    2.34    0.31   1
  -4   1  -1    2.15    0.31   1
  -4   1  -1    2.91    0.25   1
   4   1   1    2.18    0.30   1
   4   1   1    2.04    0.27   1
  -4   1  -1    2.54    0.29   1
   4  -1   1    2.36    0.27   1
  -4  -1  -1    1.74    0.28   1
   4  -1   1    1.78    0.21   1
   4  -1   1    2.12    0.30   1
   4  -1   1    2.13    0.20   1
  -4  -1  -1    2.70    0.30   1
  -4  -1  -1    1.98    0.16   1
   4  -1   1    2.53    0.36   1
  -4  -1  -1    2.93    0.34   1
   2   1   1   -0.24    0.16   1
  -2   1  -1    0.17    0.18   1
   2   1   1    0.20    0.13   1
  -2   1  -1   -0.02    0.11   1
   2   1   1    0.08    0.11   1
   2   1   1   -0.14    0.11   1
  -2   1  -1    0.02    0.15   1
  -2   1  -1    0.10    0.11   1
   2  -1   1    0.04    0.10   1
   2  -1   1   -0.11    0.17   1
  -2  -1  -1   -0.11    0.14   1
  -2  -1  -1   -0.05    0.18   1
   2  -1   1    0.09    0.12   1
   2  -1   1    0.12    0.19   1
  -2  -1  -1   -0.08    0.11   1
   0   1   1    0.02    0.12   1
   0   1   1   -0.05    0.11   1
   0   1   1    0.18    0.09   1
   0   1  -1    0.15    0.09   1
   0   1   1   -0.12    0.11   1
   0   1  -1   -0.15    0.10   1
   0   1   1    0.04    0.11   1
   0   1  -1   -0.01    0.09   1
   0   1  -1   -0.10    0.08   1
   0  -1   1   -0.12    0.12   1
   0  -1  -1    0.01    0.10   1
   0  -1   1    0.04    0.11   1
   0  -1  -1   -0.02    0.09   1
   0  -1  -1   -0.22    0.14   1
   0  -1  -1   -0.03    0.08   1
   0  -1   1   -0.10    0.13   1
   0  -1   1    0.07    0.11   1
   0  -1  -1    0.11    0.13   1
   2   1  -1    0.87    0.15   1
  -2   1   1    0.68    0.13   1
  -2   1   1    0.72    0.16   1
  -2   1   1    0.67    0.18   1
  -2   1   1    0.53    0.10   1
  -2   1   1    0.49    0.13   1
   2   1  -1    0.78    0.17   1
  -2   1   1    0.74    0.19   1
   2   1  -1    0.97    0.15   1
  -2  -1   1    0.37    0.13   1
   2  -1  -1    0.73    0.11   1
   2  -1  -1    0.47    0.13   1
  -2  -1   1    0.81    0.14   1
   2  -1  -1    0.66    0.14   1
  -2  -1   1    0.64    0.15   1
   2  -1  -1    0.93    0.19   1
   2  -1  -1    0.80    0.21   1
   2  -1  -1    0.92    0.18   1
  -2  -1   1    0.83    0.15   1
  -4   1   1    0.08    0.17   1
   4   1  -1   -0.06    0.18   1
   4   1  -1    0.20    0.21   1
  -4   1   1    0.28    0.21   1
   4   1  -1    0.42    0.15   1
  -4   1   1   -0.09    0.18   1
   4   1  -1    0.03    0.08   1
  -4   1   1    0.10    0.17   1
  -4   1   1    0.48    0.22   1
  -4  -1   1    0.07    0.14   1
   4  -1  -1    0.37    0.22   1
  -4  -1   1    0.23    0.17   1
  -4  -1   1    0.00    0.15   1
   4  -1  -1    0.50    0.17   1
   4  -1  -1    0.28    0.19   1
   4  -1  -1    0.25    0.18   1
  -4  -1   1    0.26    0.11   1
   4  -1  -1   -0.01    0.18   1
  -6   1   1   -0.07    0.20   1
   6   1  -1    0.05    0.20   1
   6   1  -1   -0.06    0.20   1
  -6   1   1   -0.03    0.32   1
   6   1  -1   -0.19    0.15   1
  -6   1   1   -0.12    0.20   1
  -6   1   1    0.22    0.23   1
  -6   1   1   -0.33    0.20   1
  -6  -1   1    0.17    0.19   1
  -6  -1   1    0.11    0.26   1
  -6  -1   1   -0.09    0.19   1
   6  -1  -1    0.07    0.20   1
  -6  -1   1   -0.11    0.19   1
   6  -1  -1    0.07    0.16   1
   6  -1  -1   -0.03    0.20   1
   6  -1  -1   -0.02    0.03   1
   6  -1  -1    0.20    0.35   1
  -8   1   1    7.46    0.56   1
  -8   1   1    7.61    0.59   1
   8   1  -1    7.37    0.69   1
  -8   1   1    9.19    0.58   1
   8   1  -1    7.78    0.57   1
   8  -1  -1    7.67    0.38   1
   8  -1  -1    8.55    0.58   1
  -8  -1   1    8.30    0.64   1
  -8  -1   1    8.05    0.61   1
  -8  -1   1    7.83    0.36   1
   8  -1  -1    8.40    0.76   1
   8  -1  -1    7.67    0.55   1
 -10   1   1    1.81    0.37   1
  10   1  -1    1.39    0.45   1
  10   1  -1    1.03    0.31   1
 -10   1   1    2.37    0.35   1
 -10  -1   1    1.52    0.13   1
  10  -1  -1    2.16    0.55   1
  10  -1  -1    1.58    0.19   1
 -10  -1   1    1.80    0.40   1
  10  -1  -1    1.55    0.34   1
  12   1  -1   -0.09    0.25   1
 -12   1   1    0.05    0.24   1
  12   1  -1   -0.36    0.39   1
 -12   1   1    0.03    0.27   1
  12  -1  -1    0.32    0.16   1
  12  -1  -1   -0.04    0.45   1
 -12  -1   1    0.42    0.36   1
  12  -1  -1    0.77    0.31   1
 -12  -1   1    0.27    0.09   1
 -14   1   1    0.27    0.29   1
  14   1  -1    0.25    0.27   1
  14   1  -1    0.43    0.35   1
 -14   1   1    0.31    0.31   1
  14  -1  -1    0.34    0.18   1
 -14  -1   1    0.31    0.10   1
  14  -1  -1    0.42    0.32   1
 -14  -1   1    0.56    0.43   1
  14  -1  -1    0.79    0.49   1
 -16   1   1    0.91    0.39   1
  16   1  -1    1.04    0.34   1
 -16   1   1    1.69    0.39   1
  16   1  -1    1.56    0.50   1
  16  -1  -1    1.24    0.26   1
 -16  -1   1    1.71    0.17   1
  16  -1  -1    1.45    0.60   1
  16  -1  -1    1.56    0.42   1
 -16  -1   1    1.74    0.50   1
 -18   1   1    2.48    0.54   1
 -18   1   1    1.49    0.39   1
  18   1  -1    1.35    0.61   1
  18   1  -1    2.24    0.45   1
  18  -1  -1    1.97    0.31   1
  18  -1  -1    3.12    0.75   1
 -18  -1   1    2.38    0.57   1
  18  -1  -1    2.07    0.51   1
 -20   1   1   -0.06    0.38   1
 -20   1   1    0.89    0.37   1
  20   1  -1    0.31    0.32   1
  20   1  -1    0.20    0.53   1
  20  -1  -1    0.55    0.42   1
  20  -1  -1    0.80    0.60   1
  20  -1  -1    0.62    0.27   1
 -20  -1   1    0.91    0.50   1
  22   1  -1   -0.48    0.30   1
 -22   1   1   -0.22    0.43   1
  22   1  -1    0.28    0.61   1
 -22   1   1   -0.02    0.33   1
 -22  -1   1   -0.70    0.40   1
  22  -1  -1   -0.23    0.40   1
  22  -1  -1   -0.26    0.42   1
  22  -1  -1    0.10    0.25   1
 -24   1   1    2.74    0.51   1
  24   1  -1    3.32    0.88   1
 -24   1   1    1.62    0.56   1
  24   1  -1    3.27    0.62   1
  24  -1  -1    2.23    0.40   1
  24  -1  -1    4.99    0.98   1
 -24  -1   1    3.87    0.79   1
 -26   1   1   -0.01    0.36   1
  26   1  -1   -0.69    0.36   1
 -26   1   1    0.44    0.62   1
  26   1  -1    1.12    0.73   1
  26  -1  -1    0.04    0.50   1
 -26  -1   1    0.02    0.52   1
  26  -1  -1    0.22    0.30   1
  28   1  -1    0.11    0.63   1
 -28   1   1    0.40    0.68   1
  28   1  -1    0.31    0.42   1
  28  -1  -1    0.40    0.74   1
 -28  -1   1    0.40    0.56   1
  30   1  -1    1.92    0.88   1
 -30   1   1    0.45    0.67   1
  30   1  -1    1.93    0.61   1
 -30  -1   1    1.11    0.68   1
  30  -1  -1    1.77    0.89   1
  32   1  -1    1.58    0.72   1
  32   1  -1    0.96    0.61   1
 -32   1   1    1.53    0.77   1
  32  -1  -1    0.92    0.63   1
 -32  -1   1    0.32    0.67   1
  34   1  -1    0.12    0.78   1
 -34   1   1   -0.52    0.65   1
 -34  -1   1    1.18    0.80   1
  34  -1  -1    0.54    0.81   1
  36   1  -1    2.94    1.09   1
 -36   1   1    3.20    1.04   1
  36  -1  -1    3.62    1.13   1
 -36  -1   1    1.27    0.90   1
  38   1  -1    0.20    0.85   1
 -38   1   1    1.01    0.80   1
  38  -1  -1   -0.52    0.61   1
 -38  -1   1   -0.22    0.79   1
  37   2   1    0.50    0.95   1
 -37   2  -1   -0.35    0.95   1
 -37  -2  -1   -0.33    0.75   1
  37  -2   1    0.29    0.88   1
 -35   2  -1    0.11    0.81   1
  35   2   1    3.58    1.04   1
  35  -2   1    0.87    0.92   1
 -35  -2  -1    0.48    0.78   1
  33   2   1    1.22    0.71   1
  33   2   1    1.03    0.84   1
 -33   2  -1    0.47    0.81   1
 -33  -2  -1    1.14    0.77   1
  33  -2   1    1.33    0.90   1
  31   2   1    1.04    0.77   1
  31   2   1   -0.37    0.53   1
 -31   2  -1    0.66    0.82   1
 -31  -2  -1    0.57    0.70   1
  31  -2   1   -0.55    0.72   1
 -29   2  -1    1.48    0.86   1
  29   2   1    1.75    0.71   1
  29   2   1    2.31    0.88   1
  29  -2   1    0.68    0.81   1
 -29  -2  -1    1.34    0.75   1
 -27   2  -1   -0.32    0.43   1
  27   2   1    0.21    0.63   1
 -27   2  -1    0.47    0.72   1
  27   2   1   -0.58    0.41   1
 -27  -2  -1   -0.31    0.57   1
  27  -2   1   -1.06    0.57   1
  25   2   1   -0.78    0.53   1
 -25   2  -1   -0.29    0.52   1
 -25   2  -1    0.13    0.43   1
  25   2   1    0.48    0.52   1
 -25  -2  -1    0.11    0.63   1
  25  -2   1    0.97    0.72   1
  23   2   1    3.66    0.69   1
 -23   2  -1    2.85    0.78   1
 -23   2  -1    3.70    0.66   1
  23   2   1    4.83    0.94   1
  23  -2   1    3.96    0.93   1
  23  -2   1    3.84    0.71   1
 -23  -2  -1    4.29    0.89   1
  23  -2   1    4.16    0.46   1
  21   2   1    0.39    0.56   1
  21   2   1    0.47    0.44   1
 -21   2  -1    0.98    0.55   1
 -21   2  -1   -0.05    0.39   1
  21  -2   1    0.64    0.25   1
  21  -2   1    0.54    0.66   1
 -21  -2  -1    0.43    0.59   1
  21  -2   1    0.22    0.41   1
 -19   2  -1    1.42    0.47   1
 -19   2  -1    0.76    0.50   1
  19   2   1    0.96    0.49   1
  19   2   1    1.41    0.47   1
 -19  -2  -1    0.82    0.53   1
  19  -2   1    0.89    0.52   1
  19  -2   1    0.73    0.23   1
  19  -2   1    0.32    0.37   1
 -17   2  -1    1.55    0.42   1
  17   2   1    1.23    0.37   1
 -17   2  -1    1.21    0.49   1
  17   2   1    0.70    0.55   1
  17  -2   1    0.77    0.48   1
  17  -2   1    1.08    0.41   1
  17  -2   1    1.73    0.26   1
 -17  -2  -1    0.33    0.50   1
 -15   2  -1    0.03    0.35   1
  15   2   1    0.05    0.43   1
 -15   2  -1    0.78    0.37   1
  15   2   1    0.05    0.34   1
  15  -2   1   -0.01    0.28   1
 -15  -2  -1    0.16    0.44   1
  15  -2   1    0.48    0.50   1
  15  -2   1    0.78    0.22   1
 -13   2  -1    1.77    0.42   1
  13   2   1    2.00    0.54   1
 -13   2  -1    0.97    0.40   1
  13   2   1    2.22    0.41   1
  13  -2   1    1.95    0.52   1
 -13  -2  -1    1.59    0.47   1
  13  -2   1    1.41    0.35   1
  11   2   1    0.85    0.30   1
 -11   2  -1    0.25    0.35   1
 -11   2  -1    0.55    0.29   1
  11   2   1    0.47    0.39   1
 -11  -2  -1    0.41    0.36   1
  11  -2   1    0.66    0.17   1
  11  -2   1    0.46    0.25   1
  11  -2   1    0.10    0.42   1
  -9   2  -1   -0.23    0.29   1
  -9   2  -1    0.39    0.34   1
   9   2   1   -0.14    0.21   1
   9   2   1    0.13    0.33   1
  -9  -2  -1    0.05    0.22   1
   9  -2   1   -0.03    0.23   1
   9  -2   1   -0.10    0.12   1
   9  -2   1   -0.18    0.36   1
   7   2   1    1.44    0.37   1
  -7   2  -1    1.46    0.37   1
  -7   2  -1    1.26    0.26   1
   7   2   1    0.89    0.29   1
  -7   2  -1    1.22    0.36   1
   7   2   1    1.08    0.30   1
   7   2   1    1.16    0.16   1
  -7  -2  -1    1.52    0.17   1
  -7  -2  -1    0.35    0.29   1
   7  -2   1    1.19    0.26   1
   7  -2   1    1.29    0.42   1
   7  -2   1    1.34    0.19   1
   5   2   1    0.10    0.27   1
   5   2   1    0.20    0.24   1
  -5   2  -1    0.12    0.21   1
  -5   2  -1    0.30    0.23   1
  -5   2  -1    0.25    0.16   1
   5   2   1    0.15    0.16   1
  -5   2  -1    0.44    0.25   1
   5  -2   1    0.42    0.16   1
  -5  -2  -1    0.46    0.21   1
  -5  -2  -1    0.04    0.15   1
   5  -2   1    0.14    0.20   1
  -3   2  -1    0.00    0.17   1
   3   2   1   -0.37    0.24   1
   3   2   1    0.21    0.18   1
  -3   2  -1   -0.31    0.27   1
   3   2   1   -0.20    0.22   1
  -3   2  -1    0.47    0.27   1
  -3   2  -1    0.01    0.13   1
   3  -2   1    0.11    0.17   1
  -3  -2  -1   -0.22    0.15   1
   3  -2   1    0.11    0.19   1
  -3  -2  -1   -0.11    0.16   1
  -3  -2  -1    0.02    0.24   1
   3  -2   1   -0.04    0.19   1
  -1   2  -1    0.43    0.22   1
  -1   2  -1    0.44    0.24   1
  -1   2  -1    0.47    0.20   1
   1   2   1    0.36    0.19   1
  -1   2  -1    0.34    0.08   1
   1   2   1    0.37    0.25   1
   1   2   1    0.60    0.24   1
  -1   2  -1    0.52    0.26   1
   1   2   1    0.49    0.25   1
  -1  -2  -1   -0.03    0.18   1
   1  -2   1    0.25    0.24   1
  -1  -2  -1    0.40    0.20   1
   1  -2   1    0.64    0.27   1
  -1  -2  -1    0.14    0.22   1
  -1  -2  -1    0.43    0.15   1
   1  -2   1    0.37    0.19   1
  -1  -2  -1    0.45    0.19   1
   1  -2   1    0.18    0.26   1
  -1   2   1    0.88    0.16   1
  -1   2   1    1.02    0.27   1
  -1   2   1    0.82    0.28   1
   1   2  -1    0.65    0.21   1
   1   2  -1    0.59    0.20   1
   1   2  -1    0.56    0.24   1
   1   2  -1    0.49    0.25   1
  -1   2   1    0.58    0.22   1
  -1   2   1    0.63    0.21   1
  -1  -2   1    0.52    0.25   1
   1  -2  -1    0.50    0.22   1
  -1  -2   1    0.48    0.24   1
   1  -2  -1    0.74    0.22   1
   1  -2  -1    0.31    0.26   1
   1  -2  -1    0.89    0.22   1
  -1  -2   1    0.74    0.25   1
  -1  -2   1    0.45    0.24   1
   1  -2  -1    0.78    0.16   1
   3   2  -1    0.10    0.22   1
   3   2  -1    0.21    0.21   1
  -3   2   1    0.21    0.23   1
  -3   2   1   -0.16    0.28   1
  -3   2   1    0.18    0.17   1
  -3   2   1    0.42    0.27   1
   3   2  -1    0.35    0.26   1
  -3   2   1    0.47    0.26   1
   3   2  -1    0.29    0.21   1
  -3   2   1    0.13    0.15   1
   3  -2  -1    0.24    0.23   1
  -3  -2   1   -0.04    0.18   1
   3  -2  -1    0.18    0.30   1
   3  -2  -1    0.21    0.16   1
   3  -2  -1    0.47    0.17   1
  -3  -2   1    0.41    0.22   1
   3  -2  -1    0.42    0.27   1
  -3  -2   1   -0.01    0.24   1
  -3  -2   1    0.20    0.20   1
   3  -2  -1    0.27    0.25   1
  -5   2   1   13.14    0.84   1
   5   2  -1   13.76    0.74   1
  -5   2   1   13.20    0.78   1
  -5   2   1   13.32    0.76   1
  -5   2   1   13.24    0.70   1
   5   2  -1   14.02    0.69   1
   5   2  -1   12.78    0.80   1
  -5   2   1   14.29    0.62   1
  -5   2   1   14.05    0.76   1
  -5  -2   1   12.59    0.66   1
   5  -2  -1   14.10    0.78   1
  -5  -2   1   13.41    0.73   1
  -5  -2   1   12.42    0.75   1
   5  -2  -1   12.60    0.61   1
   7   2  -1   -0.15    0.27   1
   7   2  -1    0.45    0.34   1
  -7   2   1   -0.11    0.19   1
   7   2  -1    0.24    0.21   1
  -7   2   1    0.13    0.20   1
  -7   2   1    0.22    0.32   1
   7  -2  -1    0.09    0.23   1
  -7  -2   1   -0.11    0.12   1
   7  -2  -1    0.47    0.29   1
   7  -2  -1    0.15    0.08   1
  -7  -2   1    0.18    0.22   1
  -9   2   1    0.37    0.32   1
  -9   2   1   -0.03    0.31   1
   9   2  -1    0.15    0.31   1
   9   2  -1   -0.11    0.32   1
   9   2  -1   -0.10    0.20   1
  -9  -2   1   -0.13    0.24   1
  -9  -2   1   -0.08    0.09   1
   9  -2  -1    0.29    0.25   1
   9  -2  -1    0.55    0.33   1
   9  -2  -1    0.03    0.05   1
  11   2  -1    0.64    0.27   1
 -11   2   1    0.93    0.38   1
  11   2  -1    0.99    0.35   1
 -11   2   1    0.37    0.25   1
  11  -2  -1    0.88    0.09   1
  11  -2  -1    0.04    0.45   1
 -11  -2   1    1.58    0.39   1
  11  -2  -1    0.14    0.27   1
  13   2  -1    1.40    0.36   1
 -13   2   1    2.22    0.46   1
 -13   2   1    1.42    0.41   1
  13   2  -1    1.13    0.47   1
 -13  -2   1    1.75    0.42   1
  13  -2  -1    1.46    0.15   1
  13  -2  -1    1.81    0.38   1
  13  -2  -1    1.54    0.59   1
  13  -2  -1    1.79    0.15   1
 -15   2   1    3.61    0.55   1
 -15   2   1    4.25    0.62   1
  15   2  -1    3.95    0.59   1
  15   2  -1    3.13    0.69   1
  15  -2  -1    4.53    0.83   1
 -15  -2   1    5.15    0.67   1
  15  -2  -1    4.71    0.28   1
  15  -2  -1    4.83    0.60   1
 -17   2   1    0.82    0.41   1
  17   2  -1    0.86    0.39   1
  17   2  -1    0.28    0.41   1
 -17   2   1    0.43    0.39   1
 -17  -2   1    0.85    0.49   1
  17  -2  -1    0.37    0.56   1
  17  -2  -1    0.91    0.42   1
  17  -2  -1    0.78    0.17   1
  19   2  -1   -0.04    0.36   1
 -19   2   1   -0.41    0.35   1
  19   2  -1   -0.46    0.51   1
 -19   2   1    0.17    0.41   1
  19  -2  -1   -0.13    0.37   1
  19  -2  -1    0.14    0.15   1
 -19  -2   1    0.51    0.50   1
  19  -2  -1   -0.42    0.37   1
  21   2  -1    0.77    0.44   1
  21   2  -1    0.49    0.62   1
 -21   2   1    0.89    0.42   1
 -21   2   1    1.30    0.54   1
 -21  -2   1    0.81    0.55   1
  21  -2  -1    0.54    0.45   1
  21  -2  -1    0.76    0.21   1
  21  -2  -1    1.77    0.75   1
 -23   2   1    1.76    0.63   1
 -23   2   1    3.67    0.62   1
  23   2  -1    1.59    0.53   1
  23   2  -1    2.13    0.77   1
  23  -2  -1    2.31    0.80   1
  23  -2  -1    2.34    0.59   1
 -23  -2   1    1.61    0.67   1
  23  -2  -1    1.91    0.28   1
  25   2  -1    0.10    0.43   1
 -25   2   1    0.56    0.45   1
  25   2  -1    0.28    0.50   1
 -25   2   1   -0.10    0.55   1
  25  -2  -1    0.30    0.51   1
 -25  -2   1    0.53    0.61   1
  25  -2  -1   -0.55    0.59   1
 -27   2   1    0.83    0.65   1
  27   2  -1    1.44    0.81   1
 -27   2   1    1.00    0.50   1
  27   2  -1    0.72    0.49   1
  27  -2  -1    0.69    0.74   1
 -27  -2   1    0.20    0.64   1
  29   2  -1    0.75    0.55   1
 -29   2   1    0.81    0.74   1
  29   2  -1    0.25    0.70   1
 -29  -2   1   -0.62    0.59   1
  29  -2  -1   -0.52    0.72   1
  31   2  -1   -0.31    0.74   1
  31   2  -1    0.82    0.63   1
 -31   2   1    0.56    0.78   1
  31  -2  -1   -0.03    0.54   1
 -31  -2   1    0.08    0.64   1
  33   2  -1    0.00    0.76   1
  33   2  -1   -0.95    0.55   1
 -33   2   1   -0.28    0.71   1
 -33  -2   1    1.88    0.88   1
  33  -2  -1    0.23    0.80   1
 -35   2   1   -1.17    0.65   1
  35   2  -1    0.33    0.81   1
 -35  -2   1    0.33    0.68   1
  35  -2  -1   -2.37    0.65   1
 -37   2   1    1.62    1.05   1
  37   2  -1    1.54    0.97   1
 -37  -2   1    0.83    0.77   1
  37  -2  -1   -0.30    0.87   1
  36   3   1    0.34    0.83   1
 -36   3  -1    0.15    0.91   1
 -36  -3  -1    1.92    1.00   1
  36  -3   1    0.88    0.98   1
  34   3   1    1.47    0.84   1
 -34   3  -1    0.23    0.94   1
  34   3   1   -0.16    0.74   1
  34  -3   1   -0.92    0.83   1
 -34  -3  -1   -0.43    0.83   1
  32   3   1   -0.31    0.56   1
  32   3   1    0.44    0.76   1
 -32   3  -1   -0.28    0.86   1
  32  -3   1    0.95    0.89   1
 -32  -3  -1    1.11    0.89   1
  30   3   1    0.60    0.62   1
  30   3   1    0.04    0.75   1
 -30   3  -1    0.26    0.73   1
 -30  -3  -1    0.60    0.73   1
  30  -3   1   -0.07    0.76   1
  28   3   1   -0.08    0.61   1
 -28   3  -1    0.03    0.69   1
  28   3   1    0.11    0.72   1
 -28   3  -1    0.62    0.58   1
 -28  -3  -1    0.06    0.67   1
  28  -3   1    1.18    0.87   1
 -26   3  -1    2.84    0.72   1
  26   3   1    2.96    0.77   1
  26   3   1    3.45    0.97   1
 -26   3  -1    3.78    0.93   1
 -26  -3  -1    2.16    0.83   1
  26  -3   1    3.57    1.03   1
  26  -3   1    3.19    0.71   1
 -24   3  -1    0.59    0.62   1
 -24   3  -1    0.18    0.48   1
  24   3   1    0.91    0.57   1
  24   3   1    0.56    0.66   1
 -24  -3  -1    1.18    0.78   1
  24  -3   1    0.60    0.56   1
  24  -3   1    1.07    0.50   1
  22   3   1    1.68    0.62   1
 -22   3  -1    1.06    0.59   1
  22   3   1    0.30    0.63   1
 -22   3  -1    1.46    0.62   1
  22  -3   1    0.73    0.52   1
 -22  -3  -1    1.95    0.74   1
  22  -3   1    1.31    0.78   1
  20   3   1    0.86    0.63   1
  20   3   1    1.16    0.53   1
 -20   3  -1    1.44    0.52   1
 -20   3  -1    1.41    0.53   1
  20  -3   1    0.29    0.38   1
 -20  -3  -1    1.19    0.61   1
  20  -3   1    0.94    0.76   1
  20  -3   1    1.08    0.18   1
 -18   3  -1    3.08    0.68   1
  18   3   1    1.40    0.53   1
 -18   3  -1    2.51    0.60   1
  18   3   1    2.93    0.76   1
  18  -3   1    2.80    0.53   1
  18  -3   1    2.91    0.27   1
  18  -3   1    2.85    0.26   1
  18  -3   1    1.44    0.72   1
 -18  -3  -1    2.97    0.69   1
 -16   3  -1    4.54    0.69   1
  16   3   1    3.03    0.70   1
  16   3   1    4.37    0.60   1
 -16   3  -1    4.03    0.68   1
  16   3   1    4.03    0.62   1
  16  -3   1    4.20    0.32   1
  16  -3   1    4.68    0.61   1
  16  -3   1    3.56    0.72   1
 -16  -3  -1    4.59    0.73   1
 -14   3  -1    4.35    0.66   1
  14   3   1    3.06    0.49   1
  14   3   1    4.12    0.61   1
  14   3   1    3.13    0.60   1
 -14   3  -1    2.47    0.58   1
  14  -3   1    2.89    0.63   1
  14  -3   1    3.40    0.29   1
  14  -3   1    4.06    0.52   1
 -14  -3  -1    3.13    0.59   1
 -12   3  -1    2.14    0.51   1
  12   3   1    2.03    0.54   1
  12   3   1    2.09    0.41   1
  12   3   1    1.06    0.44   1
 -12   3  -1    1.48    0.46   1
  12  -3   1    1.83    0.56   1
 -12  -3  -1    0.84    0.39   1
  12  -3   1    1.51    0.36   1
  12  -3   1    1.60    0.20   1
  10   3   1   16.97    1.01   1
  10   3   1   18.77    1.11   1
 -10   3  -1   16.93    1.11   1
 -10   3  -1   16.79    1.15   1
  10   3   1   17.41    0.81   1
  10  -3   1   16.53    0.81   1
  10  -3   1   17.46    0.98   1
 -10  -3  -1   17.00    0.79   1
 -10  -3  -1   17.50    1.07   1
  10  -3   1   17.50    1.16   1
   8   3   1    0.33    0.27   1
  -8   3  -1    0.18    0.38   1
   8   3   1   -0.15    0.24   1
  -8   3  -1   -0.84    0.28   1
   8   3   1   -0.19    0.17   1
  -8  -3  -1    0.05    0.16   1
   8  -3   1   -0.18    0.19   1
   8  -3   1    0.01    0.14   1
  -8  -3  -1   -0.06    0.28   1
   8  -3   1   -0.11    0.27   1
  -6   3  -1    0.32    0.33   1
  -6   3  -1    0.38    0.29   1
   6   3   1    0.17    0.28   1
   6   3   1    0.11    0.21   1
  -6   3  -1    0.10    0.17   1
  -6   3  -1   -0.14    0.17   1
   6   3   1    0.08    0.33   1
   6  -3   1    0.02    0.16   1
  -6  -3  -1    0.18    0.29   1
  -6  -3  -1   -0.03    0.20   1
   6  -3   1    0.11    0.22   1
  -4   3  -1   22.76    1.24   1
  -4   3  -1   22.54    1.04   1
  -4   3  -1   23.65    1.12   1
   4   3   1   22.46    1.17   1
   4   3   1   23.64    1.23   1
   4   3   1   22.09    1.15   1
  -4   3  -1   22.34    1.25   1
  -4  -3  -1   22.18    1.13   1
   4  -3   1   23.37    1.10   1
  -4  -3  -1   23.90    1.11   1
  -4  -3  -1   22.82    1.20   1
   4  -3   1   24.18    1.16   1
  -2   3  -1    0.17    0.10   1
  -2   3  -1   -0.22    0.20   1
  -2   3  -1    0.36    0.35   1
   2   3   1    0.31    0.27   1
  -2   3  -1    0.17    0.24   1
   2   3   1    0.33    0.28   1
   2   3   1    0.20    0.26   1
   2  -3   1    0.45    0.25   1
  -2  -3  -1    0.18    0.28   1
  -2  -3  -1    0.00    0.16   1
   2  -3   1    0.29    0.30   1
   0   3  -1    0.12    0.18   1
   0   3   1    0.14    0.15   1
   0   3   1    0.24    0.25   1
   0   3   1   -0.34    0.27   1
   0   3  -1   -0.22    0.21   1
   0   3  -1   -0.04    0.26   1
   0   3   1    0.43    0.29   1
   0  -3   1    0.13    0.29   1
   0  -3  -1    0.19    0.29   1
   0  -3  -1   -0.14    0.13   1
   2   3  -1   42.14    2.01   1
  -2   3   1   44.83    2.03   1
   2   3  -1   45.51    2.00   1
  -2   3   1   44.14    1.95   1
  -2   3   1   45.76    1.86   1
  -2   3   1   45.02    2.06   1
   2   3  -1   43.34    2.02   1
  -2  -3   1   44.58    1.79   1
  -2  -3   1   41.72    2.00   1
   2  -3  -1   45.15    2.03   1
   2  -3  -1   45.27    1.86   1
   2  -3  -1   42.43    1.94   1
   2  -3  -1   44.83    2.03   1
  -2  -3   1   44.39    2.02   1
  -4   3   1    1.39    0.40   1
   4   3  -1    1.41    0.31   1
  -4   3   1    0.85    0.23   1
  -4   3   1    1.15    0.21   1
   4   3  -1    1.12    0.30   1
  -4   3   1    1.87    0.36   1
   4   3  -1    0.95    0.28   1
   4  -3  -1    1.27    0.22   1
   4  -3  -1    1.57    0.34   1
   4  -3  -1    1.50    0.33   1
  -4  -3   1    1.17    0.31   1
  -4  -3   1    1.36    0.32   1
   4  -3  -1    1.14    0.24   1
   6   3  -1   -0.28    0.20   1
  -6   3   1    0.17    0.16   1
  -6   3   1   -0.23    0.28   1
   6   3  -1   -0.18    0.21   1
   6   3  -1   -0.19    0.30   1
  -6   3   1   -0.07    0.25   1
  -6   3   1    0.13    0.19   1
  -6  -3   1    0.07    0.24   1
  -6  -3   1   -0.05    0.18   1
  -6  -3   1   -0.39    0.23   1
   6  -3  -1    0.48    0.27   1
   6  -3  -1    0.26    0.15   1
  -8   3   1   -0.02    0.31   1
  -8   3   1   -0.26    0.11   1
   8   3  -1    0.04    0.25   1
   8   3  -1   -0.16    0.33   1
   8   3  -1   -0.13    0.19   1
  -8   3   1    0.07    0.27   1
   8  -3  -1    0.12    0.13   1
  -8  -3   1    0.31    0.28   1
  -8  -3   1    0.10    0.18   1
   8  -3  -1    0.05    0.24   1
   8  -3  -1    0.01    0.38   1
  10   3  -1    1.72    0.37   1
 -10   3   1    1.65    0.45   1
  10   3  -1    1.73    0.46   1
 -10   3   1    2.05    0.51   1
  10  -3  -1    2.14    0.17   1
 -10  -3   1    1.68    0.38   1
  10  -3  -1    2.36    0.49   1
 -10  -3   1    1.60    0.24   1
  10  -3  -1    1.72    0.36   1
  12   3  -1    1.35    0.50   1
  12   3  -1    1.17    0.44   1
 -12   3   1    1.22    0.46   1
  12   3  -1    1.49    0.33   1
 -12   3   1    1.70    0.45   1
 -12  -3   1    1.73    0.18   1
  12  -3  -1    1.50    0.47   1
 -12  -3   1    0.78    0.34   1
  12  -3  -1    0.77    0.32   1
  14   3  -1    2.66    0.64   1
  14   3  -1    2.99    0.43   1
 -14   3   1    1.77    0.51   1
 -14   3   1    3.13    0.59   1
  14   3  -1    3.58    0.59   1
  14  -3  -1    2.58    0.47   1
 -14  -3   1    3.16    0.51   1
  14  -3  -1    3.21    0.73   1
 -16   3   1    0.46    0.43   1
  16   3  -1   -0.14    0.25   1
  16   3  -1   -0.26    0.36   1
  16   3  -1    1.37    0.54   1
 -16   3   1    1.25    0.41   1
  16  -3  -1    0.77    0.35   1
 -16  -3   1    0.43    0.38   1
  16  -3  -1    0.84    0.64   1
 -18   3   1    9.52    0.99   1
  18   3  -1    7.73    1.11   1
  18   3  -1   12.21    1.10   1
  18   3  -1   10.20    0.78   1
 -18   3   1   11.07    1.09   1
 -18  -3   1   10.26    1.05   1
  18  -3  -1   11.35    1.36   1
  18  -3  -1    8.70    0.88   1
  20   3  -1   -0.15    0.60   1
 -20   3   1    0.13    0.47   1
  20   3  -1   -0.09    0.27   1
 -20   3   1    0.23    0.45   1
  20   3  -1   -0.02    0.43   1
  20  -3  -1    0.23    0.38   1
 -20  -3   1    0.24    0.48   1
  20  -3  -1   -0.66    0.60   1
  22   3  -1    0.78    0.64   1
  22   3  -1    0.33    0.35   1
  22   3  -1   -0.19    0.44   1
 -22   3   1    0.79    0.58   1
 -22   3   1   -0.20    0.43   1
  22  -3  -1    0.42    0.49   1
 -22  -3   1   -0.39    0.44   1
  22  -3  -1   -0.46    0.62   1
  24   3  -1    1.84    0.64   1
 -24   3   1    2.20    0.63   1
  24   3  -1    1.74    0.83   1
 -24   3   1    0.97    0.59   1
  24   3  -1    2.91    0.55   1
  24  -3  -1    2.46    0.68   1
 -24  -3   1    1.76    0.73   1
  24  -3  -1    1.50    0.77   1
 -26   3   1    0.89    0.51   1
 -26   3   1    0.68    0.61   1
  26   3  -1    0.66    0.55   1
  26   3  -1    0.26    0.73   1
 -26  -3   1    0.57    0.63   1
  26  -3  -1    1.00    0.53   1
  26  -3  -1    0.27    0.53   1
 -28   3   1    0.63    0.56   1
 -28   3   1    0.30    0.64   1
  28   3  -1    0.40    0.77   1
  28   3  -1    0.10    0.54   1
  28  -3  -1   -0.45    0.46   1
 -28  -3   1   -0.17    0.62   1
  28  -3  -1   -0.85    0.63   1
  30   3  -1    2.34    0.73   1
  30   3  -1    4.21    1.14   1
 -30   3   1    3.65    0.98   1
 -30   3   1    4.32    1.28   1
  30  -3  -1    3.77    1.11   1
 -30  -3   1    2.14    0.98   1
  32   3  -1    0.28    0.86   1
  32   3  -1    0.31    0.62   1
 -32   3   1    0.47    0.83   1
  32  -3  -1    0.33    0.85   1
 -32  -3   1   -0.26    0.78   1
  34   3  -1   -0.77    0.55   1
  34   3  -1   -0.22    0.71   1
 -34   3   1   -0.06    0.87   1
  34  -3  -1    0.04    0.65   1
 -34  -3   1   -0.44    0.77   1
  36   3  -1    4.45    1.18   1
 -36   3   1    5.92    1.43   1
 -36  -3   1    5.06    1.23   1
  36  -3  -1    5.00    1.32   1
  35   4   1   -0.03    0.80   1
 -35   4  -1    1.54    1.18   1
 -35  -4  -1    1.71    1.08   1
  35  -4   1    1.00    1.01   1
 -33   4  -1   -0.30    0.86   1
  33   4   1   -0.95    0.77   1
  33   4   1   -0.21    0.74   1
 -33  -4  -1   -0.91    0.84   1
  33  -4   1   -0.70    0.81   1
  31   4   1   -0.09    0.75   1
  31   4   1    0.63    0.71   1
 -31   4  -1    0.16    0.72   1
  31  -4   1    0.51    0.93   1
 -31  -4  -1   -0.21    0.75   1
  29   4   1    9.44    1.32   1
 -29   4  -1   14.77    1.48   1
  29   4   1   12.38    1.70   1
 -29   4  -1   11.23    1.45   1
  29  -4   1   12.37    1.75   1
 -29  -4  -1    8.32    1.39   1
  27   4   1    1.26    0.67   1
 -27   4  -1    0.75    0.61   1
  27   4   1    0.36    0.76   1
 -27   4  -1    1.03    0.63   1
 -27  -4  -1    0.86    0.82   1
  27  -4   1    0.78    0.69   1
  27  -4   1    1.25    0.62   1
  25   4   1    2.08    0.89   1
 -25   4  -1    2.07    0.80   1
  25   4   1    2.40    0.76   1
 -25   4  -1    2.39    0.81   1
 -25  -4  -1    3.57    0.91   1
  25  -4   1    1.93    0.67   1
  25  -4   1    2.72    1.02   1
  23   4   1    0.19    0.63   1
  23   4   1    0.60    0.48   1
  23   4   1    0.24    0.56   1
 -23   4  -1    0.23    0.55   1
 -23   4  -1    1.06    0.61   1
 -23  -4  -1   -0.72    0.53   1
  23  -4   1    0.93    0.68   1
  23  -4   1   -0.32    0.43   1
 -21   4  -1    2.03    0.64   1
  21   4   1   -0.57    0.42   1
  21   4   1    0.22    0.56   1
  21   4   1    0.43    0.39   1
 -21   4  -1    0.30    0.53   1
  21  -4   1    0.41    0.43   1
  21  -4   1    0.97    0.64   1
 -21  -4  -1   -0.35    0.54   1
 -19   4  -1    2.91    0.69   1
  19   4   1    3.04    0.57   1
  19   4   1    2.38    0.69   1
 -19   4  -1    2.72    0.72   1
  19  -4   1    4.03    0.87   1
  19  -4   1    2.69    0.56   1
 -19  -4  -1    3.52    0.75   1
  17   4   1    0.61    0.52   1
  17   4   1    1.35    0.43   1
 -17   4  -1    2.12    0.63   1
 -17   4  -1    2.20    0.56   1
  17  -4   1    1.18    0.15   1
  17  -4   1    1.34    0.39   1
  17  -4   1    1.44    0.73   1
 -17  -4  -1    1.72    0.57   1
  15   4   1    0.84    0.37   1
 -15   4  -1   -0.28    0.48   1
 -15   4  -1   -0.56    0.38   1
  15   4   1   -0.19    0.41   1
  15  -4   1    0.23    0.32   1
  15  -4   1   -0.11    0.13   1
  15  -4   1    0.08    0.53   1
 -15  -4  -1    0.24    0.40   1
  13   4   1   -0.46    0.27   1
  13   4   1   -0.15    0.29   1
 -13   4  -1    0.13    0.32   1
 -13   4  -1   -0.33    0.31   1
  13  -4   1   -0.72    0.44   1
  13  -4   1   -0.08    0.14   1
  13  -4   1    0.19    0.31   1
 -13  -4  -1    0.26    0.38   1
 -11   4  -1    0.74    0.40   1
  11   4   1    1.23    0.26   1
  11   4   1    1.49    0.42   1
  11   4   1    1.97    0.53   1
 -11   4  -1    1.14    0.49   1
  11  -4   1    1.19    0.23   1
  11  -4   1    1.38    0.47   1
 -11  -4  -1    2.42    0.30   1
 -11  -4  -1    1.87    0.47   1
  11  -4   1    0.52    0.32   1
  -9   4  -1    1.77    0.28   1
   9   4   1    1.68    0.44   1
   9   4   1    1.48    0.32   1
  -9   4  -1    1.56    0.48   1
  -9   4  -1    2.42    0.51   1
   9   4   1    1.39    0.39   1
   9  -4   1    0.76    0.50   1
  -9  -4  -1    2.18    0.46   1
   9  -4   1    1.47    0.27   1
   9  -4   1    1.91    0.38   1
   7   4   1    0.41    0.39   1
   7   4   1    0.22    0.25   1
  -7   4  -1    0.26    0.42   1
  -7   4  -1   -0.35    0.31   1
  -7   4  -1    0.27    0.21   1
   7   4   1    0.39    0.33   1
   7  -4   1   -0.19    0.23   1
  -7  -4  -1    0.42    0.34   1
  -5   4  -1    0.51    0.41   1
  -5   4  -1   -0.31    0.22   1
  -5   4  -1    0.32    0.16   1
   5   4   1    0.30    0.28   1
   5   4   1    0.18    0.29   1
   5   4   1    0.55    0.36   1
  -5   4  -1    0.03    0.20   1
  -5  -4  -1    0.11    0.29   1
   5  -4   1    0.08    0.27   1
  -5  -4  -1   -0.11    0.19   1
   3   4   1   -0.05    0.26   1
  -3   4  -1   -0.05    0.32   1
   3   4   1    0.50    0.33   1
  -3   4  -1    0.50    0.38   1
  -3   4  -1   -0.02    0.11   1
   3   4   1    0.04    0.32   1
  -3   4  -1   -0.02    0.21   1
  -3  -4  -1    0.09    0.17   1
  -3  -4  -1    0.82    0.35   1
   3  -4   1    0.30    0.31   1
  -1   4  -1    2.07    0.47   1
  -1   4  -1    2.22    0.45   1
  -1   4  -1    2.53    0.40   1
   1  -4   1    1.63    0.38   1
  -1   4   1    0.33    0.15   1
  -1   4   1    0.18    0.31   1
   1   4  -1    0.08    0.33   1
   1   4  -1    0.11    0.28   1
   1   4  -1    0.12    0.30   1
  -1   4   1   -0.08    0.25   1
  -1   4   1    0.33    0.27   1
  -1  -4   1    0.14    0.23   1
   1  -4  -1    0.52    0.15   1
   1  -4  -1    0.00    0.32   1
  -3   4   1    0.08    0.15   1
  -3   4   1   -0.06    0.22   1
   3   4  -1    0.51    0.27   1
   3   4  -1   -0.11    0.27   1
  -3   4   1    0.52    0.39   1
   3   4  -1   -0.10    0.29   1
  -3   4   1   -0.46    0.28   1
  -3  -4   1    0.25    0.24   1
   3  -4  -1   -0.03    0.14   1
   3  -4  -1   -0.51    0.29   1
   3  -4  -1    0.08    0.32   1
  -3  -4   1   -0.02    0.10   1
   5   4  -1    3.92    0.51   1
   5   4  -1    4.12    0.54   1
   5   4  -1    4.52    0.54   1
  -5   4   1    4.61    0.68   1
  -5   4   1    5.03    0.63   1
  -5   4   1    4.93    0.41   1
  -5   4   1    5.02    0.47   1
  -5  -4   1    4.92    0.38   1
  -5  -4   1    5.68    0.61   1
   5  -4  -1    4.29    0.53   1
   7   4  -1    0.76    0.33   1
  -7   4   1    1.19    0.43   1
  -7   4   1    0.62    0.23   1
   7   4  -1    1.28    0.31   1
  -7   4   1    0.34    0.33   1
   7   4  -1    1.32    0.34   1
  -7  -4   1    1.55    0.39   1
   7  -4  -1    0.75    0.32   1
   7  -4  -1    0.84    0.22   1
   9   4  -1    3.99    0.47   1
   9   4  -1    4.01    0.54   1
   9   4  -1    2.70    0.56   1
  -9   4   1    3.68    0.60   1
  -9   4   1    3.88    0.35   1
  -9   4   1    5.52    0.67   1
  -9  -4   1    4.20    0.57   1
   9  -4  -1    2.83    0.65   1
   9  -4  -1    4.18    0.55   1
   9  -4  -1    3.61    0.34   1
  11   4  -1   18.22    1.24   1
  11   4  -1   19.66    1.10   1
 -11   4   1   19.34    1.25   1
 -11   4   1   18.88    1.19   1
 -11  -4   1   17.95    0.93   1
  11  -4  -1   18.26    0.83   1
  11  -4  -1   18.18    1.12   1
 -11  -4   1   16.31    1.11   1
  11  -4  -1   15.78    1.31   1
 -13   4   1    0.23    0.31   1
  13   4  -1   -0.18    0.39   1
 -13   4   1    0.18    0.46   1
  13   4  -1   -0.08    0.27   1
 -13  -4   1   -0.10    0.31   1
 -13  -4   1   -0.10    0.17   1
  13  -4  -1   -0.13    0.34   1
  13  -4  -1   -0.08    0.32   1
  15   4  -1    0.50    0.33   1
 -15   4   1    1.26    0.52   1
 -15   4   1    1.15    0.55   1
  15   4  -1    1.72    0.56   1
  15  -4  -1    0.85    0.41   1
  15  -4  -1    0.80    0.48   1
 -15  -4   1    0.66    0.42   1
 -15  -4   1    1.23    0.13   1
 -17   4   1    3.90    0.78   1
  17   4  -1    4.66    0.62   1
  17   4  -1    4.77    0.78   1
 -17   4   1    5.66    0.83   1
  17  -4  -1    4.75    0.99   1
 -17  -4   1    3.64    0.67   1
  17  -4  -1    4.54    0.64   1
  19   4  -1    4.23    0.59   1
 -19   4   1    5.19    0.78   1
  19   4  -1    3.30    0.74   1
 -19   4   1    2.78    0.70   1
  19  -4  -1    2.67    0.57   1
 -19  -4   1    4.22    0.70   1
  19  -4  -1    2.85    0.79   1
  21   4  -1    2.83    0.74   1
 -21   4   1    3.69    0.80   1
  21   4  -1    3.03    0.92   1
  21   4  -1    4.97    0.68   1
 -21   4   1    6.19    0.93   1
 -21  -4   1    5.00    0.86   1
  21  -4  -1    3.50    0.90   1
  21  -4  -1    4.31    0.69   1
  23   4  -1    0.06    0.53   1
  23   4  -1   -0.56    0.63   1
 -23   4   1    0.98    0.62   1
 -23   4   1    1.34    0.62   1
  23  -4  -1   -0.28    0.71   1
 -23  -4   1    0.86    0.64   1
  23  -4  -1    0.37    0.54   1
 -25   4   1    1.72    0.67   1
 -25   4   1    1.39    0.59   1
  25   4  -1    1.58    0.84   1
  25   4  -1    0.83    0.60   1
  25  -4  -1    2.10    0.64   1
  25  -4  -1    2.98    1.03   1
 -25  -4   1   -0.03    0.57   1
  27   4  -1    0.64    0.61   1
 -27   4   1    1.03    0.61   1
  27   4  -1   -0.41    0.76   1
 -27   4   1   -0.25    0.59   1
  27  -4  -1   -0.55    0.47   1
 -27  -4   1    0.04    0.58   1
  27  -4  -1    1.05    0.87   1
  29   4  -1   -0.65    0.74   1
 -29   4   1   -0.84    0.53   1
 -29   4   1   -0.38    0.58   1
  29   4  -1   -0.15    0.59   1
  29  -4  -1    0.33    0.69   1
 -29  -4   1    0.06    0.64   1
  29  -4  -1    1.82    0.66   1
 -31   4   1    0.35    0.73   1
  31   4  -1    0.41    0.64   1
 -31   4   1    0.27    0.63   1
  31   4  -1    0.67    0.91   1
  31  -4  -1   -0.33    0.64   1
  31  -4  -1    0.74    0.88   1
 -31  -4   1    0.08    0.81   1
  33   4  -1    6.27    1.42   1
 -33   4   1    6.06    1.29   1
  33   4  -1    4.12    1.02   1
  33  -4  -1    7.46    1.45   1
 -33  -4   1    5.23    1.17   1
 -35   4   1   -1.00    0.79   1
  35   4  -1   -0.22    0.83   1
  35   4  -1    0.81    0.84   1
 -35  -4   1    0.49    0.83   1
  35  -4  -1   -0.39    0.89   1
  34   5   1   -1.12    0.75   1
 -34   5  -1    1.71    1.08   1
  34  -5   1   -1.05    0.89   1
 -34  -5  -1    1.72    1.05   1
 -32   5  -1    3.18    1.17   1
  32   5   1    2.00    0.95   1
  32  -5   1    4.67    1.28   1
 -32  -5  -1    3.42    1.15   1
 -30   5  -1   -0.39    0.76   1
  30   5   1    0.69    0.72   1
 -30   5  -1    1.46    0.88   1
  30  -5   1    1.06    1.00   1
 -30  -5  -1    0.98    0.85   1
 -28   5  -1   -0.04    0.66   1
  28   5   1    0.63    0.69   1
 -28   5  -1    0.53    0.71   1
 -28  -5  -1    0.59    0.73   1
  28  -5   1    0.01    0.85   1
 -26   5  -1    2.23    0.86   1
 -26   5  -1    4.24    0.99   1
  26   5   1    2.21    0.87   1
  26  -5   1    3.00    0.71   1
  26  -5   1    1.36    0.96   1
 -26  -5  -1    4.65    1.02   1
 -24   5  -1    2.40    0.73   1
 -24   5  -1    1.27    0.73   1
  24   5   1    0.70    0.68   1
 -24  -5  -1    3.02    0.83   1
  24  -5   1    2.41    0.69   1
  24  -5   1    2.01    0.94   1
 -22   5  -1    2.77    0.80   1
 -22   5  -1    2.57    0.82   1
  22   5   1    1.89    0.65   1
  22  -5   1    2.91    1.02   1
  22  -5   1    1.82    0.60   1
 -22  -5  -1    2.80    0.77   1
 -20   5  -1    1.11    0.66   1
  20   5   1    1.84    0.58   1
  20   5   1    0.99    0.49   1
 -20   5  -1    0.69    0.65   1
  20  -5   1    0.88    0.79   1
 -20  -5  -1    0.88    0.56   1
  20  -5   1    1.38    0.51   1
 -18   5  -1    1.23    0.55   1
 -18   5  -1    1.33    0.65   1
  18   5   1    1.16    0.61   1
  18   5   1    1.20    0.49   1
 -18  -5  -1    1.34    0.56   1
  18  -5   1    3.18    0.89   1
  18  -5   1    1.06    0.45   1
  16   5   1   10.14    1.18   1
 -16   5  -1   11.03    1.25   1
 -16   5  -1   11.78    1.21   1
  16   5   1   11.85    1.06   1
  16  -5   1    7.95    1.14   1
  16  -5   1   11.58    1.00   1
 -16  -5  -1   11.56    1.15   1
  14   5   1    0.58    0.40   1
 -14   5  -1   -0.13    0.47   1
 -14   5  -1    0.78    0.56   1
  14   5   1    0.06    0.38   1
  14  -5   1    1.96    0.73   1
  14  -5   1    1.47    0.41   1
 -14  -5  -1    0.30    0.42   1
  12   5   1    3.11    0.43   1
 -12   5  -1    2.36    0.63   1
  12   5   1    2.15    0.55   1
 -12   5  -1    2.55    0.67   1
  12   5   1    2.74    0.53   1
  12  -5   1    3.03    0.53   1
 -12  -5  -1    2.19    0.56   1
  12  -5   1    2.06    0.62   1
 -10   5  -1   37.07    2.17   1
  10   5   1   38.24    2.10   1
 -10   5  -1   37.38    2.07   1
 -10   5  -1   37.17    1.72   1
  10   5   1   37.24    1.95   1
  10   5   1   40.43    1.84   1
 -10  -5  -1   36.37    1.85   1
  10  -5   1   37.05    1.86   1
  10  -5   1   35.82    2.14   1
 -10  -5  -1   35.23    1.99   1
   8   5   1    3.27    0.57   1
   8   5   1    3.05    0.49   1
  -8   5  -1    3.13    0.42   1
  -8   5  -1    2.51    0.66   1
  -8   5  -1    2.78    0.56   1
   8   5   1    3.32    0.59   1
  -8  -5  -1    3.78    0.47   1
   8  -5   1    2.05    0.44   1
  -8  -5  -1    2.92    0.58   1
  -6   5  -1    0.13    0.17   1
  -6   5  -1    0.01    0.27   1
  -6   5  -1    0.52    0.42   1
   6   5   1    0.30    0.35   1
   6   5   1   -0.25    0.26   1
   6   5   1    0.56    0.33   1
  -6   5  -1   -0.05    0.44   1
  -6  -5  -1    0.29    0.23   1
  -6  -5  -1   -0.31    0.34   1
   6  -5   1   -0.19    0.26   1
  -4   5  -1   28.72    1.43   1
  -4   5  -1   26.13    1.63   1
   4   5   1   24.76    1.48   1
  -4   5  -1   28.01    1.17   1
   4   5   1   26.38    1.54   1
   4   5   1   25.85    1.47   1
  -4   5  -1   26.49    1.51   1
  -4  -5  -1   26.65    1.23   1
   4  -5   1   28.60    1.48   1
  -4  -5  -1   21.73    1.47   1
   2   5   1   -0.05    0.25   1
  -2   5  -1    0.06    0.43   1
   2   5   1   -0.07    0.31   1
  -2   5  -1    0.00    0.27   1
  -2   5  -1    0.37    0.38   1
   2   5   1    0.12    0.33   1
   2  -5   1    0.06    0.37   1
  -2  -5  -1   -0.26    0.22   1
   2  -5   1   -0.21    0.29   1
  -2  -5  -1    0.19    0.14   1
   0   5  -1   -0.34    0.35   1
   0   5  -1    0.36    0.35   1
   0   5   1    0.39    0.32   1
   0   5   1    0.11    0.24   1
   0   5   1   -0.38    0.34   1
   0   5  -1   -0.21    0.29   1
   0  -5   1    0.07    0.26   1
   0  -5  -1   -0.01    0.12   1
   0  -5  -1   -0.01    0.33   1
   2   5  -1   29.47    1.60   1
   2   5  -1   28.52    1.56   1
  -2   5   1   32.48    1.73   1
   2   5  -1   30.60    1.66   1
  -2   5   1   29.94    1.61   1
  -2   5   1   28.49    1.52   1
  -2   5   1   31.13    1.31   1
   2  -5  -1   27.54    1.64   1
  -2  -5   1   30.35    1.64   1
   2  -5  -1   28.10    1.61   1
   2  -5  -1   28.95    1.29   1
   4   5  -1    2.36    0.48   1
   4   5  -1    2.24    0.53   1
  -4   5   1    1.97    0.51   1
  -4   5   1    1.85    0.39   1
  -4   5   1    2.78    0.60   1
   4   5  -1    2.38    0.49   1
  -4   5   1    2.58    0.28   1
   4  -5  -1    3.05    0.59   1
  -4  -5   1    2.61    0.21   1
   4  -5  -1    1.84    0.45   1
  -4  -5   1    2.01    0.48   1
   6   5  -1    0.42    0.32   1
   6   5  -1   -0.07    0.35   1
  -6   5   1    0.03    0.24   1
  -6   5   1   -0.07    0.44   1
   6   5  -1   -0.44    0.32   1
  -6   5   1    0.72    0.43   1
   6  -5  -1   -0.08    0.30   1
  -6  -5   1   -0.10    0.15   1
  -6  -5   1    0.62    0.38   1
  -8   5   1    5.34    0.77   1
   8   5  -1    7.22    0.74   1
   8   5  -1    7.48    0.71   1
   8   5  -1    6.11    0.81   1
  -8   5   1    7.55    0.58   1
  -8   5   1    5.86    0.81   1
   8  -5  -1    6.91    0.73   1
  -8  -5   1    7.62    0.81   1
  -8  -5   1    6.85    0.58   1
  10   5  -1    3.21    0.65   1
 -10   5   1    2.85    0.57   1
  10   5  -1    2.64    0.50   1
 -10   5   1    2.98    0.36   1
 -10   5   1    2.31    0.65   1
  10   5  -1    3.15    0.50   1
  10  -5  -1    2.56    0.53   1
  10  -5  -1    1.85    0.66   1
 -10  -5   1    3.74    0.60   1
  12   5  -1    0.06    0.32   1
 -12   5   1   -0.22    0.43   1
 -12   5   1   -0.14    0.51   1
  12   5  -1    0.28    0.38   1
  12  -5  -1   -0.24    0.36   1
  12  -5  -1   -0.25    0.18   1
 -12  -5   1    0.11    0.36   1
  12  -5  -1    0.85    0.60   1
 -14   5   1    0.29    0.39   1
 -14   5   1   -0.04    0.52   1
  14   5  -1   -0.42    0.44   1
  14   5  -1    0.20    0.32   1
 -14  -5   1   -0.01    0.42   1
  14  -5  -1   -0.44    0.52   1
  14  -5  -1    0.44    0.37   1
 -16   5   1    3.18    0.67   1
  16   5  -1    3.66    0.76   1
  16   5  -1    3.48    0.60   1
 -16   5   1    3.45    0.81   1
  16  -5  -1    3.42    0.63   1
  16  -5  -1    4.09    0.92   1
 -16  -5   1    1.89    0.55   1
 -18   5   1    6.28    0.91   1
  18   5  -1    7.75    0.85   1
 -18   5   1    7.55    1.01   1
  18   5  -1    6.67    0.94   1
  18  -5  -1    6.92    1.17   1
 -18  -5   1    5.42    0.86   1
  18  -5  -1    6.07    0.80   1
  20   5  -1   -0.17    0.31   1
 -20   5   1    0.34    0.63   1
  20   5  -1   -0.52    0.50   1
 -20   5   1    0.08    0.53   1
 -20  -5   1    1.07    0.52   1
  20  -5  -1    0.26    0.44   1
  20  -5  -1    1.25    0.67   1
  22   5  -1    0.94    0.65   1
 -22   5   1   -0.10    0.55   1
 -22   5   1   -0.45    0.55   1
 -22  -5   1    0.04    0.50   1
  22  -5  -1   -0.03    0.39   1
  22  -5  -1   -0.23    0.69   1
 -24   5   1    8.05    1.12   1
  24   5  -1    5.17    0.98   1
 -24   5   1    5.58    0.97   1
  24  -5  -1    4.88    0.84   1
 -24  -5   1    5.53    0.98   1
  24  -5  -1    6.84    1.36   1
 -26   5   1   -0.22    0.61   1
 -26   5   1    0.99    0.71   1
  26   5  -1    0.45    0.68   1
  26  -5  -1   -0.68    0.58   1
  26  -5  -1   -0.28    0.52   1
 -26  -5   1    0.18    0.64   1
 -28   5   1   -0.11    0.66   1
 -28   5   1   -0.28    0.56   1
  28   5  -1   -0.65    0.63   1
 -28  -5   1    0.76    0.67   1
  28  -5  -1   -0.60    0.56   1
  28  -5  -1   -1.01    0.80   1
  30   5  -1    2.88    0.96   1
 -30   5   1    4.37    1.03   1
 -30   5   1    3.25    0.95   1
  30  -5  -1    4.71    1.11   1
  30  -5  -1    5.88    1.27   1
 -30  -5   1    3.56    0.98   1
 -32   5   1    0.17    0.69   1
  32   5  -1   -0.66    0.69   1
 -32   5   1    0.64    0.83   1
  32  -5  -1   -0.19    0.85   1
 -32  -5   1   -0.43    0.71   1
 -34   5   1    1.04    0.91   1
  34   5  -1    1.85    0.90   1
 -34  -5   1    1.11    0.92   1
  34  -5  -1    0.51    1.03   1
  31   6   1   -0.11    0.78   1
 -31   6  -1    1.37    1.03   1
 -31   6  -1    0.66    0.86   1
  31  -6   1    0.06    0.74   1
 -31  -6  -1    1.07    0.91   1
 -29   6  -1   -0.47    0.78   1
  29   6   1   -0.62    0.78   1
 -29   6  -1    1.38    0.86   1
  29  -6   1    2.37    1.18   1
 -29  -6  -1    0.85    0.92   1
 -27   6  -1    1.73    0.88   1
 -27   6  -1    0.59    0.78   1
  27   6   1    1.56    0.80   1
 -27  -6  -1    1.58    0.80   1
  27  -6   1   -1.13    0.54   1
  25   6   1    1.73    0.82   1
 -25   6  -1    2.04    0.94   1
 -25   6  -1    2.99    0.97   1
 -25  -6  -1    2.65    0.83   1
  25  -6   1    4.03    1.21   1
 -23   6  -1    7.14    1.15   1
 -23   6  -1    8.50    1.30   1
  23   6   1    8.43    1.26   1
  23  -6   1    7.49    1.51   1
  23  -6   1    8.24    1.54   1
 -23  -6  -1    7.49    1.13   1
  21   6   1    0.60    0.69   1
 -21   6  -1   -0.48    0.62   1
 -21   6  -1    0.20    0.63   1
  21  -6   1   -0.65    0.76   1
 -21  -6  -1   -0.40    0.49   1
  21  -6   1    0.39    0.45   1
 -19   6  -1    1.08    0.61   1
  19   6   1   -0.36    0.47   1
 -19   6  -1    0.04    0.61   1
  19   6   1    0.64    0.53   1
 -19  -6  -1    0.53    0.52   1
  19  -6   1    0.33    0.77   1
  19  -6   1    1.31    0.49   1
  17   6   1    1.63    0.57   1
 -17   6  -1    3.09    0.75   1
  17   6   1    1.71    0.72   1
 -17   6  -1    2.80    0.85   1
  17  -6   1    2.03    0.91   1
 -17  -6  -1    3.38    0.73   1
  17  -6   1    2.59    0.60   1
 -15   6  -1   -0.06    0.55   1
  15   6   1    0.50    0.44   1
  15   6   1    0.49    0.45   1
 -15   6  -1    0.32    0.65   1
  15  -6   1    0.50    0.39   1
 -15  -6  -1   -0.39    0.40   1
  15  -6   1   -0.90    0.39   1
 -13   6  -1    5.25    0.86   1
  13   6   1    4.13    0.71   1
 -13   6  -1    4.21    0.90   1
  13   6   1    4.38    0.58   1
  13   6   1    4.59    0.80   1
  13  -6   1    5.20    1.04   1
 -13  -6  -1    5.00    0.69   1
  13  -6   1    4.43    0.66   1
 -13  -6  -1    5.30    0.85   1
 -11   6  -1    0.32    0.51   1
 -11   6  -1    0.17    0.27   1
 -11   6  -1    1.32    0.69   1
  11   6   1   -0.31    0.35   1
  11   6   1   -0.14    0.31   1
  11   6   1   -0.83    0.48   1
  11  -6   1   -0.39    0.56   1
  11  -6   1    0.20    0.34   1
 -11  -6  -1    0.92    0.37   1
 -11  -6  -1    0.03    0.34   1
   9   6   1    0.94    0.45   1
  -9   6  -1    1.05    0.65   1
  -9   6  -1   -0.10    0.28   1
   9   6   1    0.33    0.35   1
   9   6   1   -0.41    0.32   1
  -9   6  -1    1.44    0.59   1
   9  -6   1   -0.05    0.34   1
  -9  -6  -1    0.69    0.50   1
  -9  -6  -1    0.69    0.31   1
  -7   6  -1    0.02    0.46   1
   7   6   1   -0.01    0.43   1
  -7   6  -1   -0.48    0.29   1
  -7   6  -1    0.63    0.44   1
   7   6   1    0.05    0.33   1
   7   6   1    0.04    0.37   1
   7  -6   1    0.01    0.37   1
  -7  -6  -1   -0.17    0.21   1
  -7  -6  -1    0.38    0.44   1
   5   6   1    0.66    0.43   1
   5   6   1   -0.32    0.40   1
  -5   6  -1   -0.50    0.28   1
  -5   6  -1    0.06    0.30   1
  -5   6  -1    0.00    0.13   1
   5   6   1    0.86    0.42   1
  -5   6  -1    0.44    0.42   1
  -5  -6  -1    1.19    0.49   1
   5  -6   1    0.24    0.41   1
  -5  -6  -1    0.04    0.18   1
   3   6   1    0.61    0.43   1
  -3   6  -1    0.47    0.51   1
   3   6   1   -0.07    0.36   1
  -3   6  -1   -0.08    0.29   1
  -3   6  -1   -0.21    0.28   1
   3   6   1    0.51    0.43   1
   3  -6   1    0.27    0.39   1
  -3  -6  -1    0.30    0.34   1
  -3  -6  -1   -0.31    0.13   1
   1   6   1   13.94    1.10   1
  -1   6  -1   13.85    1.02   1
   1   6   1   14.93    1.16   1
  -1   6  -1   14.64    1.06   1
  -1   6  -1   16.63    1.25   1
   1   6   1   13.57    1.07   1
  -1  -6  -1   14.11    0.66   1
   1  -6   1   14.66    1.16   1
   1  -6   1   14.64    1.08   1
  -1  -6  -1   14.05    1.07   1
  -1   6   1    0.47    0.37   1
   1   6  -1    1.48    0.49   1
   1   6  -1    1.00    0.45   1
  -1   6   1    1.60    0.48   1
   1   6  -1    0.23    0.45   1
  -1   6   1    0.70    0.46   1
   1  -6  -1    1.44    0.52   1
  -1  -6   1    1.06    0.41   1
   1  -6  -1    1.83    0.53   1
   3   6  -1   -0.24    0.36   1
  -3   6   1   -0.62    0.37   1
   3   6  -1    0.67    0.46   1
  -3   6   1    0.02    0.49   1
  -3   6   1    0.33    0.33   1
   3   6  -1    0.13    0.40   1
   3  -6  -1    0.28    0.45   1
  -3  -6   1    0.37    0.33   1
   3  -6  -1    0.39    0.42   1
  -5   6   1   11.92    1.13   1
   5   6  -1   11.55    0.96   1
   5   6  -1   10.20    1.03   1
  -5   6   1   11.04    0.84   1
  -5   6   1   10.90    0.63   1
  -5   6   1   11.14    1.17   1
   5   6  -1    9.27    0.95   1
  -5  -6   1   11.71    0.93   1
  -5  -6   1   10.96    0.47   1
  -5  -6   1   10.97    0.47   1
   5  -6  -1   10.95    1.01   1
  -7   6   1    0.49    0.38   1
  -7   6   1    0.24    0.40   1
   7   6  -1    0.26    0.37   1
  -7   6   1   -0.02    0.29   1
   7   6  -1    0.66    0.39   1
   7   6  -1    0.33    0.36   1
   7  -6  -1    0.07    0.37   1
  -7  -6   1    0.11    0.41   1
  -7  -6   1    0.35    0.18   1
   9   6  -1    0.64    0.54   1
  -9   6   1    0.60    0.42   1
  -9   6   1    0.48    0.57   1
  -9   6   1    0.35    0.31   1
   9   6  -1    0.89    0.41   1
   9   6  -1    0.39    0.37   1
   9  -6  -1    0.11    0.43   1
  -9  -6   1   -0.10    0.22   1
  -9  -6   1    0.47    0.46   1
  11   6  -1    9.71    0.91   1
 -11   6   1   10.11    1.08   1
  11   6  -1    8.29    1.06   1
 -11   6   1    7.30    1.04   1
  11   6  -1   10.17    0.99   1
 -11   6   1    8.47    0.66   1
 -11  -6   1    9.75    1.04   1
  11  -6  -1   11.12    1.34   1
  11  -6  -1    9.17    0.93   1
 -11  -6   1    9.63    0.75   1
 -13   6   1    0.57    0.50   1
 -13   6   1    1.01    0.48   1
  13   6  -1    0.36    0.40   1
  13   6  -1   -0.48    0.46   1
 -13  -6   1    1.22    0.51   1
  13  -6  -1    0.00    0.44   1
  13  -6  -1    0.14    0.41   1
 -15   6   1    8.06    1.10   1
 -15   6   1    8.51    1.12   1
  15   6  -1    9.27    1.12   1
  15   6  -1    8.54    0.95   1
 -15  -6   1    8.06    0.99   1
  15  -6  -1    6.71    1.19   1
  15  -6  -1    8.22    0.92   1
  17   6  -1    5.93    0.80   1
 -17   6   1    4.49    0.94   1
 -17   6   1    5.50    1.05   1
  17   6  -1    5.19    0.88   1
 -17  -6   1    5.20    0.85   1
  17  -6  -1    5.94    0.80   1
  17  -6  -1    5.18    1.09   1
 -19   6   1    0.73    0.71   1
  19   6  -1    0.47    0.61   1
 -19   6   1    1.53    0.72   1
  19  -6  -1    1.27    0.51   1
  19  -6  -1    1.07    0.68   1
 -19  -6   1    0.98    0.57   1
 -21   6   1    2.07    0.83   1
  21   6  -1    2.01    0.79   1
 -21   6   1    1.86    0.79   1
  21  -6  -1    2.84    0.68   1
  21  -6  -1    1.28    0.79   1
 -21  -6   1    2.33    0.68   1
 -23   6   1    5.47    1.08   1
  23   6  -1    4.35    1.00   1
 -23   6   1    5.81    1.07   1
  23  -6  -1    3.15    1.13   1
 -23  -6   1    3.95    0.86   1
  23  -6  -1    4.33    0.79   1
 -25   6   1    0.48    0.71   1
 -25   6   1    2.57    0.89   1
  25   6  -1    0.86    0.74   1
  25  -6  -1    1.12    0.60   1
  25  -6  -1    1.97    1.05   1
 -25  -6   1    1.57    0.73   1
 -27   6   1   -0.32    0.48   1
  27   6  -1   -0.62    0.68   1
 -27   6   1    1.22    0.78   1
  27  -6  -1   -0.18    0.93   1
 -27  -6   1   -0.41    0.63   1
 -29   6   1   -0.73    0.81   1
  29   6  -1   -0.51    0.77   1
 -29   6   1    1.06    0.79   1
  29  -6  -1    0.80    0.96   1
 -29  -6   1    1.13    0.74   1
 -31   6   1    0.97    0.89   1
  31   6  -1   -0.16    0.73   1
 -31   6   1    0.85    0.87   1
 -31  -6   1   -0.03    0.69   1
  31  -6  -1    2.04    1.21   1
  33   6  -1   -1.10    0.74   1
 -33   6   1   -1.35    0.74   1
  33  -6  -1    0.85    1.11   1
 -33  -6   1    1.26    0.82   1
 -30   7  -1    1.30    0.98   1
  30   7   1    0.49    1.02   1
 -30   7  -1    0.30    0.90   1
 -30  -7  -1    0.45    0.81   1
  30  -7   1    0.74    0.79   1
  28   7   1    0.75    0.94   1
 -28   7  -1    1.21    0.93   1
 -28   7  -1    0.59    0.85   1
  28  -7   1    0.09    1.18   1
 -28  -7  -1    0.53    0.78   1
  26   7   1    0.40    0.79   1
 -26   7  -1    0.17    0.82   1
 -26   7  -1    0.61    0.85   1
 -26  -7  -1   -0.35    0.67   1
  26  -7   1    1.24    0.85   1
  24   7   1    1.98    0.95   1
 -24   7  -1    2.96    1.03   1
 -24   7  -1    2.65    1.02   1
 -24  -7  -1    2.15    0.84   1
  24  -7   1    1.78    1.11   1
  22   7   1    0.28    0.72   1
 -22   7  -1    1.22    0.68   1
 -22   7  -1    1.12    0.74   1
  22  -7   1    0.95    1.02   1
 -22  -7  -1    1.37    0.72   1
 -20   7  -1    0.72    0.79   1
 -20   7  -1   -0.36    0.49   1
  20   7   1    0.24    0.65   1
 -20  -7  -1    0.10    0.57   1
  20  -7   1   -1.05    0.48   1
 -18   7  -1    2.49    0.90   1
  18   7   1    1.81    0.77   1
 -18   7  -1    2.52    0.86   1
  18  -7   1    2.18    0.62   1
 -18  -7  -1    2.03    0.69   1
  18  -7   1    2.08    0.83   1
 -16   7  -1   12.96    1.55   1
  16   7   1   13.57    1.49   1
  16   7   1   14.17    1.33   1
 -16   7  -1   12.88    1.52   1
  16  -7   1   16.47    1.21   1
 -16  -7  -1   13.85    1.43   1
  16  -7   1   17.23    1.83   1
 -14   7  -1   -0.13    0.59   1
 -14   7  -1    0.28    0.53   1
  14   7   1    0.65    0.50   1
  14   7   1    0.24    0.48   1
 -14  -7  -1   -0.69    0.45   1
  14  -7   1   -0.09    0.41   1
  14  -7   1    0.70    0.76   1
  12   7   1    2.09    0.61   1
  12   7   1    1.92    0.51   1
  12   7   1    0.09    0.60   1
 -12   7  -1    1.18    0.58   1
 -12   7  -1    1.10    0.69   1
 -12  -7  -1    1.63    0.65   1
  12  -7   1    1.39    0.85   1
  12  -7   1    1.57    0.55   1
 -10   7  -1   16.97    1.64   1
 -10   7  -1   17.00    1.57   1
  10   7   1   15.84    1.19   1
 -10   7  -1   16.04    1.07   1
  10   7   1   17.34    1.60   1
  10   7   1   18.36    1.34   1
  10  -7   1   15.01    1.20   1
  10  -7   1   17.30    1.72   1
 -10  -7  -1   17.87    1.41   1
   8   7   1    2.31    0.61   1
  -8   7  -1    1.30    0.60   1
   8   7   1    3.02    0.61   1
   8   7   1    1.47    0.65   1
  -8   7  -1    3.71    0.59   1
  -8   7  -1    1.98    0.75   1
  -8  -7  -1    3.19    0.74   1
   8  -7   1    2.48    0.57   1
   6   7   1   -0.32    0.48   1
  -6   7  -1    0.65    0.62   1
  -6   7  -1    0.69    0.53   1
   6   7   1   -0.21    0.40   1
   6   7   1   -0.32    0.43   1
  -6   7  -1   -0.36    0.35   1
  -6  -7  -1    0.95    0.57   1
   6  -7   1    0.41    0.42   1
  -4   7  -1   32.57    2.05   1
   4   7   1   33.66    1.95   1
  -4   7  -1   35.44    2.02   1
   4   7   1   32.13    1.94   1
   4   7   1   30.74    1.96   1
  -4   7  -1   34.04    1.85   1
   4  -7   1   32.29    1.85   1
  -4  -7  -1   33.27    2.02   1
   2   7   1   -0.05    0.46   1
  -2   7  -1    0.17    0.51   1
  -2   7  -1   -0.37    0.31   1
   2   7   1    0.28    0.45   1
   2   7   1    0.27    0.45   1
  -2   7  -1    0.15    0.36   1
  -2  -7  -1    0.17    0.46   1
   2  -7   1   -0.11    0.40   1
   0   7   1   -0.30    0.31   1
   0   7  -1   -0.28    0.46   1
   0   7  -1    0.15    0.44   1
   0   7  -1    0.26    0.40   1
   0   7   1   -0.19    0.49   1
   0   7   1   -0.97    0.31   1
   0  -7  -1   -0.58    0.44   1
   0  -7  -1    0.26    0.38   1
   0  -7   1    0.73    0.52   1
   0  -7   1   -1.19    0.35   1
   2   7  -1   16.47    1.24   1
  -2   7   1   16.06    1.42   1
  -2   7   1   16.42    1.53   1
  -2   7   1   15.54    1.13   1
   2   7  -1   16.13    1.25   1
   2   7  -1   16.36    1.32   1
  -2  -7   1   15.71    1.28   1
   2  -7  -1   17.48    1.30   1
   2  -7  -1   14.09    1.39   1
  -4   7   1    1.39    0.68   1
  -4   7   1    1.25    0.48   1
   4   7  -1    1.82    0.56   1
   4   7  -1    1.83    0.57   1
  -4   7   1    1.05    0.41   1
   4   7  -1    0.66    0.55   1
  -4  -7   1    1.99    0.60   1
   4  -7  -1    1.53    0.55   1
   6   7  -1   -0.48    0.45   1
  -6   7   1    0.03    0.37   1
  -6   7   1    0.52    0.62   1
   6   7  -1    0.41    0.49   1
  -6   7   1    0.07    0.46   1
   6   7  -1   -0.27    0.40   1
  -6  -7   1    0.77    0.52   1
   6  -7  -1   -0.23    0.39   1
  -8   7   1    6.94    1.09   1
   8   7  -1    7.31    0.97   1
  -8   7   1    7.61    0.78   1
  -8   7   1    6.63    0.94   1
   8   7  -1    9.18    0.99   1
   8   7  -1    5.39    0.83   1
  -8  -7   1    7.69    1.00   1
   8  -7  -1    6.30    0.84   1
  10   7  -1    0.34    0.61   1
 -10   7   1    1.81    0.42   1
  10   7  -1    1.40    0.54   1
 -10   7   1    0.88    0.58   1
 -10   7   1    1.40    0.67   1
  10   7  -1    1.25    0.57   1
  10  -7  -1    2.13    0.62   1
 -10  -7   1    1.50    0.52   1
  10  -7  -1    0.64    0.70   1
  12   7  -1    2.87    0.64   1
 -12   7   1    1.74    0.70   1
 -12   7   1    2.91    0.87   1
  12   7  -1    1.98    0.64   1
  12  -7  -1    3.37    0.65   1
  12  -7  -1    2.26    0.90   1
 -12  -7   1    2.67    0.71   1
  14   7  -1   -0.39    0.57   1
 -14   7   1    0.92    0.75   1
  14   7  -1    1.26    0.53   1
 -14   7   1    0.55    0.66   1
 -14  -7   1    0.07    0.49   1
  14  -7  -1    0.72    0.64   1
  14  -7  -1    1.14    0.58   1
 -16   7   1    1.35    0.82   1
 -16   7   1    3.95    0.95   1
  16   7  -1    3.81    0.91   1
  16  -7  -1    3.77    0.94   1
 -16  -7   1    3.60    0.79   1
  16  -7  -1    3.24    0.68   1
 -18   7   1    5.06    1.12   1
 -18   7   1    4.66    1.04   1
  18   7  -1    2.99    0.92   1
 -18  -7   1    5.10    0.88   1
  18  -7  -1    3.87    0.98   1
  18  -7  -1    5.73    0.85   1
  20   7  -1    1.26    0.81   1
 -20   7   1    0.73    0.77   1
 -20   7   1    2.11    0.73   1
  20  -7  -1    1.99    0.85   1
  20  -7  -1    1.91    0.64   1
 -20  -7   1    1.77    0.70   1
 -22   7   1   -0.28    0.66   1
  22   7  -1   -0.46    0.46   1
 -22   7   1   -1.27    0.59   1
  22  -7  -1   -0.11    0.92   1
 -22  -7   1   -0.03    0.53   1
  22  -7  -1   -0.38    0.48   1
 -24   7   1    8.68    1.38   1
  24   7  -1    6.17    1.23   1
 -24   7   1   10.57    1.46   1
  24  -7  -1    9.45    1.73   1
 -24  -7   1    8.03    1.19   1
 -26   7   1    1.26    0.84   1
  26   7  -1    2.10    0.95   1
 -26   7   1    1.18    0.85   1
 -26  -7   1   -0.53    0.59   1
  26  -7  -1    2.56    1.10   1
 -28   7   1   -0.72    0.74   1
 -28   7   1    1.18    0.86   1
  28   7  -1   -0.04    0.77   1
  28  -7  -1   -1.04    1.04   1
 -28  -7   1    0.24    0.69   1
  30   7  -1   11.28    1.65   1
 -30   7   1   11.77    1.69   1
 -30   7   1   13.12    1.78   1
  30  -7  -1   15.23    2.19   1
 -30  -7   1   10.35    1.53   1
  27   8   1    0.81    0.94   1
 -27   8  -1    1.03    0.92   1
 -27   8  -1    0.22    0.75   1
 -27  -8  -1    1.82    0.88   1
  27  -8   1   -1.29    1.02   1
 -25   8  -1    2.47    0.90   1
 -25   8  -1    0.17    0.87   1
  25   8   1   -0.29    0.81   1
 -25  -8  -1    1.35    0.75   1
  25  -8   1   -0.12    1.08   1
 -23   8  -1    1.09    0.91   1
  23   8   1   -0.11    0.76   1
 -23   8  -1    1.91    0.81   1
 -23  -8  -1    1.94    0.80   1
  23  -8   1    1.85    1.19   1
  21   8   1   -0.48    0.75   1
 -21   8  -1    0.36    0.63   1
 -21   8  -1   -0.87    0.72   1
  21  -8   1    0.40    0.98   1
 -21  -8  -1    0.38    0.61   1
  19   8   1    5.86    1.11   1
 -19   8  -1    4.12    1.07   1
 -19   8  -1    5.92    1.19   1
 -19  -8  -1    4.39    0.99   1
  19  -8   1    4.54    1.12   1
  17   8   1    0.63    0.74   1
 -17   8  -1    0.61    0.61   1
 -17   8  -1    0.63    0.79   1
  17  -8   1    0.44    0.71   1
 -17  -8  -1    0.96    0.64   1
  15   8   1   -0.05    0.62   1
 -15   8  -1    0.39    0.60   1
 -15   8  -1    1.08    0.58   1
 -15  -8  -1    0.05    0.59   1
  15  -8   1   -1.68    0.70   1
  13   8   1    0.23    0.56   1
  13   8   1    1.09    0.59   1
 -13   8  -1    1.55    0.65   1
 -13   8  -1    0.85    0.72   1
 -13  -8  -1    1.57    0.70   1
  13  -8   1    0.53    0.51   1
  13  -8   1    0.76    0.87   1
  11   8   1    1.54    0.79   1
  11   8   1    0.50    0.52   1
 -11   8  -1   -0.17    0.44   1
 -11   8  -1    0.51    0.76   1
  11   8   1    0.40    0.47   1
  11  -8   1   -0.93    0.37   1
 -11  -8  -1    0.26    0.56   1
  11  -8   1    0.45    0.84   1
   9   8   1    1.04    0.71   1
  -9   8  -1    1.19    0.66   1
   9   8   1   -0.02    0.46   1
   9   8   1    0.89    0.53   1
  -9   8  -1    1.15    0.78   1
  -9  -8  -1    2.24    0.73   1
   9  -8   1    1.38    0.57   1
  -7   8  -1    1.13    0.51   1
  -7   8  -1    1.98    0.71   1
   7   8   1    1.29    0.63   1
   7   8   1    0.69    0.56   1
   7   8   1    1.45    0.70   1
  -7   8  -1    0.93    0.79   1
   7  -8   1    1.86    0.57   1
  -7  -8  -1    1.07    0.66   1
  -5   8  -1   -0.39    0.40   1
   5   8   1    0.09    0.54   1
   5   8   1    1.11    0.60   1
   5   8   1    0.09    0.49   1
  -5   8  -1    0.44    0.67   1
  -5   8  -1    0.67    0.57   1
   5  -8   1   -0.01    0.47   1
  -5  -8  -1    0.64    0.56   1
   3   8   1    1.10    0.62   1
  -3   8  -1   -0.31    0.54   1
   3   8   1    0.27    0.52   1
   3   8   1    0.17    0.52   1
  -3   8  -1    0.31    0.52   1
  -3   8  -1    0.26    0.42   1
   3  -8   1    0.20    0.44   1
  -3  -8  -1    0.07    0.57   1
  -3  -8  -1    0.39    0.56   1
   1   8   1    0.13    0.46   1
  -1   8  -1    0.75    0.46   1
  -1   8  -1    0.80    0.63   1
  -1   8  -1    0.30    0.45   1
   1   8   1    0.54    0.59   1
   1   8   1    0.27    0.57   1
   1  -8   1    0.19    0.53   1
  -1  -8  -1    0.99    0.59   1
  -1  -8  -1   -0.57    0.49   1
   1   8  -1    0.61    0.52   1
  -1   8   1    1.15    0.51   1
   1   8  -1    0.39    0.56   1
  -1   8   1    0.51    0.63   1
   1   8  -1    1.02    0.55   1
  -1   8   1   -0.28    0.37   1
  -1  -8   1    0.60    0.51   1
   1  -8  -1    0.11    0.51   1
  -1  -8   1    0.83    0.49   1
   1  -8  -1    1.09    0.54   1
  -3   8   1   -0.26    0.59   1
   3   8  -1    0.51    0.55   1
  -3   8   1    0.30    0.48   1
   3   8  -1   -0.12    0.50   1
  -3   8   1    0.53    0.45   1
   3   8  -1   -0.21    0.48   1
  -3  -8   1    0.13    0.55   1
   3  -8  -1    0.23    0.48   1
  -3  -8   1   -0.44    0.47   1
  -5   8   1   12.51    1.31   1
   5   8  -1   10.82    1.21   1
  -5   8   1   11.68    1.08   1
  -5   8   1   13.22    1.50   1
   5   8  -1   11.72    1.27   1
   5   8  -1   10.34    1.22   1
   5  -8  -1   10.04    1.16   1
  -5  -8   1   10.99    1.26   1
  -7   8   1    0.27    0.57   1
  -7   8   1   -0.22    0.43   1
   7   8  -1   -0.05    0.51   1
   7   8  -1    0.89    0.53   1
  -7   8   1    0.15    0.40   1
   7   8  -1    0.88    0.63   1
   7  -8  -1    0.11    0.47   1
  -7  -8   1   -0.86    0.48   1
   9   8  -1    0.15    0.54   1
   9   8  -1    0.54    0.61   1
   9   8  -1    0.24    0.49   1
  -9   8   1    0.05    0.52   1
  -9   8   1    1.14    0.65   1
  -9  -8   1    0.06    0.51   1
   9  -8  -1    0.01    0.52   1
 -11   8   1   15.78    1.62   1
  11   8  -1   14.71    1.41   1
  11   8  -1   14.76    1.58   1
 -11   8   1   15.16    1.76   1
  11   8  -1   16.02    1.26   1
 -11  -8   1   15.93    1.56   1
  11  -8  -1   18.02    1.95   1
  11  -8  -1   13.70    1.35   1
  13   8  -1    0.96    0.67   1
 -13   8   1    1.66    0.76   1
 -13   8   1    0.06    0.66   1
  13  -8  -1    0.55    0.87   1
  13  -8  -1    1.37    0.57   1
 -13  -8   1    1.27    0.63   1
 -15   8   1   -0.04    0.50   1
 -15   8   1    0.52    0.81   1
  15   8  -1    0.82    0.71   1
  15  -8  -1    0.37    0.52   1
  15  -8  -1    0.94    0.95   1
 -15  -8   1    0.37    0.58   1
 -17   8   1    1.95    0.76   1
  17   8  -1    4.69    1.03   1
 -17   8   1    3.36    1.04   1
  17  -8  -1    3.49    1.17   1
 -17  -8   1    1.53    0.73   1
  17  -8  -1    2.87    0.76   1
 -19   8   1    1.08    0.80   1
 -19   8   1    0.88    0.87   1
  19   8  -1    1.65    0.86   1
 -19  -8   1    2.82    0.82   1
  19  -8  -1    1.98    0.94   1
 -21   8   1    1.69    0.96   1
  21   8  -1    1.56    0.87   1
 -21   8   1    1.75    0.91   1
  21  -8  -1   -0.02    1.00   1
 -21  -8   1    2.71    0.81   1
 -23   8   1    3.51    1.09   1
  23   8  -1    3.15    0.99   1
 -23   8   1    3.44    1.14   1
  23  -8  -1    2.88    1.38   1
 -23  -8   1    3.49    0.94   1
 -25   8   1    3.32    0.97   1
 -25   8   1    3.14    1.06   1
  25   8  -1    0.94    0.65   1
 -25  -8   1    2.21    0.88   1
  25  -8  -1    1.96    1.19   1
 -27   8   1    1.31    1.06   1
 -27   8   1    2.36    1.07   1
  27   8  -1    1.36    0.95   1
 -27  -8   1    1.42    0.85   1
  27  -8  -1    1.83    1.24   1
 -22   9  -1    3.14    1.06   1
  22   9   1    1.14    0.86   1
 -22   9  -1    1.26    0.86   1
 -22  -9  -1    1.64    0.87   1
  22  -9   1    2.59    1.31   1
  20   9   1    1.46    0.87   1
 -20   9  -1    1.19    0.93   1
 -20   9  -1    0.35    0.86   1
 -20  -9  -1    1.25    0.73   1
  20  -9   1    1.12    1.14   1
  18   9   1    4.54    1.12   1
 -18   9  -1    1.90    1.01   1
 -18   9  -1    2.88    0.86   1
 -18  -9  -1    3.36    0.93   1
  18  -9   1    0.98    1.12   1
 -16   9  -1    7.23    1.31   1
 -16   9  -1    5.30    1.29   1
  16   9   1    8.26    1.36   1
 -16  -9  -1    5.04    1.05   1
  16  -9   1    8.13    1.53   1
  14   9   1   -0.35    0.64   1
 -14   9  -1   -0.30    0.68   1
 -14   9  -1    0.13    0.81   1
  14  -9   1    0.17    0.96   1
 -14  -9  -1   -0.03    0.64   1
  12   9   1    1.89    0.82   1
 -12   9  -1    1.77    0.89   1
 -12   9  -1   -0.03    0.68   1
  12  -9   1    0.67    0.73   1
 -12  -9  -1    0.56    0.64   1
  10   9   1   20.96    1.92   1
 -10   9  -1   19.45    1.89   1
 -10   9  -1   17.72    1.98   1
  10  -9   1   16.29    2.07   1
 -10  -9  -1   18.54    1.82   1
   8   9   1    0.85    0.66   1
   8   9   1    0.75    0.63   1
  -8   9  -1   -0.38    0.69   1
  -8   9  -1    0.47    0.48   1
   8   9   1    0.17    0.59   1
  -8  -9  -1   -0.53    0.56   1
   8  -9   1   -0.44    0.53   1
  -6   9  -1   -0.22    0.70   1
  -6   9  -1    0.99    0.63   1
   6   9   1    0.39    0.56   1
  -6   9  -1    0.21    0.54   1
   6   9   1   -0.27    0.49   1
   6   9   1   -0.53    0.57   1
  -6  -9  -1    0.07    0.46   1
   6  -9   1    0.49    0.56   1
  -4   9  -1   14.64    1.35   1
  -4   9  -1   13.39    1.49   1
   4   9   1   14.50    1.59   1
  -4   9  -1   12.26    1.54   1
   4   9   1   14.32    1.51   1
   4   9   1   11.42    1.35   1
   4  -9   1   17.06    1.31   1
  -4  -9  -1   12.11    1.46   1
  -4  -9  -1   11.38    1.42   1
  -2   9  -1    0.60    0.51   1
   2   9   1    0.66    0.58   1
  -2   9  -1    0.22    0.56   1
   2   9   1   -0.29    0.60   1
   2   9   1    0.49    0.58   1
  -2   9  -1   -0.03    0.70   1
  -2  -9  -1   -1.33    0.48   1
  -2  -9  -1   -0.09    0.57   1
   2  -9   1   -0.39    0.52   1
   0   9   1    0.44    0.47   1
   0   9   1    0.88    0.69   1
   0   9  -1    0.08    0.58   1
   0   9   1    0.85    0.59   1
   0   9  -1   -0.05    0.62   1
   0   9  -1    0.00    0.53   1
   0  -9  -1   -1.41    0.49   1
   0  -9   1    1.01    0.68   1
   0  -9  -1    0.24    0.58   1
  -2   9   1   25.50    1.71   1
   2   9  -1   23.63    1.77   1
   2   9  -1   26.19    1.77   1
  -2   9   1   26.14    1.87   1
  -2   9   1   19.68    2.00   1
   2   9  -1   24.88    1.89   1
  -2  -9   1   25.02    1.80   1
   2  -9  -1   25.43    1.78   1
  -2  -9   1   22.49    2.03   1
  -4   9   1    0.40    0.55   1
   4   9  -1    1.28    0.63   1
   4   9  -1    0.13    0.66   1
  -4   9   1    1.11    0.67   1
  -4   9   1   -0.09    0.51   1
   4   9  -1    0.99    0.64   1
  -4  -9   1    0.53    0.64   1
   4  -9  -1   -0.11    0.51   1
  -4  -9   1    0.14    0.63   1
   6   9  -1    0.60    0.61   1
   6   9  -1   -0.30    0.55   1
  -6   9   1   -0.22    0.47   1
   6   9  -1   -0.95    0.49   1
  -6   9   1    0.46    0.74   1
  -6   9   1    0.02    0.81   1
   6  -9  -1   -0.33    0.49   1
  -6  -9   1   -0.28    0.58   1
   8   9  -1    0.06    0.60   1
  -8   9   1   -0.28    0.58   1
  -8   9   1   -1.23    0.62   1
   8   9  -1    1.23    0.73   1
  -8  -9   1   -0.28    0.58   1
   8  -9  -1    0.67    0.60   1
  10   9  -1    1.98    0.71   1
 -10   9   1    2.90    0.90   1
 -10   9   1    1.72    0.89   1
  10  -9  -1   -0.35    0.91   1
 -10  -9   1    2.37    0.84   1
  10  -9  -1    3.87    0.82   1
  12   9  -1    0.27    0.67   1
 -12   9   1    1.64    0.87   1
 -12   9   1   -0.30    0.68   1
 -12  -9   1    2.27    0.82   1
  12  -9  -1    0.49    0.63   1
  12  -9  -1    0.18    0.84   1
 -14   9   1   -0.95    0.70   1
 -14   9   1   -0.18    0.72   1
  14   9  -1    0.69    0.75   1
  14  -9  -1    0.55    0.92   1
 -14  -9   1    1.24    0.70   1
  16   9  -1   -0.16    0.66   1
 -16   9   1    1.26    0.84   1
 -16   9   1    0.47    0.68   1
 -16  -9   1   -0.59    0.55   1
  16  -9  -1    0.71    1.02   1
 -18   9   1    9.71    1.51   1
 -18   9   1   10.44    1.60   1
  18   9  -1    5.53    1.13   1
  18  -9  -1    6.23    1.43   1
 -18  -9   1    6.19    1.12   1
 -20   9   1   -0.29    0.76   1
  20   9  -1    0.39    0.62   1
 -20   9   1    1.18    0.89   1
  20  -9  -1    0.91    1.16   1
 -20  -9   1    0.70    0.67   1
 -22   9   1    0.48    0.87   1
 -22   9   1    1.00    1.00   1
  22   9  -1    0.68    0.86   1
  22  -9  -1    0.63    1.13   1
 -22  -9   1    0.67    0.66   1
  24   9  -1    3.14    1.12   1
 -24   9   1    2.19    1.05   1
 -24   9   1    1.93    1.11   1
 -24  -9   1    2.90    0.90   1
  24  -9  -1    3.26    1.48   1
  17  10   1    4.82    1.25   1
 -17  10  -1    3.75    1.13   1
 -17  10  -1    5.23    1.27   1
  17 -10   1    4.85    1.51   1
 -17 -10  -1    3.92    1.02   1
 -15  10  -1   -0.36    0.74   1
  15  10   1   -0.58    0.72   1
 -15  10  -1   -0.70    0.86   1
  15 -10   1   -0.40    0.73   1
 -15 -10  -1    1.05    0.78   1
 -13  10  -1    0.07    0.77   1
  13  10   1   -0.04    0.54   1
 -13  10  -1   -0.61    0.72   1
  13 -10   1   -0.55    0.93   1
 -13 -10  -1    0.14    0.70   1
 -11  10  -1    0.13    0.81   1
 -11  10  -1    0.18    0.73   1
  11  10   1    0.87    0.75   1
 -11 -10  -1   -0.39    0.67   1
  11 -10   1   -1.31    0.94   1
  -9  10  -1    0.35    0.82   1
  -9  10  -1   -0.74    0.70   1
   9  10   1    0.98    0.80   1
   9 -10   1   -0.42    0.72   1
  -9 -10  -1    0.60    0.85   1
  -9 -10  -1   -0.47    0.63   1
   7  10   1    0.37    0.68   1
  -7  10  -1    1.03    0.83   1
  -7  10  -1    0.89    0.71   1
   7  10   1    0.65    0.71   1
  -7 -10  -1    1.03    0.72   1
  -7 -10  -1   -0.63    0.73   1
   5  10   1    0.22    0.65   1
  -5  10  -1    0.89    0.73   1
   5  10   1   -0.61    0.58   1
  -5  10  -1    0.02    0.61   1
  -5 -10  -1   -0.01    0.71   1
  -5 -10  -1   -0.61    0.66   1
   3  10   1   -0.25    0.58   1
  -3  10  -1    0.92    0.69   1
  -3  10  -1    0.09    0.95   1
   3  10   1   -0.69    0.64   1
   3  10   1    0.31    0.66   1
  -3  10  -1   -0.45    0.68   1
  -3 -10  -1   -0.44    0.71   1
   3 -10   1    0.64    0.65   1
  -3 -10  -1   -0.05    0.67   1
  -1  10  -1    5.39    1.16   1
  -1  10  -1    6.15    1.01   1
  -1  10  -1    6.48    1.18   1
   1  10   1    6.62    1.19   1
   1  10   1    6.47    1.04   1
   1  10   1    4.94    1.10   1
  -1 -10  -1    6.42    1.16   1
   1 -10   1    4.55    0.97   1
  -1  10   1    0.03    0.66   1
   1  10  -1   -0.04    0.57   1
  -1  10   1    1.07    0.64   1
  -1  10   1    0.30    0.65   1
   1  10  -1    0.10    0.68   1
   1  10  -1    0.70    0.67   1
   1 -10  -1    0.22    0.58   1
  -1 -10   1   -0.02    0.67   1
  -3  10   1   -0.02    0.48   1
   3  10  -1    1.18    0.70   1
  -3  10   1   -0.12    0.63   1
   3  10  -1    0.10    0.66   1
   3 -10  -1    0.42    0.69   1
  -3 -10   1    0.09    0.65   1
   5  10  -1    6.15    1.07   1
  -5  10   1    5.10    1.23   1
  -5  10   1    6.39    1.19   1
   5  10  -1    6.08    1.14   1
  -5 -10   1    5.22    1.16   1
   5 -10  -1    7.77    1.13   1
  -5 -10   1    7.98    1.29   1
   7  10  -1    1.75    0.79   1
  -7  10   1    0.13    0.59   1
   7  10  -1    0.88    0.70   1
  -7  10   1    1.18    0.76   1
  -7 -10   1    0.44    0.76   1
  -7 -10   1   -0.39    0.61   1
   7 -10  -1    0.94    0.61   1
   9  10  -1    2.00    0.84   1
  -9  10   1    1.06    0.75   1
  -9  10   1    2.37    0.98   1
   9 -10  -1   -0.16    0.95   1
  -9 -10   1    1.14    0.74   1
 -11  10   1    4.34    1.02   1
 -11  10   1    6.92    1.28   1
  11  10  -1    4.45    1.10   1
 -11 -10   1    5.12    1.07   1
  11 -10  -1    3.64    1.37   1
 -13  10   1   -0.54    0.77   1
 -13  10   1   -0.60    0.77   1
  13  10  -1    0.11    0.73   1
 -13 -10   1    2.21    0.89   1
  13 -10  -1   -0.63    0.65   1
 -15  10   1    0.22    0.83   1
  15  10  -1    0.46    0.79   1
 -15  10   1   -0.45    0.83   1
 -15 -10   1    0.62    0.87   1
  15 -10  -1    0.65    1.08   1
 -17  10   1    3.21    1.09   1
  17  10  -1    6.59    1.32   1
 -17  10   1    4.69    1.38   1
 -17 -10   1    3.20    1.01   1
  17 -10  -1    3.59    1.42   1
 -19  10   1    2.36    1.14   1
  19  10  -1   -0.05    0.87   1
 -19  10   1   -0.36    0.82   1
  19 -10  -1    1.85    1.11   1
 -19 -10   1    2.64    0.91   1
 -10  11  -1    7.90    1.42   1
 -10  11  -1    7.31    1.54   1
  10  11   1    7.65    1.37   1
 -10 -11  -1    8.48    1.51   1
  10 -11   1    7.43    1.74   1
 -10 -11  -1    7.24    1.35   1
  -8  11  -1    1.14    1.05   1
  -8  11  -1    0.50    0.85   1
   8  11   1    1.47    0.87   1
  -8 -11  -1    1.25    0.93   1
   8 -11   1    1.09    1.29   1
  -8 -11  -1    0.72    0.88   1
   6  11   1    0.09    0.78   1
  -6  11  -1   -0.45    0.78   1
  -6  11  -1   -0.52    0.77   1
  -6 -11  -1   -1.01    0.75   1
  -6 -11  -1   -0.46    0.77   1
  -4  11  -1    5.97    1.33   1
   4  11   1    4.14    1.07   1
   4  11   1    5.97    1.20   1
  -4 -11  -1    7.69    1.35   1
   2  11   1    1.49    0.83   1
  -2  11  -1    0.42    0.85   1
   2  11   1    0.11    0.75   1
  -2 -11  -1    1.04    0.82   1
   0  11  -1    0.87    0.82   1
   0  11   1    0.13    0.78   1
   0 -11  -1   -0.25    0.74   1
  -2  11   1    3.02    1.51   1
  -2  11   1    7.28    1.41   1
   2  11  -1    4.42    1.20   1
   2  11  -1    6.92    1.22   1
  -2 -11   1    6.86    1.20   1
   2 -11  -1    9.33    1.33   1
   4  11  -1    0.88    0.81   1
  -4  11   1   -0.09    0.77   1
   4  11  -1    0.13    0.77   1
  -4  11   1    1.70    0.96   1
  -4 -11   1    0.46    0.78   1
  -6  11   1    0.24    0.80   1
  -6  11   1    1.25    0.94   1
   6  11  -1    0.99    0.80   1
  -6 -11   1   -0.01    0.93   1
  -8  11   1    5.60    1.22   1
   8  11  -1    3.63    1.07   1
  -8  11   1    2.38    1.15   1
  -8 -11   1    3.53    1.08   1
  -8 -11   1    4.31    1.19   1
   8 -11  -1    1.52    1.30   1
 -10  11   1    0.37    0.87   1
 -10  11   1    1.21    1.08   1
  10  11  -1    2.45    0.95   1
 -10 -11   1   -0.30    0.75   1
 -10 -11   1    0.02    0.89   1
  10 -11  -1   -2.01    1.04   1
 -38   0  -2    0.46    0.79   1
 -36   0  -2    3.77    1.05   1
  36   0   2    2.11    0.97   1
  34   0   2    0.83    0.78   1
 -34   0  -2    0.90    0.76   1
  32   0   2    5.22    1.10   1
 -32   0  -2    3.43    0.94   1
 -30   0  -2   16.47    1.69   1
  30   0   2   15.78    1.36   1
  30   0   2   14.95    1.72   1
  28   0   2    7.29    1.18   1
  28   0   2    5.74    0.80   1
 -28   0  -2    5.51    1.00   1
  26   0   2   17.05    1.20   1
 -26   0  -2   14.02    1.52   1
  26   0   2   17.75    1.71   1
  24   0   2    0.04    0.57   1
 -24   0  -2    0.15    0.55   1
  24   0   2    0.36    0.33   1
  22   0   2    3.11    0.80   1
 -22   0  -2    3.97    0.76   1
  22   0   2    3.83    0.60   1
  20   0   2   31.42    1.67   1
 -20   0  -2   30.51    1.96   1
  20   0   2   36.09    2.06   1
 -18   0  -2   40.91    2.39   1
  18   0   2   48.27    2.49   1
  18   0   2   46.11    2.17   1
  16   0   2   31.04    1.53   1
 -16   0  -2   29.85    1.77   1
  16   0   2   33.31    1.84   1
  16   0   2   28.00    1.39   1
  14   0   2  196.96    8.20   1
  14   0   2  189.14    7.82   1
  14   0   2  200.02    7.95   1
 -14   0  -2  196.39    8.17   1
 -14   0  -2  192.94    7.84   1
 -12   0  -2   57.12    2.44   1
  12   0   2   59.10    2.76   1
  12   0   2   59.35    2.54   1
 -12   0  -2   55.14    2.71   1
  12   0   2   56.10    2.42   1
 -10   0  -2   -0.19    0.17   1
  10   0   2    0.17    0.18   1
  10   0   2    0.27    0.38   1
 -10   0  -2    0.23    0.37   1
  -8   0  -2   94.96    3.96   1
  -8   0  -2   90.69    3.77   1
   8   0   2   94.00    3.77   1
  -8   0  -2   91.27    3.87   1
  -8   0  -2   96.73    4.10   1
   8   0   2   89.17    3.96   1
  -6   0  -2   33.15    1.61   1
   6   0   2   33.56    1.60   1
  -6   0  -2   36.72    1.63   1
   6   0   2   34.90    1.47   1
   6   0   2   31.52    1.60   1
  -6   0  -2   35.25    1.53   1
   4   0   2    0.66    0.16   1
   4   0   2    0.51    0.23   1
  -4   0  -2    0.94    0.28   1
   4   0   2    0.16    0.22   1
  -4   0  -2    0.24    0.28   1
   2   0   2  121.04    5.10   1
   2   0   2  130.81    5.17   1
  -2   0  -2  132.69    5.10   1
   4   0  -2   41.36    1.69   1
  -4   0   2   41.26    1.67   1
  -4   0   2   40.96    1.74   1
  -4   0   2   42.55    1.71   1
  -4   0   2   41.86    1.69   1
   4   0  -2   38.98    1.73   1
   4   0  -2   40.85    1.73   1
   4   0  -2   43.21    1.79   1
  -4   0   2   43.06    1.82   1
   4   0  -2   40.53    1.67   1
  -4   0   2   40.74    1.74   1
   6   0  -2    1.08    0.36   1
   6   0  -2    0.76    0.20   1
  -6   0   2    0.40    0.19   1
  -6   0   2    0.69    0.16   1
   6   0  -2    0.70    0.15   1
   6   0  -2    0.80    0.17   1
  -6   0   2    0.53    0.15   1
   6   0  -2    0.51    0.17   1
  -6   0   2    0.58    0.27   1
  -6   0   2    0.63    0.25   1
  -6   0   2    0.69    0.17   1
   8   0  -2    3.95    0.44   1
   8   0  -2    5.73    0.59   1
  -8   0   2    3.64    0.31   1
   8   0  -2    3.70    0.33   1
   8   0  -2    4.40    0.34   1
  -8   0   2    4.36    0.39   1
  -8   0   2    4.30    0.33   1
   8   0  -2    4.09    0.35   1
 -10   0   2   40.48    1.76   1
  10   0  -2   42.09    1.78   1
  10   0  -2   41.27    1.91   1
  10   0  -2   39.57    2.01   1
 -10   0   2   40.50    1.76   1
  10   0  -2   43.41    1.77   1
 -10   0   2   38.44    1.82   1
  12   0  -2   26.68    1.26   1
  12   0  -2   26.99    1.23   1
  12   0  -2   25.77    1.40   1
  12   0  -2   24.09    1.54   1
 -12   0   2   27.69    1.34   1
 -12   0   2   26.27    1.25   1
 -12   0   2   28.32    1.24   1
  14   0  -2  194.35    8.03   1
  14   0  -2  205.18    7.87   1
  14   0  -2  192.64    7.82   1
  14   0  -2  167.37    8.15   1
 -14   0   2  199.97    7.99   1
 -14   0   2  205.46    7.84   1
  16   0  -2  120.39    5.19   1
 -16   0   2  119.07    5.16   1
 -16   0   2  121.63    4.96   1
  16   0  -2  115.64    5.36   1
  16   0  -2  121.34    4.96   1
  16   0  -2  125.18    5.01   1
 -18   0   2   -0.02    0.36   1
  18   0  -2    0.54    0.41   1
  18   0  -2    0.08    0.48   1
 -18   0   2    0.27    0.23   1
  18   0  -2    0.02    0.25   1
  20   0  -2    0.01    0.52   1
  20   0  -2    0.04    0.25   1
 -20   0   2    0.55    0.26   1
 -20   0   2    0.02    0.41   1
 -22   0   2    5.66    0.54   1
  22   0  -2    3.90    0.54   1
  22   0  -2    4.84    0.87   1
 -22   0   2    4.00    0.77   1
  24   0  -2    1.00    0.70   1
 -24   0   2    1.05    0.59   1
  24   0  -2    0.89    0.38   1
 -24   0   2    1.22    0.34   1
  26   0  -2  101.76    4.99   1
  26   0  -2  100.88    4.40   1
 -26   0   2   98.95    4.75   1
  28   0  -2    4.36    0.65   1
 -28   0   2    4.66    0.90   1
  28   0  -2    3.76    1.00   1
 -30   0   2    3.65    0.88   1
  30   0  -2    3.90    1.06   1
  32   0  -2    0.54    0.62   1
 -32   0   2   -1.05    0.52   1
  34   0  -2   -0.20    0.55   1
 -34   0   2    0.92    0.80   1
 -36   0   2    6.53    1.16   1
  36   0  -2    6.83    1.26   1
 -38   0   2    5.64    1.20   1
  38   0  -2    3.28    0.98   1
  37   1   2    0.05    0.81   1
 -37   1  -2   -1.05    0.85   1
  37  -1   2   -1.30    0.78   1
 -37  -1  -2   -0.34    0.72   1
 -35   1  -2    0.89    0.78   1
  35   1   2    0.33    0.72   1
 -35  -1  -2   -1.03    0.60   1
  35  -1   2    0.03    0.74   1
  33   1   2   20.96    2.13   1
 -33   1  -2   22.58    2.17   1
  33  -1   2   24.38    2.27   1
 -33  -1  -2   21.81    2.08   1
  31   1   2    2.77    0.89   1
 -31   1  -2    1.79    0.70   1
  31   1   2    1.45    0.62   1
 -31  -1  -2    0.95    0.71   1
  31  -1   2    1.99    0.82   1
 -29   1  -2    3.90    0.97   1
  29   1   2    2.07    0.80   1
  29   1   2    2.12    0.66   1
  29  -1   2    2.89    0.93   1
 -29  -1  -2    3.32    0.87   1
  27   1   2    0.36    0.45   1
 -27   1  -2    1.60    0.75   1
  27   1   2    1.75    0.76   1
  27  -1   2    0.75    0.59   1
  27  -1   2    1.90    0.47   1
 -27  -1  -2    1.53    0.68   1
  25   1   2    0.05    0.39   1
  25   1   2    0.07    0.56   1
 -25   1  -2   -0.18    0.43   1
 -25  -1  -2    0.09    0.51   1
  25  -1   2    0.04    0.33   1
  25  -1   2    0.03    0.63   1
 -23   1  -2   14.78    1.02   1
 -23   1  -2   13.41    1.46   1
  23   1   2   12.89    1.05   1
  23   1   2   12.40    1.35   1
  23  -1   2   14.03    0.96   1
 -23  -1  -2   13.00    1.37   1
  23  -1   2   14.48    1.50   1
  21   1   2   63.09    3.10   1
 -21   1  -2   67.07    3.40   1
 -21   1  -2   65.52    3.01   1
  21   1   2   67.38    3.39   1
  21  -1   2   69.80    3.42   1
  21  -1   2   63.93    2.95   1
 -21  -1  -2   70.38    3.39   1
 -19   1  -2    5.14    0.78   1
  19   1   2    4.90    0.65   1
  19   1   2    5.05    0.82   1
 -19   1  -2    5.04    0.61   1
  19  -1   2    6.22    0.95   1
  19  -1   2    5.98    0.59   1
 -19  -1  -2    6.26    0.89   1
  17   1   2    5.22    0.83   1
  17   1   2    5.60    0.30   1
  17   1   2    5.18    0.64   1
 -17   1  -2    4.69    0.73   1
 -17   1  -2    5.75    0.59   1
 -17  -1  -2    5.38    0.80   1
  17  -1   2    5.92    0.83   1
  17  -1   2    4.49    0.50   1
  15   1   2    8.05    0.40   1
  15   1   2    7.17    0.73   1
 -15   1  -2    8.49    0.85   1
 -15   1  -2    8.05    0.67   1
  15   1   2    7.04    0.85   1
  15  -1   2    8.30    0.98   1
  15  -1   2    7.98    0.61   1
  15  -1   2    8.26    0.77   1
 -15  -1  -2    8.21    0.92   1
 -13   1  -2    5.07    0.64   1
  13   1   2    3.50    0.63   1
  13   1   2    4.30    0.25   1
 -13   1  -2    4.01    0.50   1
  13   1   2    4.23    0.53   1
  13  -1   2    4.03    0.51   1
 -13  -1  -2    4.40    0.69   1
  13  -1   2    4.77    0.72   1
 -11   1  -2    7.77    0.60   1
  11   1   2    6.91    0.74   1
  11   1   2    8.16    0.38   1
  11   1   2    7.76    0.68   1
 -11   1  -2    7.75    0.73   1
  11  -1   2    8.26    0.88   1
  11  -1   2    6.38    0.60   1
 -11  -1  -2    8.99    0.86   1
   9   1   2   14.69    0.64   1
  -9   1  -2   13.40    0.90   1
  -9   1  -2   14.96    0.85   1
   9   1   2   15.52    0.86   1
   9   1   2   15.80    0.93   1
  -9   1  -2   15.56    0.84   1
  -9  -1  -2   13.39    0.92   1
   9  -1   2   14.10    1.01   1
   9  -1   2   14.40    0.82   1
  -7   1  -2   22.51    1.13   1
   7   1   2   24.75    1.20   1
   7   1   2   22.80    1.17   1
  -7   1  -2   22.01    1.07   1
  -7   1  -2   21.24    1.17   1
  -7  -1  -2   22.75    1.15   1
   7  -1   2   24.02    1.09   1
   7  -1   2   22.36    1.24   1
  -7  -1  -2   24.41    1.25   1
   7  -1   2   23.06    1.13   1
   5   1   2  226.69    8.87   1
  -5   1  -2  215.69    8.86   1
  -5   1  -2  225.73    8.86   1
   5   1   2  207.94    8.72   1
   5   1   2  207.82    8.86   1
   5   1   2  229.76    8.86   1
  -5   1  -2  218.25    8.77   1
   5  -1   2  223.74    8.86   1
   5  -1   2  211.33    8.85   1
   5  -1   2  225.87    8.77   1
  -5  -1  -2  228.48    8.84   1
   5  -1   2  225.87    8.89   1
  -5  -1  -2  229.85    8.89   1
   3   1   2    0.88    0.15   1
  -3   1  -2    0.78    0.25   1
   3   1   2    0.96    0.22   1
  -3   1  -2    0.94    0.24   1
   3   1   2    0.79    0.21   1
  -3   1  -2    1.28    0.15   1
   3  -1   2    1.16    0.18   1
  -3  -1  -2    1.57    0.22   1
   3  -1   2    1.00    0.14   1
  -3  -1  -2    1.14    0.26   1
   3  -1   2    0.66    0.24   1
   3  -1   2    1.35    0.29   1
  -1   1  -2   -0.05    0.17   1
   1   1   2    0.23    0.14   1
   1   1   2    0.45    0.20   1
  -1   1  -2    0.15    0.14   1
   1   1   2    0.79    0.19   1
  -1   1  -2    0.28    0.13   1
   1   1   2    0.23    0.13   1
   1  -1   2    0.26    0.14   1
  -1  -1  -2    0.09    0.16   1
  -1  -1  -2    0.33    0.16   1
   1  -1   2    0.26    0.14   1
   1  -1   2    0.09    0.20   1
  -1  -1  -2    0.42    0.15   1
   1  -1   2    0.22    0.09   1
   1   1  -2    0.43    0.13   1
  -1   1   2    0.54    0.13   1
   1   1  -2    1.07    0.16   1
   1   1  -2    0.76    0.16   1
  -1   1   2    0.82    0.19   1
  -1   1   2    0.46    0.14   1
  -1   1   2    0.41    0.17   1
   1  -1  -2    0.75    0.15   1
  -1  -1   2    0.54    0.18   1
  -1  -1   2    0.52    0.14   1
  -1  -1   2    0.31    0.13   1
   1  -1  -2    0.39    0.16   1
   1  -1  -2    0.65    0.15   1
  -1  -1   2    0.89    0.20   1
   1  -1  -2    0.59    0.14   1
   1  -1  -2    0.45    0.20   1
  -1  -1   2    0.69    0.09   1
   3   1  -2    3.20    0.31   1
  -3   1   2    3.69    0.31   1
   3   1  -2    2.90    0.32   1
  -3   1   2    3.44    0.27   1
  -3   1   2    3.10    0.28   1
   3   1  -2    2.98    0.23   1
  -3   1   2    3.46    0.32   1
  -3   1   2    3.92    0.34   1
   3   1  -2    3.06    0.21   1
   3  -1  -2    3.27    0.34   1
   3  -1  -2    3.53    0.35   1
  -3  -1   2    3.45    0.34   1
   3  -1  -2    3.30    0.31   1
  -3  -1   2    3.50    0.25   1
  -3  -1   2    3.29    0.25   1
   3  -1  -2    2.50    0.28   1
  -3  -1   2    3.42    0.32   1
   3  -1  -2    3.30    0.29   1
   3  -1  -2    3.32    0.28   1
  -3  -1   2    3.08    0.23   1
  -5   1   2   26.10    1.19   1
   5   1  -2   23.64    1.11   1
   5   1  -2   27.57    1.15   1
   5   1  -2   27.59    1.22   1
   5   1  -2   26.80    1.27   1
  -5   1   2   27.69    1.24   1
  -5   1   2   26.68    1.20   1
  -5   1   2   27.14    1.28   1
  -5   1   2   26.66    1.22   1
  -5  -1   2   26.49    1.14   1
   5  -1  -2   27.12    1.22   1
   5  -1  -2   28.01    1.21   1
   5  -1  -2   27.49    1.32   1
  -5  -1   2   24.21    1.20   1
  -5  -1   2   26.32    1.23   1
   5  -1  -2   26.71    1.21   1
  -5  -1   2   26.50    1.18   1
   5  -1  -2   25.45    1.18   1
  -5  -1   2   26.37    1.24   1
  -7   1   2  832.68   32.17   1
  -7   1   2  835.72   32.17   1
  -7   1   2  800.20   32.16   1
   7   1  -2  792.49   32.23   1
   7   1  -2  827.66   32.16   1
   7   1  -2  727.66   32.10   1
  -7   1   2  831.25   32.15   1
   7  -1  -2  864.78   32.20   1
   7  -1  -2  791.75   32.16   1
  -7  -1   2  786.51   32.11   1
   7  -1  -2  858.13   32.17   1
  -7  -1   2  848.84   32.15   1
  -9   1   2   49.49    2.08   1
   9   1  -2   50.34    2.23   1
   9   1  -2   47.46    2.06   1
  -9   1   2   48.02    2.08   1
   9  -1  -2   47.60    2.08   1
  -9  -1   2   46.24    2.09   1
   9  -1  -2   43.02    2.24   1
   9  -1  -2   46.42    1.89   1
   9  -1  -2   43.11    2.08   1
  -9  -1   2   46.76    1.91   1
  11   1  -2    1.35    0.40   1
 -11   1   2    0.15    0.27   1
  11   1  -2   -0.06    0.25   1
 -11   1   2    0.60    0.26   1
  11  -1  -2    0.93    0.49   1
  11  -1  -2    0.33    0.14   1
 -11  -1   2    0.30    0.12   1
  11  -1  -2    0.37    0.29   1
 -11  -1   2    0.38    0.34   1
 -13   1   2    2.69    0.39   1
  13   1  -2    2.76    0.43   1
  13   1  -2    2.62    0.59   1
 -13   1   2    2.44    0.43   1
  13  -1  -2    2.65    0.26   1
 -13  -1   2    2.56    0.23   1
 -13  -1   2    2.64    0.52   1
  13  -1  -2    3.89    0.72   1
  13  -1  -2    1.96    0.43   1
 -15   1   2    2.32    0.45   1
 -15   1   2    2.63    0.41   1
  15   1  -2    1.34    0.47   1
  15   1  -2    1.60    0.38   1
  15  -1  -2    1.91    0.26   1
  15  -1  -2    2.42    0.67   1
 -15  -1   2    2.17    0.22   1
 -15  -1   2    3.03    0.54   1
  15  -1  -2    2.70    0.49   1
 -17   1   2   12.15    0.92   1
 -17   1   2   13.24    0.85   1
  17   1  -2   10.33    1.14   1
  17   1  -2   11.88    0.84   1
  17  -1  -2   11.79    0.68   1
  17  -1  -2    9.83    0.95   1
 -17  -1   2   12.49    1.08   1
  17  -1  -2   13.40    1.28   1
 -17  -1   2   12.09    0.59   1
  19   1  -2   26.32    1.42   1
 -19   1   2   27.17    1.40   1
 -19   1   2   24.58    1.51   1
  19   1  -2   22.05    1.72   1
 -19  -1   2   25.79    1.13   1
  19  -1  -2   24.47    1.53   1
  19  -1  -2   21.15    1.69   1
  19  -1  -2   27.47    1.25   1
 -19  -1   2   28.50    1.66   1
 -21   1   2   15.80    1.03   1
  21   1  -2   12.09    1.45   1
 -21   1   2   14.51    1.17   1
  21   1  -2   16.42    1.10   1
 -21  -1   2   16.66    0.75   1
  21  -1  -2   15.88    1.21   1
  21  -1  -2   15.88    0.90   1
  21  -1  -2   16.89    1.37   1
 -21  -1   2   15.05    1.22   1
  23   1  -2  109.28    4.73   1
  23   1  -2   95.92    5.07   1
 -23   1   2  104.44    4.91   1
 -23   1   2  110.07    4.66   1
  23  -1  -2  108.74    4.52   1
 -23  -1   2  110.28    4.94   1
  23  -1  -2  114.27    4.95   1
  23  -1  -2  107.33    5.17   1
  25   1  -2    5.66    1.02   1
 -25   1   2    4.87    0.65   1
 -25   1   2    5.71    0.97   1
  25   1  -2    5.84    0.74   1
  25  -1  -2    6.08    0.60   1
 -25  -1   2    5.33    0.87   1
  25  -1  -2    6.54    1.13   1
 -27   1   2    3.72    0.60   1
  27   1  -2    2.52    0.89   1
 -27   1   2    4.08    0.90   1
  27   1  -2    5.07    0.73   1
  27  -1  -2    3.81    0.51   1
  27  -1  -2    3.94    0.90   1
 -27  -1   2    3.89    0.83   1
 -29   1   2    0.76    0.69   1
  29   1  -2    1.71    0.84   1
  29   1  -2   -0.27    0.47   1
  29  -1  -2    1.96    0.90   1
 -29  -1   2    0.89    0.69   1
 -31   1   2    0.75    0.71   1
  31   1  -2   -0.55    0.49   1
  31   1  -2   -0.28    0.47   1
 -31  -1   2   -0.29    0.55   1
  31  -1  -2    0.49    0.74   1
  33   1  -2    0.71    0.83   1
 -33   1   2    0.39    0.77   1
 -33  -1   2   -0.51    0.56   1
  33  -1  -2   -0.58    0.51   1
 -35   1   2   41.24    2.69   1
  35   1  -2   39.80    2.85   1
  35  -1  -2   42.69    2.95   1
 -35  -1   2   38.38    2.54   1
 -37   1   2    3.60    1.04   1
  37   1  -2    2.46    1.07   1
 -37  -1   2    3.17    1.00   1
  37  -1  -2    4.05    1.23   1
  39   1  -2    1.45    1.00   1
 -39   1   2    1.91    1.01   1
  39  -1  -2    0.45    0.96   1
 -39  -1   2   -0.12    0.74   1
  36   2   2    0.07    0.83   1
 -36   2  -2    0.87    0.92   1
 -36  -2  -2    0.47    0.84   1
  36  -2   2    0.19    0.92   1
 -34   2  -2    4.48    1.12   1
  34   2   2    1.85    0.86   1
  34   2   2    3.45    1.01   1
  34  -2   2    2.79    0.94   1
 -34  -2  -2    2.66    0.92   1
  32   2   2    1.08    0.66   1
  32   2   2    1.15    0.78   1
 -32   2  -2    2.16    0.93   1
  32  -2   2    1.19    0.81   1
 -32  -2  -2    0.58    0.69   1
 -30   2  -2   34.36    2.60   1
  30   2   2   38.08    2.33   1
  30   2   2   39.04    2.57   1
  30  -2   2   40.78    2.68   1
 -30  -2  -2   36.90    2.48   1
  28   2   2    6.19    0.95   1
  28   2   2    7.89    1.26   1
 -28   2  -2    8.04    1.36   1
 -28  -2  -2    7.90    1.21   1
  28  -2   2    5.57    1.15   1
  26   2   2   19.55    1.41   1
  26   2   2   17.78    1.76   1
 -26   2  -2   15.38    1.71   1
 -26   2  -2   17.70    1.30   1
 -26  -2  -2   16.61    1.69   1
  26  -2   2   16.37    1.76   1
 -24   2  -2   43.05    2.22   1
  24   2   2   46.72    2.60   1
 -24   2  -2   40.54    2.52   1
  24   2   2   40.36    2.28   1
  24  -2   2   40.42    1.94   1
 -24  -2  -2   40.26    2.50   1
  24  -2   2   38.86    2.55   1
 -22   2  -2    3.06    0.61   1
  22   2   2    2.08    0.73   1
  22   2   2    2.94    0.64   1
 -22   2  -2    2.08    0.69   1
 -22  -2  -2    2.08    0.75   1
  22  -2   2    1.55    0.75   1
  22  -2   2    3.16    0.42   1
  20   2   2   23.57    1.52   1
 -20   2  -2   24.68    1.48   1
  20   2   2   22.68    1.70   1
 -20   2  -2   24.20    1.67   1
  20  -2   2   24.28    1.72   1
  20  -2   2   26.07    1.26   1
 -20  -2  -2   26.23    1.78   1
  20  -2   2   23.80    1.50   1
  18   2   2    3.99    0.81   1
  18   2   2    6.11    0.75   1
 -18   2  -2    5.47    0.81   1
 -18   2  -2    6.58    0.73   1
  18  -2   2    5.12    0.66   1
 -18  -2  -2    6.46    0.93   1
  18  -2   2    4.69    0.47   1
  18  -2   2    5.39    0.86   1
 -16   2  -2    8.87    0.95   1
  16   2   2    8.92    0.88   1
  16   2   2    9.28    1.03   1
 -16   2  -2    9.06    0.85   1
 -16  -2  -2    8.97    1.04   1
  16  -2   2    9.50    0.84   1
  16  -2   2   10.82    1.13   1
 -14   2  -2  348.61   13.99   1
  14   2   2  342.44   13.92   1
 -14   2  -2  358.79   13.91   1
  14   2   2  329.15   14.03   1
  14  -2   2  353.91   13.83   1
  14  -2   2  335.68   14.14   1
 -14  -2  -2  338.23   14.03   1
 -12   2  -2   20.36    1.19   1
  12   2   2   17.66    1.11   1
 -12   2  -2   15.46    1.06   1
  12   2   2   19.53    1.17   1
  12  -2   2   16.58    1.18   1
  12  -2   2   17.37    1.00   1
 -12  -2  -2   18.88    1.20   1
 -10   2  -2   -0.09    0.29   1
  10   2   2    0.03    0.33   1
  10   2   2   -0.11    0.30   1
 -10   2  -2   -0.28    0.30   1
 -10  -2  -2    0.69    0.35   1
  10  -2   2    0.24    0.38   1
  10  -2   2    0.18    0.17   1
  10  -2   2   -0.05    0.22   1
  -8   2  -2   13.76    0.77   1
   8   2   2   15.99    0.94   1
  -8   2  -2   14.12    0.92   1
   8   2   2   14.13    0.64   1
   8   2   2   13.47    0.91   1
  -8   2  -2   13.55    0.92   1
   8  -2   2   13.77    0.98   1
   8  -2   2   14.82    0.72   1
  -8  -2  -2   14.82    0.92   1
   6   2   2    0.57    0.29   1
  -6   2  -2    0.86    0.35   1
  -6   2  -2    1.19    0.35   1
   6   2   2    0.50    0.26   1
   6   2   2    0.89    0.17   1
  -6   2  -2    0.86    0.22   1
   6  -2   2    0.73    0.30   1
  -6  -2  -2    1.19    0.34   1
   6  -2   2    0.98    0.21   1
  -6  -2  -2    0.77    0.17   1
   6  -2   2    0.77    0.21   1
  -4   2  -2    0.86    0.21   1
  -4   2  -2    0.37    0.20   1
  -4   2  -2    0.76    0.26   1
   4   2   2    0.85    0.32   1
   4   2   2    0.59    0.20   1
   4   2   2    0.74    0.28   1
  -4   2  -2    0.37    0.31   1
   4  -2   2    0.78    0.22   1
   4  -2   2    1.09    0.21   1
  -4  -2  -2    0.67    0.20   1
  -4  -2  -2    0.68    0.29   1
  -4  -2  -2    0.94    0.28   1
   2   2   2  285.15   11.34   1
  -2   2  -2  281.41   11.42   1
   2   2   2  286.13   11.39   1
   2   2   2  281.04   11.38   1
  -2   2  -2  280.05   11.38   1
  -2   2  -2  289.26   11.33   1
   2  -2   2  286.29   11.38   1
  -2  -2  -2  294.72   11.40   1
  -2  -2  -2  289.64   11.34   1
   2  -2   2  288.28   11.29   1
  -2  -2  -2  272.13   11.37   1
  -2  -2  -2  278.63   11.38   1
   2  -2   2  289.66   11.33   1
  -2  -2  -2  292.29   11.33   1
   0   2  -2    3.47    0.37   1
   0   2  -2    2.87    0.37   1
   0   2  -2    2.71    0.34   1
   0   2   2    3.83    0.31   1
   0   2   2    3.38    0.38   1
   0   2   2    3.37    0.36   1
   0   2   2    3.76    0.38   1
   0   2   2    3.20    0.35   1
   0   2  -2    3.07    0.35   1
   0  -2  -2    3.22    0.36   1
   0  -2   2    3.00    0.36   1
   0  -2   2    2.95    0.36   1
   0  -2  -2    3.81    0.39   1
   0  -2   2    3.57    0.37   1
   0  -2  -2    3.01    0.38   1
   0  -2  -2    3.20    0.29   1
   0  -2   2    3.37    0.37   1
   0  -2  -2    3.26    0.38   1
  -2   2   2    9.98    0.53   1
   2   2  -2    9.90    0.58   1
   2   2  -2    9.31    0.58   1
  -2   2   2   10.82    0.61   1
  -2   2   2    9.73    0.66   1
   2   2  -2    9.12    0.57   1
  -2   2   2    8.78    0.54   1
   2   2  -2   10.20    0.63   1
  -2   2   2    9.76    0.64   1
  -2  -2   2    9.37    0.59   1
   2  -2  -2   10.40    0.56   1
   2  -2  -2    9.50    0.65   1
  -2  -2   2    9.96    0.43   1
  -2  -2   2   10.50    0.62   1
   2  -2  -2   10.31    0.55   1
  -2  -2   2    9.98    0.62   1
   2  -2  -2    9.92    0.65   1
  -2  -2   2    9.38    0.58   1
   2  -2  -2   10.89    0.62   1
   2  -2  -2    8.92    0.63   1
  -4   2   2   63.71    2.65   1
  -4   2   2   64.46    2.60   1
  -4   2   2   63.39    2.72   1
  -4   2   2   63.45    2.71   1
   4   2  -2   63.92    2.74   1
   4   2  -2   63.33    2.69   1
  -4   2   2   65.93    2.77   1
  -4   2   2   61.93    2.70   1
   4   2  -2   62.58    2.66   1
  -4  -2   2   62.31    2.67   1
   4  -2  -2   63.86    2.72   1
   4  -2  -2   64.53    2.73   1
   4  -2  -2   66.93    2.61   1
   4  -2  -2   65.33    2.66   1
  -4  -2   2   62.86    2.66   1
  -4  -2   2   62.29    2.66   1
  -6   2   2    9.84    0.60   1
  -6   2   2    9.91    0.47   1
   6   2  -2   10.75    0.58   1
  -6   2   2   10.19    0.67   1
  -6   2   2   10.04    0.64   1
   6   2  -2    9.98    0.70   1
  -6   2   2   11.62    0.75   1
  -6  -2   2    9.85    0.60   1
  -6  -2   2    9.32    0.58   1
   6  -2  -2   10.58    0.62   1
  -6  -2   2    9.49    0.55   1
   6  -2  -2    9.53    0.71   1
   6  -2  -2   10.74    0.68   1
   8   2  -2   21.55    1.17   1
   8   2  -2   21.98    1.23   1
  -8   2   2   20.67    1.11   1
   8   2  -2   23.20    1.04   1
  -8   2   2   21.09    1.19   1
  -8  -2   2   20.72    0.97   1
  -8  -2   2   21.75    1.07   1
   8  -2  -2   22.22    1.29   1
   8  -2  -2   22.16    1.14   1
 -10   2   2    4.53    0.50   1
  10   2  -2    4.63    0.44   1
  10   2  -2    4.25    0.61   1
  10   2  -2    5.70    0.55   1
 -10   2   2    3.78    0.54   1
 -10  -2   2    4.27    0.28   1
  10  -2  -2    3.78    0.58   1
  10  -2  -2    3.82    0.49   1
 -10  -2   2    4.15    0.46   1
 -12   2   2    4.47    0.56   1
  12   2  -2    4.81    0.47   1
 -12   2   2    4.74    0.58   1
  12   2  -2    4.83    0.70   1
  12   2  -2    4.09    0.54   1
 -12  -2   2    5.53    0.56   1
  12  -2  -2    4.98    0.74   1
 -12  -2   2    4.81    0.25   1
  12  -2  -2    3.69    0.51   1
 -12  -2   2    4.69    0.25   1
 -14   2   2   98.89    4.31   1
  14   2  -2  101.34    4.50   1
 -14   2   2   97.72    4.29   1
  14   2  -2  103.33    4.31   1
  14  -2  -2   99.21    4.28   1
 -14  -2   2  101.04    4.30   1
  14  -2  -2   93.37    4.55   1
 -16   2   2   32.52    1.70   1
  16   2  -2   31.37    1.92   1
 -16   2   2   33.28    1.74   1
  16   2  -2   30.36    1.69   1
  16  -2  -2   31.70    1.70   1
  16  -2  -2   32.12    1.32   1
  16  -2  -2   32.31    1.96   1
 -16  -2   2   35.63    1.81   1
 -18   2   2    1.04    0.46   1
  18   2  -2    2.60    0.71   1
 -18   2   2    1.62    0.45   1
  18   2  -2    2.68    0.51   1
  18  -2  -2    1.77    0.70   1
  18  -2  -2    1.32    0.47   1
  18  -2  -2    2.33    0.20   1
 -18  -2   2    2.68    0.59   1
  20   2  -2   70.56    3.16   1
 -20   2   2   71.29    3.25   1
 -20   2   2   67.01    3.12   1
  20   2  -2   52.61    3.33   1
  20  -2  -2   70.33    2.73   1
  20  -2  -2   70.58    3.20   1
  20  -2  -2   73.67    3.53   1
 -20  -2   2   54.12    3.19   1
  22   2  -2    0.72    0.65   1
 -22   2   2    1.58    0.49   1
 -22   2   2    1.94    0.59   1
  22   2  -2    1.40    0.50   1
  22  -2  -2    2.40    0.71   1
  22  -2  -2    0.95    0.51   1
 -22  -2   2    2.97    0.76   1
  22  -2  -2    1.94    0.22   1
 -24   2   2    0.10    0.50   1
 -24   2   2    0.66    0.47   1
  24   2  -2   -0.11    0.40   1
  24   2  -2    0.07    0.64   1
  24  -2  -2    0.02    0.58   1
 -24  -2   2   -0.91    0.49   1
  24  -2  -2   -0.19    0.46   1
  26   2  -2   24.45    1.91   1
  26   2  -2   25.50    1.64   1
 -26   2   2   25.81    1.60   1
 -26   2   2   25.20    1.81   1
  26  -2  -2   27.84    1.76   1
 -26  -2   2   25.17    1.87   1
  26  -2  -2   24.01    1.91   1
  28   2  -2    2.91    0.67   1
 -28   2   2    3.89    0.91   1
 -28   2   2    4.10    0.71   1
  28   2  -2    4.04    1.05   1
 -28  -2   2    4.18    0.98   1
  28  -2  -2    2.66    0.77   1
  28  -2  -2    3.83    1.05   1
  30   2  -2    2.46    0.98   1
  30   2  -2    1.72    0.64   1
 -30   2   2    1.06    0.80   1
  30  -2  -2    3.21    1.06   1
 -30  -2   2    1.21    0.79   1
  32   2  -2   -0.52    0.54   1
 -32   2   2   -0.50    0.74   1
  32   2  -2    0.16    0.78   1
 -32  -2   2    0.66    0.64   1
  32  -2  -2    0.47    0.62   1
 -34   2   2    3.13    1.07   1
  34   2  -2    2.96    0.74   1
  34   2  -2    2.00    1.00   1
  34  -2  -2    1.85    1.01   1
 -34  -2   2    1.59    0.74   1
  36   2  -2    1.92    0.97   1
 -36   2   2    2.01    1.03   1
  36  -2  -2    2.60    1.10   1
 -36  -2   2    1.67    0.90   1
  38   2  -2   13.36    1.90   1
 -38   2   2   12.20    1.72   1
 -38  -2   2   13.62    1.74   1
  38  -2  -2   16.57    2.08   1
 -35   3  -2    1.18    0.98   1
  35   3   2    1.76    0.89   1
  35   3   2    0.72    0.74   1
  35  -3   2   -0.03    0.85   1
 -35  -3  -2   -1.05    0.69   1
  33   3   2   16.84    1.91   1
 -33   3  -2   15.89    2.07   1
  33   3   2   18.12    1.83   1
 -33  -3  -2   17.61    1.95   1
  33  -3   2   17.18    2.07   1
  31   3   2    1.65    0.78   1
 -31   3  -2    1.80    1.04   1
  31   3   2    4.79    1.15   1
 -31  -3  -2    4.31    1.07   1
  31  -3   2    4.84    1.17   1
  29   3   2    1.70    0.68   1
  29   3   2    1.84    0.89   1
 -29   3  -2    1.18    0.88   1
  29  -3   2    1.03    0.87   1
 -29  -3  -2    2.83    0.95   1
  27   3   2    1.67    0.67   1
  27   3   2    1.66    0.81   1
 -27   3  -2    4.24    0.96   1
 -27   3  -2    3.26    0.78   1
  27  -3   2    2.61    0.94   1
 -27  -3  -2    0.63    0.77   1
  25   3   2   -0.65    0.43   1
  25   3   2    0.71    0.65   1
 -25   3  -2    0.31    0.55   1
 -25   3  -2   -0.09    0.43   1
  25  -3   2   -0.73    0.43   1
 -25  -3  -2   -0.68    0.57   1
  23   3   2    7.84    1.01   1
 -23   3  -2    7.82    1.07   1
 -23   3  -2    8.57    1.03   1
  23   3   2    8.14    1.13   1
 -23  -3  -2    5.41    1.07   1
  23  -3   2    8.76    1.33   1
  23  -3   2   10.73    1.06   1
 -21   3  -2  128.36    5.56   1
  21   3   2  126.46    5.60   1
  21   3   2  123.43    5.78   1
 -21   3  -2  127.69    5.70   1
  21  -3   2  128.91    5.09   1
  21  -3   2  125.40    5.92   1
 -21  -3  -2  106.99    5.66   1
  21  -3   2  127.19    5.44   1
 -19   3  -2    0.55    0.53   1
  19   3   2    3.94    0.82   1
  19   3   2    2.58    0.64   1
 -19   3  -2    3.35    0.65   1
  19  -3   2    3.86    0.91   1
 -19  -3  -2    2.90    0.76   1
  19  -3   2    3.62    0.35   1
  19  -3   2    3.84    0.62   1
  17   3   2   11.66    1.19   1
 -17   3  -2   16.41    1.26   1
  17   3   2   15.95    1.33   1
 -17   3  -2   19.21    1.26   1
  17  -3   2   16.18    0.83   1
 -17  -3  -2   17.46    1.33   1
  17  -3   2   15.79    1.04   1
  17  -3   2   16.34    1.57   1
  15   3   2   26.92    1.65   1
  15   3   2   25.56    1.70   1
 -15   3  -2   28.72    1.66   1
 -15   3  -2   28.63    1.69   1
  15  -3   2   29.44    1.30   1
  15  -3   2   29.85    1.88   1
 -15  -3  -2   27.10    1.68   1
  15  -3   2   29.62    1.51   1
 -13   3  -2   -0.34    0.34   1
  13   3   2   -0.12    0.28   1
  13   3   2    0.39    0.32   1
 -13   3  -2   -0.22    0.26   1
  13   3   2    0.18    0.27   1
  13  -3   2    0.19    0.17   1
 -13  -3  -2   -0.18    0.24   1
  13  -3   2    0.23    0.44   1
  13  -3   2   -0.27    0.23   1
  11   3   2   14.95    0.66   1
 -11   3  -2   15.67    1.01   1
 -11   3  -2   12.83    1.03   1
  11   3   2   14.31    1.04   1
  11   3   2   16.25    0.95   1
  11  -3   2   14.35    1.12   1
  11  -3   2   13.25    0.85   1
 -11  -3  -2   13.58    1.01   1
  11  -3   2   14.38    0.75   1
   9   3   2   10.96    0.77   1
  -9   3  -2   10.53    0.84   1
   9   3   2   10.68    0.57   1
   9   3   2   10.64    0.91   1
  -9   3  -2    9.07    0.89   1
  -9  -3  -2    9.36    0.54   1
   9  -3   2    9.93    0.57   1
   9  -3   2   10.63    0.67   1
   9  -3   2    8.34    0.90   1
  -9  -3  -2   10.47    0.76   1
  -7   3  -2    6.04    0.45   1
   7   3   2    5.75    0.66   1
   7   3   2    7.24    0.66   1
   7   3   2    5.55    0.45   1
  -7   3  -2    6.25    0.68   1
  -7   3  -2    6.12    0.71   1
   7  -3   2    6.25    0.44   1
  -7  -3  -2    6.19    0.64   1
   7  -3   2    5.02    0.47   1
  -7  -3  -2    6.59    0.45   1
   5   3   2  281.51   11.39   1
  -5   3  -2  290.76   11.34   1
  -5   3  -2  287.86   11.37   1
  -5   3  -2  288.06   11.52   1
   5   3   2  286.93   11.53   1
  -5   3  -2  286.87   11.58   1
   5   3   2  284.59   11.49   1
   5  -3   2  282.13   11.36   1
  -5  -3  -2  290.49   11.52   1
  -5  -3  -2  279.46   11.38   1
   5  -3   2  281.10   11.37   1
   3   3   2    1.21    0.30   1
   3   3   2    1.49    0.36   1
  -3   3  -2    1.44    0.37   1
  -3   3  -2    1.01    0.33   1
  -3   3  -2    1.45    0.19   1
   3   3   2    1.43    0.31   1
  -3   3  -2    1.03    0.27   1
   3  -3   2    1.15    0.26   1
  -3  -3  -2    1.55    0.32   1
  -3  -3  -2    1.19    0.26   1
  -1   3  -2   -0.07    0.26   1
  -1   3  -2    0.15    0.23   1
   1   3   2   -0.08    0.26   1
  -1   3  -2    0.03    0.06   1
   1   3   2    0.00    0.26   1
   1   3   2    0.24    0.28   1
  -1   3  -2   -0.05    0.30   1
   1  -3   2    0.11    0.29   1
  -1  -3  -2    0.11    0.16   1
  -1  -3  -2    0.05    0.28   1
  -1   3   2   35.11    1.59   1
  -1   3   2   31.77    1.56   1
  -1   3   2   33.30    1.41   1
   1   3  -2   32.89    1.53   1
   1   3  -2   30.46    1.52   1
  -1   3   2   32.78    1.51   1
   1   3  -2   32.37    1.58   1
  -1  -3   2   29.56    1.50   1
   1  -3  -2   32.36    1.40   1
   1  -3  -2   30.98    1.57   1
  -1  -3   2   30.75    1.54   1
   3   3  -2   -0.03    0.22   1
   3   3  -2    0.41    0.26   1
  -3   3   2    0.23    0.16   1
   3   3  -2   -0.01    0.29   1
  -3   3   2    0.20    0.30   1
  -3   3   2   -0.04    0.19   1
  -3   3   2    0.15    0.26   1
  -3  -3   2    0.19    0.23   1
   3  -3  -2    0.17    0.18   1
   3  -3  -2    0.01    0.30   1
   3  -3  -2    0.24    0.24   1
   3  -3  -2    0.19    0.18   1
  -3  -3   2    0.03    0.08   1
  -3  -3   2   -0.22    0.24   1
   5   3  -2   10.07    0.66   1
  -5   3   2   10.88    0.60   1
   5   3  -2    8.81    0.73   1
  -5   3   2    8.86    0.77   1
  -5   3   2   10.11    0.57   1
  -5   3   2    9.02    0.72   1
   5   3  -2    9.38    0.63   1
  -5  -3   2    9.42    0.67   1
   5  -3  -2    8.82    0.73   1
   5  -3  -2   10.07    0.71   1
   5  -3  -2   10.87    0.57   1
  -5  -3   2    9.89    0.66   1
   5  -3  -2    9.15    0.59   1
   7   3  -2  131.54    5.24   1
  -7   3   2  128.91    5.35   1
   7   3  -2  126.26    5.35   1
  -7   3   2  126.15    5.39   1
  -7   3   2  131.53    5.11   1
   7   3  -2  122.68    5.22   1
   7  -3  -2  125.18    5.43   1
  -7  -3   2  122.88    5.19   1
   7  -3  -2  131.99    5.11   1
   7  -3  -2  126.87    5.30   1
  -7  -3   2  125.58    5.27   1
  -7  -3   2  127.96    5.25   1
   9   3  -2   27.15    1.29   1
  -9   3   2   25.21    1.38   1
  -9   3   2   25.89    1.47   1
   9   3  -2   25.96    1.40   1
  -9   3   2   26.73    1.10   1
  -9  -3   2   25.28    1.20   1
   9  -3  -2   24.46    1.52   1
   9  -3  -2   27.33    1.37   1
  -9  -3   2   25.69    1.34   1
  11   3  -2    0.27    0.34   1
 -11   3   2   -0.38    0.29   1
  11   3  -2    0.16    0.22   1
 -11   3   2    0.07    0.37   1
  11  -3  -2   -0.34    0.30   1
  11  -3  -2    0.25    0.29   1
 -11  -3   2    0.28    0.27   1
 -11  -3   2   -0.01    0.15   1
  13   3  -2   61.01    2.89   1
 -13   3   2   62.47    2.91   1
  13   3  -2   61.49    2.98   1
 -13   3   2   61.44    2.88   1
  13   3  -2   63.17    2.72   1
 -13  -3   2   63.53    2.78   1
  13  -3  -2   58.49    3.05   1
  13  -3  -2   59.87    2.80   1
 -13  -3   2   61.03    2.50   1
 -15   3   2    0.12    0.35   1
  15   3  -2   -0.15    0.43   1
  15   3  -2   -0.20    0.36   1
 -15   3   2   -0.14    0.27   1
  15   3  -2   -0.35    0.19   1
  15  -3  -2    0.12    0.31   1
 -15  -3   2    0.45    0.32   1
  15  -3  -2    0.51    0.57   1
  17   3  -2    1.13    0.49   1
  17   3  -2    0.71    0.55   1
 -17   3   2    1.32    0.49   1
 -17   3   2    0.95    0.47   1
  17   3  -2    1.31    0.38   1
  17  -3  -2    1.17    0.40   1
 -17  -3   2    2.10    0.52   1
  17  -3  -2    1.97    0.61   1
 -19   3   2   15.02    1.17   1
 -19   3   2   14.38    1.14   1
  19   3  -2   14.37    0.96   1
  19   3  -2   13.56    1.20   1
  19   3  -2   16.36    1.57   1
  19  -3  -2   14.26    1.07   1
 -19  -3   2   14.60    1.17   1
  19  -3  -2   10.65    1.34   1
  21   3  -2   20.75    1.44   1
  21   3  -2   19.83    1.22   1
 -21   3   2   20.87    1.42   1
 -21   3   2   19.96    1.45   1
  21   3  -2   19.13    1.58   1
 -21  -3   2   22.70    1.49   1
  21  -3  -2   21.68    1.44   1
  21  -3  -2   21.49    1.79   1
  23   3  -2   41.82    2.34   1
  23   3  -2   32.09    2.51   1
 -23   3   2   44.89    2.37   1
 -23   3   2   43.17    2.41   1
  23   3  -2   42.56    2.14   1
  23  -3  -2   44.64    2.74   1
 -23  -3   2   45.98    2.44   1
  23  -3  -2   42.78    2.31   1
  25   3  -2    1.74    0.62   1
 -25   3   2    0.45    0.56   1
 -25   3   2    1.26    0.63   1
  25   3  -2    1.79    0.88   1
  25  -3  -2    1.77    0.89   1
 -25  -3   2    0.85    0.62   1
  25  -3  -2    0.97    0.55   1
 -27   3   2    1.36    0.60   1
  27   3  -2    0.00    0.77   1
 -27   3   2    0.62    0.59   1
  27   3  -2    2.35    0.66   1
  27  -3  -2    1.70    0.68   1
 -27  -3   2    1.07    0.70   1
  27  -3  -2    0.80    0.80   1
  29   3  -2    0.67    0.84   1
 -29   3   2    0.59    0.56   1
 -29   3   2    0.06    0.63   1
  29   3  -2    0.17    0.62   1
  29  -3  -2   -1.33    0.63   1
 -29  -3   2   -0.39    0.70   1
  29  -3  -2   -0.02    0.52   1
  31   3  -2   -1.12    0.56   1
  31   3  -2   -0.62    0.75   1
 -31   3   2    0.92    0.72   1
 -31  -3   2    0.10    0.66   1
  31  -3  -2   -0.13    0.80   1
  33   3  -2    1.24    0.87   1
  33   3  -2   -0.48    0.66   1
 -33   3   2    0.88    0.81   1
 -33  -3   2   -0.70    0.66   1
  33  -3  -2    0.16    0.87   1
  35   3  -2   40.79    2.86   1
  35   3  -2   35.29    2.35   1
 -35   3   2   36.07    2.75   1
  35  -3  -2   37.94    2.85   1
 -35  -3   2   33.64    2.47   1
  37   3  -2    3.94    1.20   1
 -37   3   2    2.75    1.14   1
  37  -3  -2    3.33    1.09   1
 -37  -3   2    4.56    1.14   1
 -34   4  -2    2.81    1.19   1
  34   4   2    0.29    0.76   1
  34  -4   2    0.60    0.98   1
 -34  -4  -2    1.05    0.93   1
  32   4   2    3.50    1.11   1
 -32   4  -2    2.02    1.07   1
  32   4   2    1.48    0.83   1
  32  -4   2    2.01    1.05   1
 -32  -4  -2    0.30    0.86   1
 -30   4  -2   22.48    2.28   1
  30   4   2   24.02    2.29   1
  30   4   2   24.27    1.92   1
 -30   4  -2   24.72    2.34   1
 -30  -4  -2   21.07    2.18   1
  30  -4   2   20.79    2.28   1
  28   4   2    2.98    0.85   1
 -28   4  -2    4.93    1.02   1
 -28   4  -2    4.53    1.07   1
  28   4   2    4.19    1.03   1
 -28  -4  -2    3.98    1.02   1
  28  -4   2    4.40    1.08   1
  26   4   2    8.12    1.16   1
 -26   4  -2    8.47    1.30   1
 -26   4  -2    9.16    1.15   1
  26   4   2    7.76    1.32   1
  26  -4   2    8.77    1.49   1
  26  -4   2    8.34    1.04   1
 -26  -4  -2    7.99    1.26   1
 -24   4  -2   10.18    1.30   1
 -24   4  -2    9.02    1.18   1
  24   4   2    8.05    1.15   1
  24   4   2    8.84    1.33   1
  24  -4   2    9.05    1.02   1
 -24  -4  -2   10.82    1.39   1
  24  -4   2    9.96    1.41   1
 -22   4  -2    1.95    0.69   1
  22   4   2    0.63    0.59   1
 -22   4  -2    2.53    0.66   1
  22   4   2    1.31    0.51   1
 -22  -4  -2    1.91    0.76   1
  22  -4   2    2.14    0.77   1
  22  -4   2    1.77    0.57   1
  20   4   2   11.84    1.28   1
  20   4   2   16.22    1.20   1
 -20   4  -2   11.23    1.29   1
 -20   4  -2   12.32    1.29   1
  20  -4   2   12.71    1.48   1
  20  -4   2   13.63    1.05   1
 -20  -4  -2   17.32    1.55   1
  18   4   2    5.88    0.88   1
 -18   4  -2    5.93    0.92   1
  18   4   2    6.26    0.81   1
 -18   4  -2    6.61    0.93   1
 -18  -4  -2    5.82    0.91   1
  18  -4   2    3.87    0.97   1
  18  -4   2    5.98    0.72   1
  16   4   2   11.88    1.17   1
 -16   4  -2   11.42    1.16   1
 -16   4  -2   13.06    1.21   1
  16   4   2   13.55    1.01   1
  16  -4   2   16.82    1.32   1
 -16  -4  -2   10.70    1.14   1
  16  -4   2   13.19    0.92   1
  14   4   2  130.25    5.50   1
 -14   4  -2  128.57    5.66   1
  14   4   2  126.04    5.64   1
 -14   4  -2  122.21    5.61   1
  14  -4   2  133.43    5.39   1
 -14  -4  -2  125.09    5.57   1
  14  -4   2  127.52    5.17   1
  14  -4   2  126.66    5.75   1
 -12   4  -2   16.94    1.24   1
 -12   4  -2   17.06    1.19   1
  12   4   2   12.13    1.18   1
  12   4   2   15.78    1.04   1
  12   4   2   14.95    0.78   1
  12  -4   2   16.01    0.96   1
  12  -4   2   14.83    0.80   1
  12  -4   2   14.87    1.25   1
 -12  -4  -2   13.56    1.07   1
  10   4   2    0.47    0.27   1
 -10   4  -2   -0.13    0.27   1
 -10   4  -2   -0.09    0.42   1
  10   4   2   -0.33    0.37   1
  10   4   2   -0.17    0.19   1
 -10  -4  -2   -0.10    0.19   1
  10  -4   2   -0.16    0.45   1
  10  -4   2    0.04    0.23   1
 -10  -4  -2    0.19    0.26   1
  -8   4  -2    8.37    0.58   1
   8   4   2    7.77    0.60   1
   8   4   2    8.83    0.81   1
  -8   4  -2    8.97    0.88   1
   8   4   2    7.23    0.83   1
  -8   4  -2    8.25    0.87   1
  -8  -4  -2    9.34    0.86   1
   8  -4   2    9.34    0.66   1
  -6   4  -2    0.40    0.42   1
   6   4   2    1.51    0.40   1
  -6   4  -2    1.08    0.28   1
  -6   4  -2    1.05    0.35   1
  -6   4  -2    0.62    0.21   1
   6   4   2    0.65    0.33   1
   6   4   2    0.93    0.31   1
  -6  -4  -2    0.48    0.28   1
  -6  -4  -2    0.48    0.36   1
   6  -4   2    1.07    0.30   1
   4   4   2    0.64    0.35   1
  -4   4  -2    0.89    0.31   1
   4   4   2    1.18    0.35   1
  -4   4  -2    0.42    0.35   1
   4   4   2    0.58    0.33   1
  -4   4  -2    0.76    0.16   1
  -4   4  -2    0.78    0.36   1
   4  -4   2    0.87    0.28   1
  -4  -4  -2    0.83    0.24   1
  -4  -4  -2    1.30    0.34   1
   2   4   2   80.44    3.59   1
  -2   4  -2   82.00    3.53   1
  -2   4  -2   82.11    3.27   1
  -2   4  -2   80.00    3.67   1
  -2   4  -2   85.85    3.63   1
   2   4   2   80.23    3.59   1
   2   4   2   82.66    3.59   1
  -2  -4  -2   83.43    3.40   1
   2  -4   2   84.71    3.53   1
  -2  -4  -2   80.97    3.61   1
   0   4  -2    2.28    0.43   1
   0   4  -2    1.58    0.38   1
   0   4   2    1.85    0.45   1
   0   4   2    1.93    0.40   1
   0   4  -2    1.77    0.45   1
   0   4   2    2.14    0.43   1
   0  -4   2    1.34    0.35   1
   0  -4  -2    1.73    0.25   1
   0  -4  -2    2.89    0.48   1
   2   4  -2    3.64    0.51   1
   2   4  -2    2.47    0.43   1
  -2   4   2    3.91    0.34   1
  -2   4   2    4.12    0.55   1
  -2   4   2    3.43    0.49   1
   2   4  -2    3.19    0.52   1
  -2   4   2    3.05    0.44   1
   2  -4  -2    3.37    0.50   1
   2  -4  -2    3.18    0.32   1
  -2  -4   2    3.36    0.46   1
   2  -4  -2    4.20    0.56   1
  -4   4   2    7.66    0.61   1
  -4   4   2    9.40    0.84   1
   4   4  -2    8.30    0.76   1
   4   4  -2    9.85    0.69   1
  -4   4   2    9.41    0.76   1
   4   4  -2    7.56    0.77   1
  -4   4   2    9.33    0.55   1
   4  -4  -2    7.98    0.54   1
   4  -4  -2    9.07    0.72   1
  -4  -4   2    9.20    0.42   1
  -4  -4   2    8.55    0.42   1
  -4  -4   2    8.68    0.66   1
   4  -4  -2    8.15    0.76   1
   6   4  -2    0.55    0.32   1
   6   4  -2    1.20    0.36   1
  -6   4   2    1.08    0.41   1
   6   4  -2    0.46    0.37   1
  -6   4   2    1.03    0.45   1
  -6   4   2    0.79    0.24   1
   6  -4  -2    0.62    0.22   1
  -6  -4   2    0.58    0.32   1
   6  -4  -2    0.90    0.36   1
   8   4  -2    0.46    0.28   1
  -8   4   2    0.33    0.42   1
  -8   4   2   -0.10    0.32   1
  -8   4   2    0.41    0.19   1
   8   4  -2    0.27    0.28   1
   8   4  -2    0.15    0.36   1
   8  -4  -2   -0.29    0.16   1
   8  -4  -2    0.07    0.31   1
   8  -4  -2    0.83    0.38   1
  -8  -4   2    0.13    0.28   1
 -10   4   2    7.18    0.86   1
 -10   4   2    6.39    0.74   1
  10   4  -2    6.13    0.62   1
  10   4  -2    7.15    0.79   1
 -10   4   2    7.71    0.44   1
  10  -4  -2    7.94    0.90   1
  10  -4  -2    7.09    0.70   1
 -10  -4   2    7.21    0.72   1
 -12   4   2    4.31    0.67   1
  12   4  -2    5.13    0.58   1
 -12   4   2    4.65    0.67   1
  12   4  -2    5.10    0.72   1
  12  -4  -2    2.64    0.61   1
 -12  -4   2    4.04    0.41   1
 -12  -4   2    4.51    0.59   1
  12  -4  -2    4.07    0.57   1
  14   4  -2   86.19    3.65   1
 -14   4   2   85.18    3.90   1
  14   4  -2   83.42    3.86   1
 -14   4   2   78.15    3.80   1
  14  -4  -2   81.78    3.71   1
 -14  -4   2   83.35    3.70   1
  14  -4  -2   84.14    4.00   1
 -14  -4   2   81.76    3.40   1
  16   4  -2   55.46    2.40   1
 -16   4   2   50.24    2.63   1
  16   4  -2   50.67    2.61   1
 -16   4   2   45.70    2.54   1
  16  -4  -2   47.86    2.44   1
 -16  -4   2   50.52    2.00   1
  16  -4  -2   51.29    2.78   1
 -16  -4   2   47.30    2.44   1
 -18   4   2    0.06    0.49   1
 -18   4   2   -0.92    0.38   1
  18   4  -2   -0.07    0.29   1
  18   4  -2    0.58    0.43   1
  18  -4  -2   -0.22    0.34   1
  18  -4  -2    0.57    0.53   1
 -18  -4   2    0.18    0.39   1
  20   4  -2    1.21    0.40   1
 -20   4   2    2.08    0.62   1
 -20   4   2    1.23    0.57   1
  20   4  -2    0.45    0.67   1
  20   4  -2    1.73    0.62   1
 -20  -4   2    2.52    0.62   1
  20  -4  -2    1.81    0.52   1
  20  -4  -2    2.70    0.86   1
 -22   4   2    2.84    0.70   1
 -22   4   2    4.79    0.81   1
  22   4  -2    1.54    0.66   1
  22   4  -2    2.22    0.84   1
  22  -4  -2    2.09    0.78   1
 -22  -4   2    1.69    0.61   1
  22  -4  -2    1.30    0.58   1
  24   4  -2    0.17    0.78   1
  24   4  -2   -0.08    0.52   1
 -24   4   2    0.40    0.62   1
 -24   4   2    0.34    0.55   1
  24  -4  -2    0.96    0.80   1
 -24  -4   2   -0.81    0.42   1
  24  -4  -2    0.30    0.50   1
 -26   4   2   30.32    1.98   1
 -26   4   2   29.84    2.04   1
  26   4  -2   33.73    2.07   1
  26   4  -2   26.09    2.25   1
 -26  -4   2   30.69    2.00   1
  26  -4  -2   26.80    1.89   1
  26  -4  -2   30.00    2.26   1
  28   4  -2    2.13    0.75   1
 -28   4   2    2.32    0.83   1
 -28   4   2    2.66    0.76   1
  28   4  -2    1.31    0.92   1
  28  -4  -2    3.15    1.13   1
  28  -4  -2    1.88    0.77   1
 -28  -4   2    2.41    0.82   1
 -30   4   2    5.24    1.00   1
  30   4  -2    2.45    1.06   1
 -30   4   2    0.85    0.76   1
  30   4  -2    2.32    0.83   1
  30  -4  -2    2.91    1.10   1
 -30  -4   2    1.79    0.82   1
  30  -4  -2    2.00    0.73   1
 -32   4   2   -0.60    0.60   1
  32   4  -2   -0.18    0.64   1
  32   4  -2   -0.81    0.85   1
  32  -4  -2    0.37    0.61   1
 -32  -4   2    0.51    0.74   1
  32  -4  -2   -0.50    0.92   1
  34   4  -2    0.06    0.93   1
  34   4  -2   -0.54    0.65   1
 -34   4   2    0.31    0.75   1
 -34  -4   2    0.42    0.88   1
  34  -4  -2    1.81    1.11   1
 -36   4   2    3.33    1.21   1
  36   4  -2    6.09    1.29   1
  36   4  -2    2.35    0.99   1
  36  -4  -2    3.24    1.26   1
 -36  -4   2    2.00    1.11   1
  33   5   2   11.02    1.65   1
 -33   5  -2   15.05    2.04   1
  33  -5   2   11.18    1.84   1
 -33  -5  -2   11.88    1.75   1
  31   5   2    0.26    0.78   1
 -31   5  -2    0.78    0.89   1
 -31   5  -2   -0.64    0.86   1
  31  -5   2   -0.55    0.90   1
 -31  -5  -2   -0.30    0.96   1
 -29   5  -2    1.78    0.91   1
 -29   5  -2    2.88    0.94   1
  29   5   2    2.23    0.87   1
 -29  -5  -2    3.55    1.16   1
  29  -5   2    0.37    0.97   1
 -27   5  -2    3.08    0.95   1
  27   5   2    5.11    1.06   1
 -27   5  -2    3.12    0.95   1
  27  -5   2    4.25    1.20   1
 -27  -5  -2    4.00    1.12   1
 -25   5  -2    1.84    0.76   1
 -25   5  -2    0.54    0.68   1
  25   5   2    0.49    0.66   1
 -25  -5  -2    0.12    0.69   1
  25  -5   2    0.43    0.58   1
  25  -5   2    0.77    0.98   1
 -23   5  -2   10.60    1.34   1
 -23   5  -2    9.85    1.35   1
  23   5   2   11.36    1.36   1
  23  -5   2    9.51    1.45   1
  23  -5   2   11.47    1.12   1
 -23  -5  -2   11.20    1.36   1
 -21   5  -2   15.43    1.55   1
  21   5   2   15.18    1.59   1
 -21   5  -2   17.84    1.66   1
  21   5   2   17.17    1.30   1
 -21  -5  -2   17.78    1.61   1
  21  -5   2   15.35    1.20   1
  21  -5   2   13.15    1.65   1
  19   5   2    3.79    0.85   1
 -19   5  -2    3.65    0.81   1
 -19   5  -2    3.05    0.85   1
  19   5   2    5.73    0.79   1
 -19  -5  -2    4.22    0.82   1
  19  -5   2    4.59    0.63   1
  19  -5   2    2.19    0.91   1
 -17   5  -2    1.93    0.74   1
  17   5   2    2.06    0.56   1
  17   5   2    2.22    0.70   1
 -17   5  -2    2.77    0.76   1
 -17  -5  -2    2.24    0.64   1
  17  -5   2    2.86    0.51   1
  17  -5   2    2.38    0.85   1
 -15   5  -2    1.73    0.58   1
  15   5   2    2.37    0.68   1
 -15   5  -2    2.78    0.62   1
  15   5   2    1.76    0.52   1
 -15  -5  -2    2.31    0.61   1
  15  -5   2    1.61    0.47   1
  15  -5   2    1.46    0.72   1
  13   5   2    5.42    0.86   1
  13   5   2    6.76    0.58   1
 -13   5  -2    6.46    0.91   1
  13   5   2    8.20    0.86   1
 -13   5  -2    4.96    0.89   1
 -13  -5  -2    5.27    0.76   1
  13  -5   2    8.11    1.13   1
  13  -5   2    7.30    0.73   1
  11   5   2   12.02    1.23   1
  11   5   2   13.49    0.88   1
  11   5   2   15.59    1.10   1
 -11   5  -2   16.15    1.23   1
 -11   5  -2   12.14    1.23   1
  11  -5   2   15.92    0.99   1
  11  -5   2   14.61    1.42   1
 -11  -5  -2   14.75    1.15   1
   9   5   2   15.04    0.94   1
   9   5   2   13.30    1.25   1
  -9   5  -2   15.54    0.89   1
   9   5   2   14.38    1.08   1
  -9   5  -2   14.08    1.16   1
  -9   5  -2   15.38    1.27   1
  -9  -5  -2   13.71    1.11   1
   9  -5   2   15.15    0.94   1
  -9  -5  -2   15.26    0.99   1
  -7   5  -2   11.42    1.07   1
   7   5   2   10.32    0.83   1
   7   5   2   10.82    1.00   1
   7   5   2   11.14    1.04   1
  -7   5  -2   11.57    1.13   1
  -7   5  -2   11.96    0.79   1
  -7  -5  -2   12.52    0.79   1
  -7  -5  -2   12.23    0.93   1
   7  -5   2   11.34    0.80   1
  -5   5  -2   48.50    2.09   1
  -5   5  -2   51.44    2.47   1
  -5   5  -2   49.92    2.32   1
   5   5   2   50.13    2.44   1
  -5   5  -2   46.37    2.55   1
   5   5   2   50.82    2.38   1
   5   5   2   49.22    2.46   1
  -5  -5  -2   50.72    2.47   1
  -5  -5  -2   50.06    2.21   1
   5  -5   2   52.35    2.34   1
  -3   5  -2    0.67    0.32   1
   3   5   2    1.23    0.43   1
  -3   5  -2    1.00    0.10   1
  -3   5  -2    0.59    0.45   1
   3   5   2    0.54    0.40   1
   3   5   2    0.93    0.42   1
  -3   5  -2    0.67    0.41   1
  -3  -5  -2    0.95    0.23   1
  -3  -5  -2    1.09    0.43   1
   3  -5   2    0.60    0.35   1
   1   5   2   -0.06    0.24   1
  -1   5  -2   -0.41    0.20   1
   1   5   2   -0.42    0.27   1
  -1   5  -2   -0.08    0.38   1
   1   5   2   -0.09    0.33   1
  -1   5  -2    0.01    0.28   1
   1  -5   2   -0.54    0.27   1
   1  -5   2    0.42    0.39   1
  -1  -5  -2   -0.14    0.35   1
  -1  -5  -2    0.00    0.16   1
  -1   5   2    4.49    0.59   1
   1   5  -2    6.19    0.69   1
  -1   5   2    5.61    0.66   1
   1   5  -2    6.68    0.69   1
   1   5  -2    6.27    0.77   1
  -1   5   2    5.86    0.75   1
   1  -5  -2    5.97    0.41   1
   1  -5  -2    7.06    0.78   1
   1  -5  -2    4.79    0.69   1
  -1  -5   2    6.25    0.74   1
   3   5  -2    2.97    0.51   1
   3   5  -2    2.74    0.54   1
  -3   5   2    2.41    0.48   1
  -3   5   2    2.84    0.31   1
  -3   5   2    2.14    0.41   1
  -3   5   2    2.03    0.49   1
   3   5  -2    2.04    0.49   1
   3  -5  -2    1.26    0.45   1
   3  -5  -2    2.08    0.46   1
   3  -5  -2    2.06    0.28   1
  -3  -5   2    2.24    0.44   1
   5   5  -2    8.58    0.83   1
   5   5  -2    8.25    0.78   1
  -5   5   2    8.29    0.85   1
  -5   5   2    8.08    0.64   1
  -5   5   2   10.21    0.89   1
  -5   5   2    8.19    0.90   1
   5   5  -2    8.04    0.85   1
  -5  -5   2    8.30    0.40   1
  -5  -5   2    9.56    0.88   1
   5  -5  -2    8.50    0.82   1
  -5  -5   2    7.76    0.39   1
   5  -5  -2    7.66    0.82   1
  -7   5   2  463.48   18.64   1
   7   5  -2  458.10   18.64   1
  -7   5   2  478.01   18.37   1
  -7   5   2  459.41   18.72   1
   7   5  -2  462.19   18.53   1
   7   5  -2  466.44   18.51   1
  -7  -5   2  457.30   18.55   1
  -7  -5   2  462.80   18.23   1
   7  -5  -2  451.28   18.53   1
  -7  -5   2  457.74   18.24   1
  -9   5   2   21.99    1.49   1
  -9   5   2   22.11    1.52   1
  -9   5   2   27.41    1.23   1
   9   5  -2   25.91    1.57   1
   9   5  -2   25.22    1.38   1
   9   5  -2   23.80    1.36   1
  -9  -5   2   22.22    1.41   1
   9  -5  -2   24.46    1.43   1
   9  -5  -2   23.06    1.57   1
 -11   5   2   -0.01    0.48   1
  11   5  -2   -0.02    0.44   1
 -11   5   2   -0.23    0.17   1
  11   5  -2    0.46    0.37   1
 -11   5   2    0.41    0.46   1
  11  -5  -2    0.09    0.53   1
  11  -5  -2   -0.09    0.31   1
 -11  -5   2    0.63    0.40   1
 -13   5   2    2.06    0.60   1
 -13   5   2    2.64    0.59   1
  13   5  -2    2.36    0.63   1
  13   5  -2    2.88    0.50   1
  13  -5  -2    2.43    0.53   1
 -13  -5   2    3.72    0.65   1
  13  -5  -2    1.62    0.69   1
 -15   5   2    0.27    0.52   1
  15   5  -2    0.39    0.52   1
 -15   5   2    1.12    0.62   1
  15   5  -2    1.18    0.39   1
  15  -5  -2    1.68    0.48   1
  15  -5  -2    1.30    0.71   1
 -15  -5   2    0.68    0.43   1
 -17   5   2   15.85    1.27   1
  17   5  -2   14.91    1.06   1
  17   5  -2   13.36    1.35   1
 -17   5   2   13.65    1.35   1
 -17  -5   2   12.32    1.19   1
  17  -5  -2   15.07    1.58   1
  17  -5  -2   14.70    1.16   1
 -19   5   2   11.48    1.27   1
 -19   5   2   11.57    1.32   1
  19   5  -2   11.44    1.05   1
  19   5  -2   11.76    1.30   1
  19  -5  -2   11.95    1.48   1
 -19  -5   2   11.97    1.14   1
  19  -5  -2   12.14    1.13   1
  21   5  -2    3.59    0.85   1
 -21   5   2    4.09    0.87   1
 -21   5   2    2.57    0.74   1
  21  -5  -2    3.04    0.65   1
 -21  -5   2    2.42    0.63   1
  21  -5  -2    3.84    0.92   1
 -23   5   2   89.99    4.29   1
 -23   5   2   85.98    4.26   1
  23   5  -2   86.87    4.26   1
  23  -5  -2   77.05    4.55   1
 -23  -5   2   86.88    4.10   1
  23  -5  -2   86.22    4.05   1
 -25   5   2    3.19    0.88   1
 -25   5   2    4.15    0.85   1
  25   5  -2    3.78    0.84   1
  25  -5  -2    4.01    0.84   1
  25  -5  -2    3.07    1.15   1
 -25  -5   2    5.86    0.95   1
  27   5  -2    3.05    0.92   1
 -27   5   2    1.68    0.80   1
 -27   5   2    3.30    0.91   1
  27  -5  -2    3.22    0.76   1
 -27  -5   2    1.44    0.69   1
  27  -5  -2    2.89    0.93   1
 -29   5   2    5.63    1.06   1
 -29   5   2    5.97    1.12   1
  29   5  -2    4.54    1.04   1
  29  -5  -2    6.40    1.00   1
 -29  -5   2    6.31    1.14   1
  29  -5  -2    3.79    1.22   1
 -31   5   2   -0.18    0.67   1
  31   5  -2    0.47    0.67   1
 -31   5   2    0.90    0.79   1
 -31  -5   2   -0.07    0.68   1
  31  -5  -2    0.56    0.68   1
  31  -5  -2    0.42    0.99   1
  33   5  -2    1.10    0.82   1
 -33   5   2    0.80    0.87   1
 -33  -5   2    0.72    0.79   1
  33  -5  -2   -1.06    0.87   1
 -35   5   2   17.53    2.09   1
  35   5  -2   20.83    2.07   1
  35  -5  -2   21.27    2.51   1
 -35  -5   2   21.45    2.07   1
  32   6   2    1.22    0.97   1
 -32   6  -2    1.71    1.05   1
  32  -6   2    1.40    1.15   1
 -32  -6  -2    1.35    0.96   1
  30   6   2   11.58    1.66   1
 -30   6  -2   14.68    1.90   1
 -30   6  -2   14.43    1.79   1
 -30  -6  -2   15.72    1.87   1
  30  -6   2   15.21    2.13   1
  28   6   2    2.81    0.98   1
 -28   6  -2    3.03    1.01   1
 -28   6  -2    0.76    0.88   1
  28  -6   2    2.08    0.96   1
 -28  -6  -2    2.67    0.96   1
 -26   6  -2    4.78    1.13   1
  26   6   2    6.44    1.22   1
 -26   6  -2    6.19    1.19   1
 -26  -6  -2    7.67    1.23   1
  26  -6   2    5.35    1.44   1
 -24   6  -2   -0.12    0.52   1
  24   6   2    1.35    0.84   1
 -24   6  -2    1.13    0.79   1
  24  -6   2    1.83    1.01   1
 -24  -6  -2    0.52    0.66   1
 -22   6  -2    0.19    0.68   1
 -22   6  -2   -0.92    0.64   1
  22   6   2   -0.53    0.61   1
 -22  -6  -2   -0.31    0.52   1
  22  -6   2   -0.10    0.57   1
  20   6   2    5.71    1.05   1
 -20   6  -2    5.73    1.09   1
 -20   6  -2    4.84    1.02   1
  20  -6   2    4.79    1.07   1
 -20  -6  -2    5.80    0.98   1
  20  -6   2    5.48    0.74   1
 -18   6  -2    0.78    0.57   1
 -18   6  -2    0.36    0.50   1
  18   6   2    0.40    0.44   1
  18   6   2    0.22    0.61   1
  18  -6   2    0.50    0.42   1
  18  -6   2    1.01    0.77   1
 -18  -6  -2    1.19    0.56   1
  16   6   2    9.33    1.14   1
 -16   6  -2    7.51    1.14   1
  16   6   2    7.15    0.94   1
 -16   6  -2    7.42    1.17   1
 -16  -6  -2    7.80    1.04   1
  16  -6   2    7.38    1.25   1
  16  -6   2    7.70    0.85   1
 -16  -6  -2    7.83    0.95   1
 -14   6  -2   83.33    3.91   1
  14   6   2   71.81    3.81   1
 -14   6  -2   79.45    3.96   1
  14   6   2   77.03    3.66   1
 -14  -6  -2   75.85    3.60   1
 -14  -6  -2   74.71    3.73   1
  14  -6   2   78.20    3.51   1
  14  -6   2   77.06    3.98   1
  12   6   2    5.97    0.84   1
  12   6   2    7.62    0.74   1
 -12   6  -2    6.12    0.96   1
 -12   6  -2    7.36    0.98   1
  12   6   2    7.74    1.03   1
  12  -6   2    7.79    0.81   1
  12  -6   2    6.27    1.01   1
 -12  -6  -2    8.60    1.02   1
 -12  -6  -2    7.17    0.80   1
 -10   6  -2    0.01    0.28   1
  10   6   2   -0.22    0.35   1
  10   6   2   -0.05    0.40   1
 -10   6  -2   -0.64    0.50   1
  10   6   2    0.08    0.31   1
 -10   6  -2   -0.35    0.46   1
  10  -6   2    0.81    0.52   1
 -10  -6  -2    0.23    0.42   1
  10  -6   2   -0.07    0.33   1
 -10  -6  -2   -0.02    0.29   1
  -8   6  -2    4.06    0.76   1
   8   6   2    3.82    0.74   1
   8   6   2    4.17    0.69   1
  -8   6  -2    3.47    0.52   1
  -8   6  -2    3.93    0.76   1
   8   6   2    3.31    0.59   1
   8  -6   2    2.83    0.55   1
  -8  -6  -2    3.49    0.72   1
  -8  -6  -2    3.71    0.50   1
   6   6   2    4.74    0.67   1
  -6   6  -2    4.18    0.75   1
  -6   6  -2    4.55    0.71   1
   6   6   2    4.61    0.73   1
  -6   6  -2    5.05    0.64   1
   6   6   2    4.32    0.77   1
  -6   6  -2    5.01    0.35   1
  -6  -6  -2    4.64    0.47   1
   6  -6   2    4.59    0.61   1
  -6  -6  -2    4.40    0.69   1
  -4   6  -2   -0.05    0.30   1
   4   6   2    0.37    0.43   1
   4   6   2    0.63    0.36   1
  -4   6  -2    0.12    0.50   1
   4   6   2    0.82    0.43   1
  -4   6  -2    0.15    0.42   1
  -4  -6  -2    0.21    0.20   1
   4  -6   2    0.14    0.35   1
  -4  -6  -2    0.02    0.42   1
  -2   6  -2   54.25    2.64   1
   2   6   2   57.87    2.77   1
  -2   6  -2   55.58    2.82   1
   2   6   2   56.26    2.76   1
   2   6   2   58.84    2.75   1
  -2   6  -2   51.24    2.71   1
   2  -6   2   55.77    2.65   1
  -2  -6  -2   56.28    2.35   1
  -2  -6  -2   50.79    2.74   1
   0   6  -2   -0.18    0.33   1
   0   6   2    0.44    0.40   1
   0   6   2    0.68    0.46   1
   0   6  -2    0.43    0.42   1
   0   6  -2    0.29    0.47   1
   0   6   2    0.28    0.46   1
   0  -6   2    0.41    0.44   1
   0  -6   2    0.49    0.44   1
   0  -6  -2    0.75    0.47   1
   0  -6  -2   -0.03    0.16   1
   0  -6  -2    0.52    0.48   1
   2   6  -2    1.67    0.50   1
  -2   6   2    1.95    0.58   1
   2   6  -2    2.90    0.57   1
  -2   6   2    2.59    0.51   1
  -2   6   2    2.38    0.63   1
   2   6  -2    2.89    0.63   1
   2  -6  -2    2.80    0.28   1
   2  -6  -2    1.76    0.56   1
   2  -6  -2    2.48    0.60   1
  -2  -6   2    2.30    0.56   1
  -4   6   2    0.43    0.19   1
   4   6  -2    0.20    0.26   1
   4   6  -2   -0.23    0.40   1
  -4   6   2    0.60    0.42   1
  -4   6   2    0.48    0.35   1
   4   6  -2   -0.12    0.38   1
  -4   6   2   -0.25    0.40   1
  -4  -6   2    0.24    0.30   1
   4  -6  -2    0.54    0.48   1
   4  -6  -2    0.04    0.40   1
   6   6  -2   -0.54    0.31   1
  -6   6   2    0.65    0.38   1
   6   6  -2    0.30    0.42   1
  -6   6   2    0.18    0.41   1
   6   6  -2    1.45    0.54   1
  -6   6   2    0.60    0.33   1
  -6  -6   2    1.39    0.48   1
   6  -6  -2    1.03    0.46   1
  -8   6   2    1.23    0.45   1
  -8   6   2    1.08    0.35   1
   8   6  -2    0.71    0.51   1
  -8   6   2    0.82    0.59   1
   8   6  -2    0.94    0.46   1
   8   6  -2    0.53    0.42   1
   8  -6  -2    0.96    0.45   1
  -8  -6   2   -0.23    0.41   1
  -8  -6   2    0.53    0.18   1
 -10   6   2    7.65    1.05   1
  10   6  -2    9.26    0.92   1
  10   6  -2    9.79    1.09   1
 -10   6   2    8.71    0.68   1
 -10   6   2    8.42    1.04   1
  10   6  -2   10.20    0.95   1
  10  -6  -2    8.56    0.93   1
 -10  -6   2   10.04    0.66   1
 -10  -6   2    9.48    0.99   1
  10  -6  -2    9.30    1.23   1
 -12   6   2    2.51    0.35   1
  12   6  -2    2.47    0.69   1
 -12   6   2    2.81    0.81   1
 -12   6   2    1.57    0.64   1
  12   6  -2    2.14    0.51   1
  12  -6  -2    3.20    0.77   1
  12  -6  -2    1.26    0.49   1
 -12  -6   2    2.16    0.63   1
 -14   6   2   56.07    2.98   1
 -14   6   2   57.02    3.09   1
  14   6  -2   54.90    2.73   1
  14   6  -2   58.29    3.04   1
 -14  -6   2   55.32    2.83   1
  14  -6  -2   56.00    3.17   1
  14  -6  -2   55.06    2.80   1
 -16   6   2   26.08    1.91   1
  16   6  -2   30.45    1.73   1
  16   6  -2   29.82    2.01   1
 -16   6   2   28.62    1.97   1
  16  -6  -2   33.40    1.81   1
  16  -6  -2   25.56    2.00   1
 -16  -6   2   29.91    1.80   1
 -18   6   2    0.51    0.69   1
 -18   6   2   -0.66    0.34   1
  18   6  -2    1.83    0.72   1
 -18  -6   2    0.74    0.49   1
  18  -6  -2    0.48    0.56   1
  18  -6  -2    0.44    0.46   1
  20   6  -2   -0.23    0.59   1
 -20   6   2   -0.33    0.45   1
 -20   6   2    0.57    0.61   1
  20  -6  -2   -0.35    0.44   1
 -20  -6   2   -0.16    0.43   1
  20  -6  -2    0.58    0.65   1
  22   6  -2    0.16    0.59   1
 -22   6   2    0.19    0.62   1
 -22   6   2   -1.15    0.59   1
  22  -6  -2   -0.51    0.57   1
  22  -6  -2    0.69    0.49   1
 -22  -6   2    0.49    0.51   1
 -24   6   2   -0.11    0.64   1
 -24   6   2   -0.09    0.44   1
  24   6  -2   -0.63    0.59   1
  24  -6  -2   -0.38    0.80   1
 -24  -6   2    0.28    0.55   1
  24  -6  -2    0.56    0.52   1
 -26   6   2   27.34    2.07   1
 -26   6   2   23.87    2.21   1
  26   6  -2   27.69    2.12   1
  26  -6  -2   26.63    1.83   1
  26  -6  -2   29.54    2.77   1
 -26  -6   2   26.80    1.88   1
 -28   6   2    1.20    0.78   1
 -28   6   2    1.92    0.84   1
  28   6  -2    1.45    0.80   1
  28  -6  -2    2.27    0.93   1
 -28  -6   2    1.55    0.79   1
  28  -6  -2    2.23    1.15   1
 -30   6   2    0.11    0.74   1
  30   6  -2    0.66    0.81   1
 -30   6   2    0.80    0.76   1
  30  -6  -2    0.72    1.01   1
 -30  -6   2    0.84    0.69   1
  32   6  -2    1.91    0.92   1
 -32   6   2    1.99    0.93   1
 -32   6   2    0.97    0.88   1
  32  -6  -2   -0.05    1.06   1
 -32  -6   2    2.08    0.91   1
  29   7   2   -1.01    0.84   1
 -29   7  -2    1.08    1.01   1
 -29   7  -2    1.47    0.95   1
  29  -7   2    1.41    1.24   1
 -29  -7  -2    1.65    0.92   1
 -27   7  -2    5.57    1.24   1
 -27   7  -2    4.93    1.22   1
  27   7   2    3.01    1.10   1
  27  -7   2    3.17    1.17   1
 -27  -7  -2    3.87    1.07   1
 -25   7  -2   -0.27    0.81   1
 -25   7  -2    1.10    0.89   1
  25   7   2   -0.69    0.63   1
  25  -7   2    1.18    1.05   1
 -25  -7  -2    0.97    0.84   1
 -23   7  -2    3.55    1.05   1
 -23   7  -2    2.23    1.01   1
  23   7   2    3.03    0.98   1
 -23  -7  -2    2.34    0.83   1
  23  -7   2    0.81    1.02   1
 -21   7  -2   50.80    3.00   1
  21   7   2   44.45    2.91   1
 -21   7  -2   47.35    3.00   1
 -21  -7  -2   45.27    2.76   1
  21  -7   2   48.05    3.17   1
  19   7   2    0.70    0.72   1
 -19   7  -2    1.00    0.80   1
 -19   7  -2    0.68    0.79   1
  19  -7   2   -0.09    0.56   1
 -19  -7  -2    0.66    0.63   1
  17   7   2    3.04    0.89   1
 -17   7  -2    5.00    1.05   1
 -17   7  -2    5.38    1.03   1
 -17  -7  -2    3.89    0.87   1
  17  -7   2    3.69    0.99   1
 -15   7  -2    9.93    1.33   1
  15   7   2    8.95    1.23   1
 -15   7  -2    9.21    1.27   1
  15   7   2    9.80    1.12   1
  15  -7   2    9.36    1.48   1
 -15  -7  -2    9.58    1.18   1
  15  -7   2   10.33    0.99   1
 -13   7  -2    0.02    0.65   1
  13   7   2   -0.13    0.55   1
 -13   7  -2   -0.09    0.44   1
  13   7   2   -0.15    0.42   1
  13   7   2    0.04    0.35   1
  13  -7   2   -0.09    0.39   1
  13  -7   2    0.69    0.76   1
 -13  -7  -2   -0.14    0.47   1
  11   7   2    4.23    0.81   1
  11   7   2    5.70    0.94   1
 -11   7  -2    3.12    0.87   1
 -11   7  -2    5.26    0.66   1
 -11   7  -2    4.38    0.91   1
  11   7   2    4.26    0.68   1
  11  -7   2    4.52    0.70   1
 -11  -7  -2    3.71    0.80   1
  11  -7   2    4.53    0.94   1
  -9   7  -2    0.98    0.70   1
  -9   7  -2    0.90    0.43   1
   9   7   2    0.35    0.59   1
   9   7   2    1.01    0.44   1
   9   7   2    0.85    0.53   1
  -9   7  -2    1.92    0.70   1
  -9  -7  -2    1.58    0.61   1
   9  -7   2    0.74    0.45   1
   7   7   2    2.06    0.70   1
   7   7   2    2.62    0.63   1
  -7   7  -2    2.43    0.78   1
  -7   7  -2    1.89    0.66   1
  -7   7  -2    3.10    0.56   1
   7   7   2    3.12    0.72   1
   7  -7   2    2.56    0.52   1
  -7  -7  -2    2.61    0.70   1
  -5   7  -2   82.41    3.63   1
   5   7   2   75.89    3.77   1
  -5   7  -2   76.69    3.78   1
   5   7   2   79.24    3.83   1
  -5   7  -2   80.65    3.99   1
   5   7   2   79.00    3.76   1
  -5  -7  -2   80.07    3.87   1
   5  -7   2   77.14    3.64   1
  -3   7  -2    0.75    0.49   1
   3   7   2    0.18    0.46   1
  -3   7  -2    0.73    0.43   1
   3   7   2   -0.30    0.47   1
   3   7   2    0.85    0.51   1
  -3   7  -2    0.07    0.42   1
  -3  -7  -2    1.10    0.55   1
   3  -7   2    0.62    0.44   1
  -1   7  -2   -0.24    0.35   1
   1   7   2    0.01    0.46   1
   1   7   2   -0.42    0.40   1
  -1   7  -2    0.67    0.48   1
   1   7   2   -0.52    0.37   1
  -1   7  -2   -0.28    0.35   1
   1  -7   2    0.90    0.49   1
  -1  -7  -2    0.09    0.47   1
  -1  -7  -2   -0.41    0.44   1
   1   7  -2   -0.31    0.43   1
  -1   7   2   -0.65    0.32   1
  -1   7   2    0.41    0.48   1
   1   7  -2   -0.38    0.40   1
  -1   7   2    0.26    0.46   1
   1   7  -2    0.11    0.41   1
  -1  -7   2    0.23    0.48   1
   1  -7  -2    0.00    0.38   1
   1  -7  -2    0.19    0.51   1
  -1  -7   2    0.69    0.48   1
   3   7  -2   -0.08    0.42   1
   3   7  -2   -0.48    0.34   1
   3   7  -2   -0.25    0.43   1
  -3   7   2    0.12    0.54   1
  -3   7   2   -0.10    0.35   1
  -3   7   2   -0.03    0.46   1
   3  -7  -2   -0.59    0.39   1
  -3  -7   2    0.17    0.34   1
   3  -7  -2   -0.21    0.47   1
   5   7  -2    5.07    0.76   1
  -5   7   2    3.68    0.75   1
  -5   7   2    4.29    0.62   1
   5   7  -2    4.11    0.76   1
  -5   7   2    4.19    0.81   1
   5   7  -2    4.30    0.76   1
  -5  -7   2    4.06    0.76   1
   5  -7  -2    3.12    0.72   1
  -7   7   2   47.03    2.31   1
  -7   7   2   48.14    2.71   1
  -7   7   2   48.80    2.63   1
   7   7  -2   48.80    2.63   1
   7   7  -2   46.29    2.49   1
   7   7  -2   48.72    2.53   1
  -7  -7   2   47.36    2.56   1
   7  -7  -2   46.05    2.49   1
   9   7  -2    6.43    0.90   1
  -9   7   2    4.51    0.86   1
   9   7  -2    5.77    0.80   1
   9   7  -2    5.46    0.84   1
  -9   7   2    5.98    0.65   1
  -9   7   2    5.17    1.00   1
   9  -7  -2    4.25    0.74   1
  -9  -7   2    5.01    0.85   1
 -11   7   2    0.99    0.51   1
 -11   7   2    2.95    0.87   1
  11   7  -2    0.71    0.44   1
  11   7  -2    0.76    0.60   1
  11  -7  -2    1.05    0.64   1
  11  -7  -2    0.87    0.57   1
 -11  -7   2    1.14    0.55   1
  13   7  -2    8.27    1.11   1
  13   7  -2    7.34    0.91   1
 -13   7   2    7.64    1.10   1
 -13   7   2    7.07    1.16   1
  13  -7  -2    8.32    0.98   1
  13  -7  -2    6.92    1.24   1
 -13  -7   2    8.34    1.06   1
 -15   7   2   -0.19    0.60   1
  15   7  -2    0.00    0.62   1
 -15   7   2    1.40    0.75   1
  15  -7  -2    0.80    0.50   1
  15  -7  -2    1.17    0.81   1
 -15  -7   2    0.19    0.55   1
  17   7  -2   -0.42    0.58   1
 -17   7   2    0.76    0.77   1
 -17   7   2   -0.13    0.60   1
  17  -7  -2    0.09    0.47   1
  17  -7  -2    1.18    0.90   1
 -17  -7   2    0.44    0.55   1
 -19   7   2    6.20    1.11   1
 -19   7   2    4.70    1.09   1
  19   7  -2    6.91    1.14   1
  19  -7  -2    5.09    0.88   1
  19  -7  -2    5.06    1.24   1
 -19  -7   2    3.83    0.88   1
  21   7  -2    5.49    1.11   1
 -21   7   2    6.69    1.26   1
 -21   7   2    6.42    1.18   1
 -21  -7   2    6.48    1.02   1
  21  -7  -2    6.62    1.33   1
  21  -7  -2    5.41    0.90   1
 -23   7   2   17.82    1.94   1
  23   7  -2   18.08    1.89   1
 -23   7   2   18.24    1.92   1
 -23  -7   2   19.38    1.54   1
  23  -7  -2   19.43    1.69   1
  23  -7  -2   18.10    2.23   1
 -25   7   2    0.32    0.81   1
 -25   7   2    0.48    0.74   1
  25   7  -2    1.24    0.79   1
  25  -7  -2    0.58    0.92   1
 -25  -7   2    0.30    0.65   1
 -27   7   2    0.46    0.82   1
  27   7  -2    0.02    0.75   1
 -27   7   2   -0.96    0.69   1
 -27  -7   2    1.16    0.77   1
  27  -7  -2    0.26    0.98   1
 -29   7   2    1.90    0.99   1
  29   7  -2    0.77    0.85   1
 -29   7   2    0.87    0.87   1
  29  -7  -2    2.34    1.14   1
 -29  -7   2    0.19    0.66   1
  31   7  -2   -1.02    0.73   1
 -31   7   2   -0.41    0.85   1
 -31   7   2    1.23    0.93   1
 -31  -7   2    0.11    0.78   1
  31  -7  -2    1.43    1.14   1
 -26   8  -2    4.88    1.31   1
 -26   8  -2    3.55    1.13   1
  26   8   2    2.45    1.08   1
  26  -8   2    7.04    1.66   1
 -26  -8  -2    1.59    0.90   1
 -24   8  -2   17.67    2.08   1
  24   8   2   17.41    1.99   1
 -24   8  -2   14.30    1.94   1
 -24  -8  -2   18.69    1.90   1
  24  -8   2   21.01    2.57   1
 -22   8  -2   -0.39    0.59   1
 -22   8  -2    1.00    0.87   1
  22   8   2   -0.09    0.80   1
  22  -8   2    1.72    1.13   1
 -22  -8  -2    0.38    0.67   1
 -20   8  -2    0.90    0.88   1
  20   8   2    0.96    0.80   1
 -20   8  -2    0.21    0.74   1
 -20  -8  -2   -0.24    0.63   1
  20  -8   2   -0.23    0.88   1
  18   8   2    5.15    1.11   1
 -18   8  -2    4.64    1.19   1
 -18   8  -2    4.84    1.12   1
 -18  -8  -2    4.50    0.99   1
  18  -8   2    4.56    1.15   1
 -16   8  -2    1.57    0.94   1
  16   8   2    1.83    0.73   1
 -16   8  -2    1.87    0.89   1
  16  -8   2    2.17    1.02   1
 -16  -8  -2    3.42    0.85   1
 -14   8  -2   50.13    3.03   1
 -14   8  -2   49.57    3.17   1
  14   8   2   50.51    3.01   1
  14  -8   2   56.91    3.39   1
 -14  -8  -2   51.77    2.96   1
 -12   8  -2    2.80    0.87   1
  12   8   2    3.53    0.77   1
  12   8   2    5.31    1.06   1
 -12   8  -2    3.49    1.02   1
 -12  -8  -2    4.70    0.93   1
  12  -8   2    5.10    0.81   1
  12  -8   2    2.83    1.09   1
  10   8   2   -1.31    0.54   1
 -10   8  -2    0.45    0.65   1
  10   8   2   -0.09    0.49   1
  10   8   2   -0.20    0.44   1
 -10   8  -2    0.35    0.56   1
 -10  -8  -2    0.58    0.60   1
  10  -8   2    0.29    0.59   1
  10  -8   2    1.01    0.51   1
   8   8   2   14.65    1.36   1
   8   8   2   13.55    1.39   1
  -8   8  -2   14.77    1.51   1
   8   8   2   14.83    1.55   1
  -8   8  -2   11.93    1.12   1
  -8   8  -2   11.20    1.51   1
  -8  -8  -2   13.20    1.46   1
   8  -8   2   15.87    1.21   1
   6   8   2    0.02    0.49   1
   6   8   2    0.34    0.48   1
   6   8   2   -0.41    0.53   1
  -6   8  -2    0.78    0.56   1
  -6   8  -2    0.60    0.59   1
  -6   8  -2   -0.55    0.39   1
  -6  -8  -2    0.24    0.56   1
   6  -8   2    0.41    0.44   1
   4   8   2    0.16    0.51   1
   4   8   2    0.37    0.50   1
  -4   8  -2    1.29    0.63   1
  -4   8  -2    0.49    0.51   1
   4   8   2    0.00    0.54   1
  -4   8  -2    0.71    0.67   1
   4  -8   2    0.78    0.48   1
  -4  -8  -2    0.51    0.60   1
   2   8   2   25.02    1.73   1
   2   8   2   26.25    1.81   1
  -2   8  -2   24.75    1.83   1
   2   8   2   27.10    1.89   1
  -2   8  -2   26.06    1.73   1
  -2   8  -2   28.75    1.71   1
   2  -8   2   27.39    1.69   1
  -2  -8  -2   27.36    1.88   1
  -2  -8  -2   24.82    1.83   1
   0   8   2    0.83    0.53   1
   0   8   2   -0.22    0.51   1
   0   8  -2    0.49    0.49   1
   0   8  -2   -0.30    0.53   1
   0   8  -2    0.45    0.52   1
   0   8   2    0.27    0.58   1
   0  -8   2   -0.17    0.46   1
   0  -8  -2   -0.06    0.53   1
   0  -8  -2   -0.34    0.53   1
  -2   8   2    2.60    0.74   1
   2   8  -2    2.33    0.67   1
  -2   8   2    1.87    0.59   1
  -2   8   2    2.28    0.78   1
   2   8  -2    0.96    0.55   1
   2   8  -2    1.35    0.66   1
  -2  -8   2    0.90    0.60   1
   2  -8  -2    1.91    0.71   1
   2  -8  -2    0.40    0.59   1
  -2  -8   2    0.88    0.58   1
   4   8  -2   -0.54    0.43   1
   4   8  -2    0.84    0.57   1
  -4   8   2    0.88    0.60   1
  -4   8   2    0.18    0.48   1
   4   8  -2    1.05    0.62   1
  -4   8   2    0.22    0.45   1
   4  -8  -2    0.86    0.58   1
  -4  -8   2    1.17    0.62   1
   6   8  -2    0.11    0.48   1
   6   8  -2   -0.17    0.45   1
  -6   8   2   -0.79    0.60   1
  -6   8   2    0.15    0.40   1
   6   8  -2    0.13    0.55   1
  -6   8   2    0.73    0.62   1
  -6  -8   2   -0.17    0.37   1
   6  -8  -2    0.73    0.55   1
   8   8  -2    0.46    0.46   1
  -8   8   2    1.55    0.69   1
   8   8  -2   -0.42    0.53   1
   8   8  -2    0.32    0.54   1
  -8   8   2    0.25    0.43   1
  -8   8   2   -0.50    0.62   1
   8  -8  -2    0.15    0.44   1
  -8  -8   2   -0.28    0.49   1
  10   8  -2    2.19    0.65   1
 -10   8   2    2.59    0.78   1
  10   8  -2    1.87    0.59   1
  10   8  -2    0.75    0.69   1
 -10   8   2    0.65    0.67   1
  10  -8  -2    1.04    0.70   1
 -10  -8   2    1.40    0.63   1
  10  -8  -2    1.67    0.67   1
 -12   8   2    1.53    0.63   1
  12   8  -2    0.54    0.67   1
 -12   8   2    1.09    0.84   1
  12  -8  -2    1.13    0.72   1
 -12  -8   2    0.59    0.59   1
  12  -8  -2    1.58    0.66   1
 -14   8   2    8.86    1.34   1
  14   8  -2   11.02    1.39   1
 -14   8   2   11.20    1.41   1
  14  -8  -2   11.73    1.28   1
 -14  -8   2   10.96    1.29   1
  14  -8  -2    9.25    1.48   1
 -16   8   2    4.63    1.03   1
  16   8  -2    4.32    1.02   1
 -16   8   2    6.42    1.17   1
  16  -8  -2    6.10    1.31   1
 -16  -8   2    5.42    0.93   1
  16  -8  -2    6.37    0.97   1
 -18   8   2    0.61    0.64   1
 -18   8   2    1.30    0.78   1
  18   8  -2    0.39    0.76   1
  18  -8  -2    2.04    0.71   1
  18  -8  -2    1.30    1.01   1
 -18  -8   2    2.84    0.86   1
 -20   8   2    2.90    1.00   1
 -20   8   2    0.41    0.61   1
  20   8  -2    2.61    0.92   1
 -20  -8   2    2.23    0.80   1
  20  -8  -2    2.28    0.96   1
  20  -8  -2    2.18    1.17   1
  22   8  -2   -0.23    0.71   1
 -22   8   2    1.23    0.82   1
 -22   8   2    0.51    0.85   1
 -22  -8   2   -0.22    0.60   1
  22  -8  -2   -0.17    0.97   1
 -24   8   2   -0.34    0.81   1
  24   8  -2    0.35    0.80   1
 -24   8   2    1.04    0.85   1
  24  -8  -2    0.46    0.81   1
 -24  -8   2   -0.42    0.67   1
 -26   8   2    0.39    0.80   1
  26   8  -2    0.63    0.70   1
 -26   8   2    0.96    0.92   1
 -26  -8   2    1.89    0.84   1
  26  -8  -2    3.02    1.31   1
  28   8  -2    0.66    0.92   1
 -28   8   2    0.66    0.93   1
 -28   8   2   -0.29    0.90   1
 -28  -8   2    0.11    0.79   1
  28  -8  -2   -0.84    1.14   1
  23   9   2    2.47    1.01   1
 -23   9  -2    0.80    1.05   1
 -23   9  -2    2.74    1.15   1
  23  -9   2    3.90    1.57   1
 -23  -9  -2    2.78    0.98   1
  21   9   2   16.78    1.99   1
 -21   9  -2   16.10    1.87   1
 -21   9  -2   15.06    2.01   1
  21  -9   2   13.56    2.16   1
 -21  -9  -2   13.26    1.68   1
 -19   9  -2    0.67    0.87   1
  19   9   2    0.54    0.82   1
 -19   9  -2   -0.65    0.79   1
  19  -9   2    2.01    1.19   1
 -19  -9  -2    1.27    0.74   1
 -17   9  -2    2.99    1.10   1
  17   9   2    2.49    1.02   1
 -17   9  -2    1.92    0.91   1
 -17  -9  -2    2.44    0.84   1
  17  -9   2    3.16    1.09   1
  15   9   2    2.77    1.01   1
 -15   9  -2    3.67    1.16   1
 -15   9  -2    2.78    0.97   1
 -15  -9  -2    3.38    0.92   1
  15  -9   2    5.60    1.38   1
 -13   9  -2    0.98    0.58   1
  13   9   2    1.25    0.86   1
 -13   9  -2    0.55    0.65   1
  13  -9   2    3.69    1.20   1
 -13  -9  -2    3.15    0.92   1
 -11   9  -2    0.75    0.67   1
  11   9   2   -0.57    0.64   1
 -11   9  -2    1.42    0.87   1
  11  -9   2    0.56    0.77   1
 -11  -9  -2    0.39    0.64   1
   9   9   2    3.35    0.93   1
  -9   9  -2    4.35    1.13   1
  -9   9  -2    2.66    0.91   1
   9   9   2    4.60    0.88   1
   9   9   2    5.50    0.95   1
  -9  -9  -2    4.55    0.98   1
   7   9   2    2.58    0.71   1
  -7   9  -2    0.87    0.67   1
   7   9   2    2.25    0.81   1
  -7   9  -2    1.92    0.90   1
   7   9   2    1.15    0.64   1
  -7  -9  -2    0.40    0.51   1
   7  -9   2    0.62    0.52   1
   5   9   2   18.08    1.73   1
   5   9   2   19.48    1.79   1
   5   9   2   21.76    1.86   1
  -5   9  -2   18.29    1.92   1
  -5   9  -2   19.83    1.81   1
  -5   9  -2   17.82    1.42   1
  -5  -9  -2   17.90    1.82   1
  -5  -9  -2   15.72    1.71   1
   5  -9   2   17.72    1.41   1
  -3   9  -2    1.26    0.81   1
   3   9   2    1.07    0.63   1
  -3   9  -2   -0.28    0.45   1
  -3   9  -2    0.19    0.62   1
   3   9   2    0.87    0.62   1
   3   9   2    0.98    0.69   1
   3  -9   2   -0.12    0.46   1
  -3  -9  -2   -0.37    0.40   1
  -3  -9  -2   -0.50    0.60   1
  -1   9  -2   -0.57    0.61   1
  -1   9  -2   -0.48    0.51   1
   1   9   2   -0.69    0.50   1
  -1   9  -2   -0.48    0.45   1
   1   9   2    0.18    0.62   1
   1   9   2   -1.26    0.47   1
  -1  -9  -2   -0.15    0.61   1
  -1  -9  -2   -0.57    0.60   1
   1  -9   2   -0.10    0.53   1
  -1   9   2    2.70    0.84   1
  -1   9   2    2.82    0.70   1
   1   9  -2    3.42    0.82   1
  -1   9   2    4.09    0.90   1
   1   9  -2    2.84    0.89   1
   1   9  -2    3.92    0.82   1
   1  -9  -2    4.17    0.88   1
  -1  -9   2    4.09    0.91   1
   1  -9  -2    3.79    0.97   1
   3   9  -2    0.20    0.53   1
   3   9  -2    0.85    0.58   1
   3   9  -2    1.25    0.70   1
  -3   9   2   -0.66    0.57   1
  -3   9   2    0.20    0.48   1
  -3   9   2    0.11    0.63   1
  -3  -9   2    0.36    0.57   1
  -3  -9   2    0.79    0.68   1
   3  -9  -2    0.21    0.57   1
   5   9  -2    1.86    0.71   1
  -5   9   2    1.37    0.73   1
  -5   9   2    2.44    0.94   1
   5   9  -2    1.79    0.70   1
   5   9  -2    0.53    0.62   1
  -5   9   2    1.40    0.59   1
  -5  -9   2    0.69    0.65   1
   5  -9  -2    0.83    0.60   1
  -5  -9   2    0.87    0.70   1
   7   9  -2   54.70    3.06   1
   7   9  -2   55.21    3.05   1
  -7   9   2   57.05    3.32   1
  -7   9   2   50.41    3.05   1
   7  -9  -2   53.81    2.94   1
  -7  -9   2   52.29    3.03   1
   9   9  -2    5.67    1.06   1
  -9   9   2    4.29    1.00   1
  -9   9   2    3.83    1.07   1
  -9  -9   2    3.39    0.86   1
   9  -9  -2    3.78    0.88   1
   9  -9  -2    6.29    1.24   1
  11   9  -2    1.31    0.77   1
 -11   9   2    0.54    0.67   1
 -11   9   2    0.64    0.81   1
  11  -9  -2   -0.14    0.86   1
  11  -9  -2    0.62    0.63   1
 -11  -9   2    1.19    0.76   1
  13   9  -2    0.61    0.68   1
 -13   9   2    0.14    0.48   1
 -13   9   2    0.25    0.59   1
  13  -9  -2   -1.60    0.83   1
 -13  -9   2    0.60    0.65   1
  13  -9  -2    0.02    0.54   1
 -15   9   2   -1.21    0.66   1
  15   9  -2    1.16    0.74   1
 -15   9   2   -0.44    0.50   1
 -15  -9   2    0.06    0.57   1
  15  -9  -2   -0.17    0.60   1
  15  -9  -2   -0.55    0.64   1
 -17   9   2    3.00    1.13   1
  17   9  -2    4.19    1.07   1
 -17   9   2    5.66    1.08   1
 -17  -9   2    4.61    1.02   1
  17  -9  -2    6.06    1.50   1
 -19   9   2    2.40    0.87   1
  19   9  -2    3.52    1.01   1
 -19   9   2    0.19    0.79   1
  19  -9  -2    1.79    1.09   1
 -19  -9   2    1.24    0.75   1
 -21   9   2    1.47    0.93   1
  21   9  -2    0.81    0.80   1
 -21   9   2   -0.78    0.77   1
  21  -9  -2    0.76    1.14   1
 -21  -9   2    1.03    0.71   1
 -23   9   2   17.55    2.12   1
 -23   9   2   21.04    2.30   1
  23   9  -2   18.95    2.11   1
  23  -9  -2   20.20    2.58   1
 -23  -9   2   18.97    1.91   1
  18  10   2    0.40    0.86   1
 -18  10  -2   -0.39    0.85   1
 -18  10  -2    2.14    1.11   1
 -18 -10  -2    0.60    0.79   1
  18 -10   2   -0.23    1.10   1
  16  10   2    1.33    0.93   1
 -16  10  -2    4.42    1.28   1
 -16  10  -2    4.57    1.20   1
 -16 -10  -2    2.42    0.91   1
  16 -10   2    2.99    1.25   1
 -14  10  -2    6.97    1.52   1
  14  10   2    8.06    1.42   1
 -14  10  -2    5.68    1.26   1
 -14 -10  -2    8.06    1.35   1
  14 -10   2    6.84    1.63   1
  12  10   2    0.98    0.86   1
 -12  10  -2    1.01    0.77   1
 -12  10  -2   -0.93    0.79   1
  12 -10   2   -0.19    0.74   1
 -12 -10  -2    0.03    0.62   1
  10  10   2   -0.74    0.65   1
 -10  10  -2    0.76    0.80   1
 -10  10  -2    1.12    0.96   1
 -10 -10  -2    0.00    0.68   1
  10 -10   2   -1.53    0.93   1
   8  10   2   -0.04    0.70   1
  -8  10  -2    0.31    0.73   1
  -8  10  -2    0.24    0.85   1
  -8 -10  -2   -0.80    0.71   1
  -8 -10  -2   -0.32    0.67   1
  -6  10  -2    2.57    1.06   1
   6  10   2    2.16    0.85   1
   6  10   2    1.77    0.78   1
  -6  10  -2    2.18    0.89   1
  -6 -10  -2    2.94    0.97   1
  -6 -10  -2    0.88    0.79   1
   4  10   2    0.24    0.75   1
  -4  10  -2    0.15    0.70   1
   4  10   2    0.35    0.70   1
  -4  10  -2    1.05    0.83   1
   4  10   2   -0.22    0.59   1
  -4 -10  -2    0.95    0.81   1
  -4 -10  -2   -0.53    0.67   1
  -2  10  -2   10.20    1.39   1
  -2  10  -2    8.12    1.13   1
   2  10   2    7.27    1.21   1
   2  10   2    9.39    1.25   1
   2  10   2    7.98    1.32   1
  -2  10  -2    5.19    1.16   1
  -2 -10  -2    9.09    1.42   1
   2 -10   2   10.33    1.21   1
  -2 -10  -2    7.33    1.24   1
   0  10   2    0.59    0.63   1
   0  10  -2    1.15    0.68   1
   0  10  -2    0.57    0.74   1
   0  10   2   -0.50    0.66   1
   0  10  -2   -0.44    0.59   1
   0  10   2   -0.93    0.62   1
   0 -10   2   -0.53    0.54   1
   0 -10  -2   -0.35    0.62   1
  -2  10   2    1.88    0.86   1
  -2  10   2    1.08    0.76   1
  -2  10   2    0.44    0.62   1
   2  10  -2    0.94    0.76   1
   2  10  -2    0.57    0.65   1
  -2 -10   2    2.41    0.84   1
   2 -10  -2   -0.29    0.64   1
   4  10  -2    5.10    1.10   1
  -4  10   2    8.70    1.33   1
  -4  10   2    9.81    1.49   1
   4  10  -2    5.80    1.11   1
   4 -10  -2    7.11    1.12   1
  -4 -10   2    6.12    1.18   1
  -6  10   2    1.79    0.97   1
   6  10  -2    2.07    0.82   1
  -6  10   2    1.05    0.79   1
   6  10  -2    1.85    0.80   1
  -6 -10   2    2.19    0.81   1
   6 -10  -2    2.06    0.79   1
  -6 -10   2    0.23    0.56   1
  -8  10   2    0.28    0.69   1
  -8  10   2    0.52    0.66   1
   8  10  -2    1.87    0.79   1
   8 -10  -2    0.60    0.71   1
  -8 -10   2   -0.14    0.67   1
   8 -10  -2   -0.15    0.68   1
  -8 -10   2   -0.30    0.65   1
 -10  10   2   17.33    1.97   1
  10  10  -2   14.02    1.70   1
 -10  10   2   15.84    1.82   1
  10 -10  -2   17.03    2.23   1
  10 -10  -2   14.23    1.58   1
 -10 -10   2   14.95    1.69   1
 -12  10   2    0.91    0.84   1
 -12  10   2    1.02    0.93   1
  12  10  -2    0.09    0.70   1
  12 -10  -2   -2.06    0.85   1
 -12 -10   2   -0.20    0.59   1
 -14  10   2   16.52    1.93   1
 -14  10   2   16.95    2.06   1
  14  10  -2   15.31    1.80   1
 -14 -10   2   18.78    1.91   1
  14 -10  -2   18.62    2.28   1
  16  10  -2   12.09    1.66   1
 -16  10   2   12.24    1.82   1
 -16  10   2   10.82    1.53   1
  16 -10  -2    6.25    1.58   1
 -16 -10   2   11.10    1.53   1
 -18  10   2   -0.80    0.77   1
 -18  10   2    1.30    0.80   1
  18  10  -2   -0.23    0.74   1
 -18 -10   2   -0.29    0.62   1
  18 -10  -2   -0.05    1.10   1
  -9  11  -2    1.00    0.94   1
  -9  11  -2    2.70    1.23   1
   9  11   2    1.59    0.92   1
  -9 -11  -2    2.61    1.09   1
   9 -11   2    1.34    1.31   1
  -9 -11  -2    1.83    0.93   1
   7  11   2    2.52    0.91   1
  -7  11  -2    1.21    1.08   1
  -7 -11  -2    0.42    0.85   1
  -7 -11  -2    0.34    0.90   1
  -5  11  -2    7.07    1.38   1
   5  11   2    5.25    1.36   1
   5  11   2    5.49    1.20   1
  -5 -11  -2    6.14    1.32   1
  -5 -11  -2    5.28    1.19   1
   3  11   2    1.34    0.89   1
  -3  11  -2   -0.36    0.81   1
   3  11   2    0.85    0.72   1
  -3 -11  -2    0.50    0.85   1
   1  11   2    0.76    0.84   1
  -1  11  -2   -0.66    0.78   1
   1  11   2    0.54    0.83   1
  -1 -11  -2    0.14    0.72   1
   1  11  -2    6.69    1.43   1
  -1  11   2    8.02    1.40   1
   1  11  -2    4.57    1.05   1
  -1  11   2    4.40    1.20   1
   1 -11  -2    7.20    1.30   1
  -3  11   2    0.29    0.82   1
   3  11  -2    0.10    0.79   1
   3  11  -2    0.48    0.84   1
  -3  11   2    1.87    0.91   1
   3 -11  -2    0.91    0.81   1
   5  11  -2   -0.65    0.68   1
  -5  11   2    1.24    0.88   1
  -5  11   2    0.48    0.93   1
  -5 -11   2   -1.07    0.78   1
  -7  11   2   30.53    2.74   1
  -7  11   2   33.66    2.66   1
   7  11  -2   31.29    2.39   1
   7 -11  -2   36.67    3.31   1
  -7 -11   2   30.02    2.36   1
  -9  11   2    2.75    0.99   1
   9  11  -2    3.73    1.11   1
  -9  11   2    1.60    1.10   1
  -9 -11   2    0.75    0.87   1
  -9 -11   2    2.46    1.02   1
   9 -11  -2   -0.23    1.25   1
  11  11  -2    1.06    0.83   1
 -11  11   2    0.67    0.92   1
 -11  11   2   -0.87    0.91   1
 -11 -11   2    1.21    1.01   1
 -11 -11   2   -0.97    0.76   1
  11 -11  -2    0.26    1.26   1
 -37   0  -3   -1.22    0.67   1
  37   0   3   -0.82    0.77   1
 -35   0  -3   -0.85    0.67   1
  35   0   3   -1.45    0.65   1
  33   0   3   -0.66    0.64   1
 -33   0  -3   -0.17    0.63   1
  31   0   3    1.07    0.69   1
 -31   0  -3    0.01    0.62   1
  29   0   3   -0.33    0.38   1
 -29   0  -3    0.46    0.66   1
  29   0   3    0.43    0.64   1
  27   0   3    0.08    0.46   1
  27   0   3   -0.44    0.40   1
 -27   0  -3   -0.43    0.51   1
  25   0   3    0.25    0.43   1
 -25   0  -3   -0.70    0.48   1
  25   0   3   -0.20    0.38   1
  23   0   3    0.25    0.40   1
  23   0   3   -0.56    0.28   1
 -23   0  -3   -0.08    0.50   1
 -21   0  -3   -0.28    0.47   1
  21   0   3   -0.44    0.28   1
  21   0   3   -0.25    0.31   1
 -19   0  -3    0.26    0.46   1
  19   0   3    0.04    0.36   1
  19   0   3   -0.27    0.29   1
  17   0   3    0.22    0.34   1
 -17   0  -3    0.21    0.46   1
  17   0   3    0.21    0.32   1
  15   0   3   -0.10    0.21   1
  15   0   3    0.06    0.27   1
 -15   0  -3    0.01    0.44   1
  15   0   3   -0.16    0.30   1
  13   0   3    0.05    0.36   1
 -13   0  -3   -0.19    0.41   1
  13   0   3   -0.24    0.25   1
  13   0   3   -0.13    0.19   1
 -11   0  -3   -0.04    0.41   1
  11   0   3   -0.07    0.36   1
  11   0   3   -0.07    0.19   1
   9   0   3   -0.08    0.19   1
  -9   0  -3    0.06    0.29   1
   9   0   3    0.27    0.35   1
  -7   0  -3   -0.05    0.36   1
  -7   0  -3   -0.29    0.27   1
  -7   0  -3    0.38    0.23   1
   7   0   3    0.28    0.31   1
   7   0   3    0.00    0.18   1
   5   0   3   -0.13    0.30   1
   5   0   3   -0.12    0.24   1
  -5   0  -3    0.23    0.35   1
  -5   0  -3    0.31    0.24   1
   5   0   3    0.12    0.20   1
  -3   0  -3    0.75    0.30   1
   3   0   3    0.08    0.16   1
  -3   0  -3    0.10    0.18   1
   3   0   3    0.78    0.32   1
   1   0   3    0.01    0.16   1
  -1   0  -3    0.14    0.16   1
  -1   0  -3   -0.17    0.15   1
   1   0   3    0.16    0.08   1
   1   0  -3    0.09    0.08   1
   1   0  -3   -0.06    0.07   1
  -1   0   3   -0.03    0.13   1
  -1   0   3   -0.02    0.08   1
   1   0  -3    0.00    0.03   1
   1   0  -3    0.02    0.03   1
  -1   0   3   -0.01    0.09   1
  -1   0   3    0.11    0.10   1
  -3   0   3    0.02    0.06   1
  -3   0   3    0.07    0.17   1
  -3   0   3    0.08    0.15   1
   3   0  -3    0.05    0.14   1
  -3   0   3   -0.03    0.16   1
   3   0  -3    0.10    0.11   1
   3   0  -3    0.18    0.10   1
  -3   0   3   -0.02    0.12   1
   3   0  -3    0.07    0.12   1
  -5   0   3    0.16    0.13   1
  -5   0   3    0.22    0.15   1
  -5   0   3   -0.07    0.28   1
   5   0  -3    0.04    0.18   1
   5   0  -3   -0.33    0.23   1
  -5   0   3    0.10    0.10   1
   5   0  -3   -0.03    0.14   1
   5   0  -3   -0.05    0.09   1
   5   0  -3    0.07    0.13   1
  -5   0   3    0.10    0.20   1
  -5   0   3   -0.30    0.18   1
   7   0  -3   -0.08    0.18   1
   7   0  -3    0.24    0.16   1
   7   0  -3    0.20    0.24   1
  -7   0   3    0.14    0.18   1
   7   0  -3    0.28    0.34   1
  -7   0   3    0.25    0.17   1
  -7   0   3    0.16    0.24   1
  -7   0   3   -0.22    0.34   1
  -7   0   3   -0.01    0.15   1
  -7   0   3   -0.01    0.15   1
   7   0  -3   -0.04    0.13   1
   9   0  -3   -0.10    0.15   1
   9   0  -3    0.25    0.39   1
   9   0  -3    0.00    0.17   1
   9   0  -3   -0.11    0.17   1
  -9   0   3   -0.08    0.16   1
   9   0  -3   -0.11    0.26   1
  -9   0   3    0.48    0.17   1
  -9   0   3   -0.34    0.16   1
  11   0  -3    0.06    0.29   1
 -11   0   3   -0.26    0.15   1
  11   0  -3    0.17    0.41   1
 -11   0   3    0.18    0.21   1
  11   0  -3   -0.21    0.17   1
  11   0  -3    0.16    0.19   1
 -11   0   3   -0.32    0.15   1
 -13   0   3   -0.17    0.15   1
  13   0  -3    0.01    0.19   1
 -13   0   3    0.20    0.27   1
  13   0  -3    0.06    0.20   1
 -13   0   3   -0.10    0.17   1
  13   0  -3    0.06    0.45   1
  13   0  -3    0.19    0.31   1
  15   0  -3   -0.29    0.29   1
 -15   0   3    0.17    0.28   1
  15   0  -3   -0.12    0.19   1
  15   0  -3   -0.08    0.21   1
  15   0  -3    0.22    0.37   1
 -15   0   3    0.13    0.19   1
  17   0  -3    0.39    0.26   1
  17   0  -3   -0.07    0.47   1
  17   0  -3   -0.24    0.33   1
 -17   0   3    0.21    0.21   1
 -17   0   3    0.26    0.32   1
 -19   0   3   -0.03    0.36   1
 -19   0   3    0.38    0.25   1
  19   0  -3    0.52    0.43   1
  19   0  -3   -0.20    0.35   1
  19   0  -3   -0.22    0.22   1
 -21   0   3    0.10    0.26   1
  21   0  -3   -0.11    0.27   1
  21   0  -3    0.34    0.61   1
 -21   0   3   -0.57    0.38   1
  21   0  -3   -0.04    0.42   1
  23   0  -3    0.03    0.45   1
 -23   0   3    0.33    0.27   1
 -23   0   3    0.17    0.51   1
  23   0  -3   -0.07    0.31   1
 -25   0   3    0.21    0.49   1
  25   0  -3    0.90    0.67   1
  25   0  -3   -0.07    0.33   1
 -25   0   3    0.11    0.27   1
  27   0  -3   -0.36    0.31   1
 -27   0   3   -0.81    0.54   1
  27   0  -3   -0.99    0.63   1
 -29   0   3    0.29    0.55   1
  29   0  -3    0.34    0.34   1
  29   0  -3    0.31    0.72   1
  31   0  -3    0.18    0.52   1
 -31   0   3   -0.03    0.55   1
 -33   0   3   -0.12    0.53   1
  33   0  -3    0.08    0.57   1
 -35   0   3    0.21    0.65   1
  35   0  -3   -0.92    0.73   1
 -37   0   3   -0.39    0.69   1
  37   0  -3    1.84    1.00   1
  39   0  -3    1.79    1.02   1
 -39   0   3    0.12    0.71   1
 -36   1  -3    0.73    0.84   1
  36   1   3    1.23    0.84   1
  36  -1   3    0.72    0.89   1
 -36  -1  -3    1.51    0.85   1
  34   1   3    1.09    0.83   1
 -34   1  -3    1.71    0.88   1
 -34  -1  -3    0.38    0.74   1
  34  -1   3    2.59    0.96   1
  32   1   3   -0.13    0.58   1
 -32   1  -3    1.16    0.79   1
  32   1   3    0.46    0.72   1
  32  -1   3    0.00    0.73   1
 -32  -1  -3    0.68    0.73   1
  30   1   3   -0.14    0.54   1
  30   1   3   -0.56    0.59   1
 -30   1  -3   -0.10    0.65   1
 -30  -1  -3    0.65    0.68   1
  30  -1   3    1.83    0.82   1
  28   1   3    2.37    0.62   1
 -28   1  -3    2.00    0.81   1
  28   1   3    1.10    0.68   1
  28  -1   3    1.89    0.80   1
 -28  -1  -3    2.39    0.76   1
 -26   1  -3    1.48    0.74   1
  26   1   3    0.67    0.60   1
  26   1   3   -0.06    0.45   1
  26  -1   3    0.10    0.56   1
  26  -1   3    0.16    0.36   1
 -26  -1  -3    0.18    0.54   1
 -24   1  -3   -0.06    0.63   1
  24   1   3    0.52    0.57   1
  24   1   3    1.02    0.46   1
  24  -1   3   -0.28    0.57   1
  24  -1   3    0.23    0.35   1
 -24  -1  -3    0.56    0.56   1
  22   1   3    1.76    0.51   1
 -22   1  -3    1.99    0.71   1
  22   1   3    2.30    0.62   1
  22  -1   3    1.70    0.71   1
 -22  -1  -3    0.96    0.57   1
  22  -1   3    1.67    0.42   1
 -20   1  -3    0.06    0.41   1
  20   1   3    0.21    0.11   1
  20   1   3    0.06    0.37   1
  20   1   3    0.71    0.40   1
 -20   1  -3    0.47    0.37   1
 -20  -1  -3    0.15    0.50   1
  20  -1   3    0.09    0.29   1
  20  -1   3    0.54    0.42   1
 -18   1  -3    0.35    0.31   1
  18   1   3    0.84    0.53   1
  18   1   3    0.25    0.12   1
  18   1   3    0.16    0.35   1
 -18   1  -3   -0.18    0.43   1
 -18  -1  -3    0.40    0.38   1
  18  -1   3    0.03    0.28   1
  18  -1   3    0.31    0.49   1
  16   1   3    3.73    0.70   1
  16   1   3    4.13    0.58   1
  16   1   3    5.06    0.31   1
 -16   1  -3    4.30    0.54   1
 -16   1  -3    6.04    0.81   1
  16  -1   3    3.78    0.74   1
  16  -1   3    3.42    0.48   1
 -16  -1  -3    4.15    0.73   1
  14   1   3   -0.13    0.38   1
 -14   1  -3    0.62    0.29   1
  14   1   3    0.44    0.13   1
  14   1   3    0.68    0.34   1
 -14   1  -3    0.89    0.44   1
  14  -1   3    0.62    0.46   1
 -14  -1  -3    0.38    0.45   1
  12   1   3    0.20    0.13   1
 -12   1  -3    0.18    0.28   1
  12   1   3    0.08    0.30   1
 -12   1  -3    0.27    0.28   1
  12   1   3   -0.07    0.33   1
  12  -1   3   -0.03    0.41   1
 -12  -1  -3    0.29    0.42   1
  10   1   3    0.92    0.16   1
 -10   1  -3    0.41    0.35   1
 -10   1  -3    0.91    0.30   1
  10   1   3    1.28    0.37   1
  10   1   3    0.51    0.35   1
  10  -1   3    0.61    0.43   1
  10  -1   3    0.44    0.27   1
 -10  -1  -3    0.51    0.33   1
  -8   1  -3    0.57    0.23   1
  -8   1  -3    0.32    0.26   1
   8   1   3    1.04    0.33   1
   8   1   3    0.23    0.14   1
  -8   1  -3    0.67    0.26   1
   8   1   3    0.40    0.30   1
  -8  -1  -3    0.28    0.37   1
   8  -1   3    0.69    0.23   1
   8  -1   3    0.88    0.31   1
  -6   1  -3    2.97    0.42   1
   6   1   3    3.01    0.38   1
  -6   1  -3    2.69    0.36   1
  -6   1  -3    2.95    0.30   1
  -6   1  -3    2.27    0.36   1
   6  -1   3    2.18    0.41   1
   6  -1   3    2.41    0.28   1
   6  -1   3    3.42    0.41   1
  -6  -1  -3    2.71    0.46   1
  -6  -1  -3    3.32    0.37   1
  -4   1  -3    0.36    0.26   1
   4   1   3    0.37    0.22   1
   4   1   3    0.47    0.28   1
  -4   1  -3    0.49    0.13   1
  -4   1  -3    0.74    0.27   1
   4  -1   3    0.27    0.13   1
  -4  -1  -3    0.36    0.20   1
  -4  -1  -3    0.33    0.28   1
   4  -1   3    0.49    0.26   1
   4  -1   3    0.09    0.24   1
   4  -1   3    0.43    0.26   1
   2   1   3    0.03    0.14   1
   2   1   3   -0.06    0.22   1
  -2   1  -3    0.02    0.06   1
  -2   1  -3   -0.22    0.22   1
  -2   1  -3    0.20    0.20   1
   2  -1   3    0.03    0.15   1
  -2  -1  -3    0.21    0.13   1
   2  -1   3    0.31    0.18   1
   2  -1   3    0.12    0.06   1
   2  -1   3   -0.11    0.17   1
  -2  -1  -3    0.07    0.17   1
  -2  -1  -3    0.37    0.24   1
   0   1  -3    0.23    0.13   1
   0   1   3    0.38    0.17   1
   0   1  -3    0.16    0.14   1
   0   1   3    0.20    0.19   1
   0   1   3    0.30    0.20   1
   0   1   3    0.00    0.13   1
   0   1  -3    0.18    0.14   1
   0  -1  -3    0.06    0.17   1
   0  -1   3    0.23    0.14   1
   0  -1   3    0.17    0.16   1
   0  -1   3   -0.05    0.22   1
   0  -1   3    0.37    0.20   1
   0  -1  -3    0.04    0.18   1
   0  -1  -3   -0.01    0.17   1
  -2   1   3   -0.10    0.15   1
   2   1  -3    0.35    0.19   1
   2   1  -3    0.26    0.12   1
   2   1  -3    0.13    0.11   1
  -2   1   3   -0.14    0.16   1
  -2   1   3    0.06    0.19   1
  -2   1   3   -0.10    0.17   1
  -2   1   3    0.52    0.22   1
   2   1  -3    0.28    0.10   1
   2  -1  -3    0.24    0.17   1
  -2  -1   3   -0.14    0.19   1
   2  -1  -3    0.00    0.16   1
   2  -1  -3    0.25    0.21   1
   2  -1  -3    0.55    0.18   1
   2  -1  -3    0.12    0.15   1
  -2  -1   3    0.06    0.11   1
  -2  -1   3    0.14    0.12   1
  -2  -1   3    0.10    0.14   1
  -2  -1   3    0.13    0.12   1
   4   1  -3    0.28    0.18   1
  -4   1   3    0.58    0.20   1
   4   1  -3    0.60    0.11   1
  -4   1   3    0.62    0.20   1
  -4   1   3    0.29    0.25   1
   4   1  -3    0.61    0.11   1
  -4   1   3    0.47    0.19   1
  -4   1   3    0.42    0.19   1
   4   1  -3    0.38    0.15   1
  -4   1   3    0.21    0.20   1
   4   1  -3    0.78    0.22   1
   4  -1  -3    0.66    0.21   1
  -4  -1   3    0.58    0.25   1
   4  -1  -3    0.38    0.21   1
   4  -1  -3    0.69    0.23   1
  -4  -1   3    0.42    0.16   1
  -4  -1   3    0.68    0.20   1
   4  -1  -3    0.70    0.24   1
  -4  -1   3    0.45    0.12   1
   4  -1  -3    0.24    0.17   1
   4  -1  -3    0.65    0.19   1
  -4  -1   3    0.52    0.23   1
  -4  -1   3    0.66    0.13   1
  -6   1   3    0.92    0.31   1
   6   1  -3    1.91    0.36   1
   6   1  -3    1.66    0.17   1
  -6   1   3    1.85    0.28   1
  -6   1   3    1.91    0.27   1
   6   1  -3    1.65    0.21   1
  -6   1   3    1.71    0.14   1
   6   1  -3    1.53    0.29   1
  -6   1   3    1.63    0.25   1
  -6   1   3    1.71    0.32   1
   6   1  -3    1.69    0.33   1
   6  -1  -3    1.96    0.33   1
  -6  -1   3    1.07    0.26   1
  -6  -1   3    1.62    0.32   1
   6  -1  -3    1.68    0.26   1
   6  -1  -3    2.22    0.27   1
   6  -1  -3    1.52    0.42   1
  -6  -1   3    1.67    0.25   1
  -6  -1   3    1.48    0.30   1
  -6  -1   3    1.77    0.20   1
   6  -1  -3    1.86    0.31   1
   8   1  -3    1.20    0.29   1
   8   1  -3    0.99    0.29   1
  -8   1   3    1.65    0.31   1
   8   1  -3    1.35    0.21   1
   8   1  -3    1.03    0.31   1
  -8   1   3    1.24    0.12   1
  -8   1   3    0.89    0.26   1
   8  -1  -3    1.34    0.33   1
   8  -1  -3    0.74    0.28   1
  -8  -1   3    0.59    0.24   1
   8  -1  -3    0.96    0.45   1
  -8  -1   3    0.97    0.25   1
  -8  -1   3    0.99    0.24   1
   8  -1  -3    0.99    0.25   1
  10   1  -3    6.55    0.71   1
 -10   1   3    5.95    0.34   1
  10   1  -3    5.95    0.62   1
 -10   1   3    7.10    0.55   1
 -10   1   3    6.16    0.55   1
  10   1  -3    6.82    0.53   1
  10  -1  -3    6.02    0.59   1
  10  -1  -3    5.98    0.33   1
 -10  -1   3    6.65    0.40   1
  10  -1  -3    6.13    0.79   1
 -10  -1   3    6.45    0.57   1
 -12   1   3    4.73    0.49   1
 -12   1   3    4.67    0.49   1
  12   1  -3    4.30    0.48   1
  12   1  -3    3.77    0.65   1
  12  -1  -3    4.20    0.53   1
  12  -1  -3    4.16    0.70   1
  12  -1  -3    4.40    0.29   1
 -12  -1   3    3.80    0.32   1
 -12  -1   3    3.61    0.53   1
  14   1  -3    1.33    0.53   1
 -14   1   3    1.41    0.33   1
  14   1  -3    1.41    0.34   1
 -14   1   3    0.93    0.35   1
  14  -1  -3    1.25    0.40   1
 -14  -1   3    1.27    0.19   1
  14  -1  -3    1.24    0.20   1
 -14  -1   3    1.10    0.39   1
  14  -1  -3    1.32    0.58   1
  16   1  -3    0.50    0.51   1
  16   1  -3   -0.29    0.25   1
 -16   1   3    0.04    0.29   1
 -16   1   3    0.50    0.31   1
 -16  -1   3    0.21    0.41   1
 -16  -1   3    0.09    0.14   1
  16  -1  -3    0.31    0.34   1
  16  -1  -3    0.83    0.54   1
  16  -1  -3    0.03    0.16   1
  18   1  -3   -0.37    0.48   1
 -18   1   3    0.85    0.34   1
 -18   1   3    0.33    0.34   1
  18   1  -3    0.56    0.31   1
  18  -1  -3    0.72    0.54   1
  18  -1  -3    0.27    0.39   1
  18  -1  -3    0.71    0.21   1
 -18  -1   3    0.11    0.39   1
 -18  -1   3    0.72    0.19   1
  20   1  -3    0.88    0.35   1
 -20   1   3    0.08    0.37   1
  20   1  -3    0.90    0.52   1
 -20   1   3    0.75    0.34   1
  20  -1  -3    0.91    0.47   1
 -20  -1   3    0.81    0.19   1
  20  -1  -3    1.49    0.55   1
 -20  -1   3    0.70    0.45   1
  20  -1  -3    0.37    0.23   1
  22   1  -3   15.74    1.07   1
  22   1  -3   13.54    1.53   1
 -22   1   3   12.98    1.22   1
 -22   1   3   13.99    1.00   1
  22  -1  -3   15.65    0.85   1
  22  -1  -3   15.60    1.59   1
 -22  -1   3   13.81    0.73   1
 -22  -1   3   15.86    1.27   1
  22  -1  -3   19.17    1.30   1
 -24   1   3   -0.12    0.44   1
  24   1  -3   -0.57    0.56   1
 -24   1   3    0.35    0.37   1
  24   1  -3    0.17    0.35   1
  24  -1  -3    0.35    0.26   1
 -24  -1   3   -0.24    0.44   1
  24  -1  -3    0.91    0.51   1
  24  -1  -3    0.89    0.69   1
 -26   1   3    0.26    0.36   1
 -26   1   3   -0.79    0.46   1
  26   1  -3   -0.40    0.65   1
  26   1  -3   -0.89    0.35   1
  26  -1  -3   -0.80    0.47   1
  26  -1  -3   -0.04    0.47   1
 -26  -1   3   -0.25    0.56   1
  26  -1  -3    0.12    0.23   1
  28   1  -3    5.20    1.01   1
 -28   1   3    4.80    0.94   1
  28   1  -3    3.80    0.71   1
  28  -1  -3    3.81    0.99   1
 -28  -1   3    3.46    0.80   1
 -30   1   3    0.36    0.68   1
  30   1  -3    1.04    0.84   1
  30   1  -3   -0.24    0.37   1
 -30  -1   3    0.95    0.66   1
  30  -1  -3    0.19    0.75   1
 -32   1   3   -0.97    0.58   1
  32   1  -3    1.10    0.82   1
  32   1  -3   -0.06    0.47   1
 -32  -1   3   -0.66    0.55   1
  32  -1  -3    0.00    0.74   1
 -34   1   3    1.94    0.84   1
  34   1  -3    0.44    0.80   1
 -34  -1   3    1.90    0.81   1
  34  -1  -3    1.55    0.76   1
 -36   1   3    1.94    0.85   1
  36   1  -3    3.51    1.14   1
 -36  -1   3    0.51    0.71   1
  36  -1  -3    3.83    1.15   1
  38   1  -3    0.46    0.93   1
 -38   1   3    0.15    0.80   1
 -38  -1   3    0.27    0.73   1
  38  -1  -3   -0.53    0.88   1
 -37   2  -3    0.31    0.88   1
 -37  -2  -3   -0.13    0.74   1
  35   2   3    0.22    0.78   1
 -35   2  -3    0.43    0.83   1
 -35  -2  -3    1.10    0.81   1
  35  -2   3   -0.38    0.77   1
 -33   2  -3   -1.32    0.70   1
  33   2   3    0.62    0.70   1
  33   2   3    1.12    0.74   1
 -33  -2  -3    0.24    0.64   1
  33  -2   3   -0.07    0.75   1
 -31   2  -3    0.90    0.83   1
  31   2   3    2.40    0.86   1
  31   2   3    1.46    0.65   1
 -31  -2  -3    1.26    0.80   1
  31  -2   3    1.62    0.86   1
 -29   2  -3    0.66    0.79   1
  29   2   3   -0.77    0.50   1
  29   2   3    0.84    0.73   1
 -29  -2  -3    0.70    0.69   1
  29  -2   3    0.62    0.80   1
  27   2   3    0.30    0.50   1
 -27   2  -3    1.00    0.80   1
  27   2   3   -0.27    0.57   1
 -27  -2  -3    0.37    0.64   1
  27  -2   3   -0.19    0.66   1
  25   2   3    0.40    0.55   1
  25   2   3    0.96    0.67   1
 -25   2  -3   -0.07    0.66   1
 -25  -2  -3    1.01    0.70   1
  25  -2   3    2.00    0.79   1
  23   2   3    0.57    0.50   1
  23   2   3    0.98    0.63   1
 -23   2  -3    0.96    0.66   1
 -23   2  -3    0.16    0.40   1
  23  -2   3    0.91    0.67   1
  23  -2   3    1.27    0.34   1
 -23  -2  -3    0.35    0.59   1
  21   2   3    0.36    0.43   1
 -21   2  -3    0.75    0.47   1
  21   2   3    0.16    0.49   1
 -21   2  -3    0.47    0.43   1
 -21  -2  -3    0.60    0.63   1
  21  -2   3    0.48    0.28   1
  21  -2   3    0.89    0.52   1
 -19   2  -3    2.24    0.66   1
  19   2   3    1.98    0.55   1
 -19   2  -3    1.82    0.48   1
  19   2   3    1.62    0.53   1
  19  -2   3    1.24    0.64   1
  19  -2   3    1.70    0.38   1
 -19  -2  -3    2.00    0.71   1
  17   2   3    0.16    0.47   1
 -17   2  -3    0.44    0.45   1
  17   2   3    0.45    0.39   1
 -17   2  -3    0.87    0.41   1
  17  -2   3   -0.28    0.51   1
  17  -2   3    0.51    0.36   1
 -17  -2  -3   -0.12    0.49   1
  15   2   3   -0.07    0.33   1
  15   2   3   -0.03    0.41   1
 -15   2  -3   -0.18    0.31   1
 -15   2  -3    0.00    0.39   1
  15  -2   3    0.21    0.26   1
  15  -2   3    0.04    0.46   1
 -15  -2  -3    0.23    0.45   1
 -13   2  -3    1.12    0.42   1
 -13   2  -3    1.35    0.47   1
  13   2   3    1.65    0.46   1
  13   2   3    0.92    0.46   1
  13  -2   3    0.68    0.49   1
  13  -2   3    1.30    0.32   1
 -13  -2  -3    0.72    0.46   1
 -11   2  -3   -0.14    0.31   1
  11   2   3    0.35    0.33   1
  11   2   3   -0.21    0.30   1
 -11   2  -3    0.02    0.24   1
 -11  -2  -3    0.01    0.36   1
  11  -2   3    0.25    0.21   1
  11  -2   3    0.31    0.32   1
  -9   2  -3    5.47    0.61   1
  -9   2  -3    6.92    0.69   1
   9   2   3    5.72    0.63   1
   9   2   3    5.12    0.61   1
  -9   2  -3    5.92    0.48   1
   9   2   3    6.00    0.33   1
   9  -2   3    6.14    0.45   1
  -9  -2  -3    6.43    0.70   1
   9  -2   3    6.27    0.68   1
   9  -2   3    6.08    0.48   1
   7   2   3   -0.10    0.26   1
   7   2   3    0.44    0.26   1
  -7   2  -3   -0.11    0.17   1
  -7   2  -3    0.00    0.31   1
  -7   2  -3    0.13    0.24   1
   7   2   3    0.36    0.14   1
   7  -2   3    0.61    0.36   1
   7  -2   3    0.20    0.18   1
   7  -2   3    0.14    0.18   1
  -7  -2  -3    0.39    0.33   1
  -5   2  -3    0.67    0.32   1
   5   2   3    0.42    0.17   1
   5   2   3    0.34    0.25   1
  -5   2  -3    0.29    0.17   1
  -5   2  -3    0.37    0.32   1
   5  -2   3    0.48    0.21   1
  -5  -2  -3    0.10    0.18   1
  -5  -2  -3   -0.51    0.26   1
  -5  -2  -3    0.41    0.23   1
   5  -2   3    0.47    0.17   1
   3   2   3    3.24    0.35   1
  -3   2  -3    3.55    0.36   1
  -3   2  -3    3.80    0.48   1
   3   2   3    3.07    0.40   1
   3   2   3    3.05    0.38   1
  -3   2  -3    3.57    0.43   1
   3  -2   3    3.70    0.43   1
   3  -2   3    3.73    0.29   1
  -3  -2  -3    2.69    0.38   1
   3  -2   3    4.47    0.38   1
  -3  -2  -3    3.16    0.34   1
  -3  -2  -3    3.46    0.44   1
  -1   2  -3    0.11    0.24   1
   1   2   3   -0.21    0.20   1
   1   2   3   -0.15    0.24   1
   1   2   3    0.17    0.20   1
  -1   2  -3   -0.02    0.22   1
  -1   2  -3    0.21    0.22   1
   1   2   3    0.49    0.24   1
  -1  -2  -3   -0.26    0.23   1
  -1  -2  -3   -0.33    0.18   1
  -1  -2  -3    0.20    0.26   1
  -1  -2  -3    0.11    0.22   1
   1  -2   3    0.26    0.24   1
   1  -2   3    0.10    0.21   1
  -1   2   3    0.05    0.22   1
  -1   2   3    0.35    0.20   1
   1   2  -3    0.15    0.21   1
  -1   2   3   -0.02    0.18   1
   1   2  -3    0.53    0.26   1
  -1   2   3    0.16    0.20   1
   1   2  -3    0.58    0.24   1
  -1   2   3   -0.11    0.25   1
   1   2  -3    0.00    0.03   1
   1   2  -3    0.14    0.20   1
  -1  -2   3    0.04    0.20   1
   1  -2  -3    0.67    0.31   1
  -1  -2   3    0.28    0.24   1
   1  -2  -3    0.32    0.27   1
  -1  -2   3    0.34    0.22   1
   1  -2  -3    0.29    0.28   1
   1  -2  -3    0.24    0.18   1
   1  -2  -3    0.13    0.20   1
  -1  -2   3    0.05    0.21   1
   3   2  -3    7.65    0.50   1
  -3   2   3    9.00    0.50   1
   3   2  -3    6.51    0.57   1
  -3   2   3    8.32    0.62   1
  -3   2   3    7.23    0.48   1
   3   2  -3    8.70    0.54   1
  -3   2   3    7.27    0.52   1
   3   2  -3    8.22    0.50   1
  -3   2   3    8.16    0.58   1
  -3  -2   3    7.82    0.50   1
  -3  -2   3    6.89    0.53   1
   3  -2  -3    7.42    0.54   1
   3  -2  -3    7.10    0.57   1
  -3  -2   3    8.12    0.40   1
  -3  -2   3    7.73    0.50   1
   3  -2  -3    6.52    0.49   1
   5   2  -3    0.97    0.26   1
   5   2  -3    1.49    0.23   1
  -5   2   3    0.89    0.29   1
  -5   2   3    1.48    0.32   1
  -5   2   3    1.30    0.26   1
  -5   2   3    1.36    0.19   1
   5   2  -3    1.36    0.21   1
  -5   2   3    1.31    0.32   1
  -5  -2   3    1.22    0.20   1
   5  -2  -3    1.65    0.33   1
  -5  -2   3    0.76    0.21   1
   5  -2  -3    1.14    0.37   1
  -5  -2   3    0.80    0.22   1
   5  -2  -3    1.31    0.32   1
   5  -2  -3    1.14    0.27   1
  -5  -2   3    1.42    0.24   1
  -7   2   3    0.02    0.08   1
  -7   2   3    0.26    0.27   1
  -7   2   3    0.21    0.31   1
   7   2  -3   -0.11    0.11   1
   7   2  -3   -0.37    0.18   1
   7   2  -3    0.60    0.34   1
  -7   2   3    0.16    0.24   1
  -7  -2   3    0.04    0.17   1
   7  -2  -3    0.02    0.24   1
  -7  -2   3    0.02    0.16   1
   7  -2  -3    0.21    0.27   1
  -7  -2   3   -0.04    0.20   1
  -7  -2   3    0.16    0.18   1
   7  -2  -3    0.20    0.21   1
   9   2  -3   -0.08    0.14   1
  -9   2   3    0.32    0.28   1
  -9   2   3    0.26    0.31   1
   9   2  -3   -0.09    0.24   1
   9   2  -3    0.06    0.22   1
  -9  -2   3    0.41    0.16   1
   9  -2  -3   -0.16    0.27   1
   9  -2  -3   -0.17    0.27   1
  -9  -2   3    0.48    0.23   1
 -11   2   3    0.67    0.33   1
  11   2  -3   -0.26    0.20   1
 -11   2   3   -0.14    0.26   1
  11   2  -3    0.02    0.17   1
  11   2  -3   -0.20    0.34   1
  11  -2  -3    0.74    0.40   1
  11  -2  -3   -0.11    0.26   1
 -11  -2   3    0.18    0.25   1
 -11  -2   3    0.53    0.15   1
 -13   2   3    1.53    0.37   1
  13   2  -3    1.00    0.32   1
  13   2  -3    1.27    0.27   1
 -13   2   3    1.40    0.40   1
  13   2  -3    2.32    0.54   1
 -13  -2   3    1.55    0.18   1
  13  -2  -3    1.11    0.47   1
 -13  -2   3    1.39    0.18   1
  13  -2  -3    0.96    0.36   1
 -13  -2   3    1.02    0.34   1
 -15   2   3    3.00    0.52   1
  15   2  -3    2.44    0.49   1
 -15   2   3    2.19    0.47   1
  15   2  -3    3.15    0.67   1
 -15  -2   3    2.86    0.18   1
  15  -2  -3    2.24    0.68   1
 -15  -2   3    3.70    0.52   1
  15  -2  -3    2.41    0.47   1
 -15  -2   3    2.33    0.18   1
  17   2  -3    0.56    0.37   1
  17   2  -3    0.83    0.55   1
 -17   2   3    0.19    0.33   1
 -17   2   3    0.25    0.33   1
 -17  -2   3    0.40    0.39   1
  17  -2  -3    0.16    0.34   1
  17  -2  -3    0.48    0.45   1
 -19   2   3    0.90    0.39   1
  19   2  -3    0.72    0.60   1
 -19   2   3    0.25    0.38   1
  19   2  -3    0.52    0.39   1
 -19  -2   3   -0.15    0.39   1
  19  -2  -3    0.17    0.39   1
  19  -2  -3   -0.06    0.56   1
  19  -2  -3    0.34    0.08   1
 -21   2   3    0.10    0.42   1
 -21   2   3   -0.20    0.38   1
  21   2  -3   -1.25    0.47   1
  21   2  -3   -0.06    0.37   1
  21  -2  -3   -0.02    0.10   1
 -21  -2   3   -0.15    0.51   1
  21  -2  -3    0.17    0.40   1
  21  -2  -3    0.66    0.52   1
  23   2  -3    1.17    0.49   1
 -23   2   3    2.66    0.64   1
  23   2  -3    2.42    0.82   1
 -23   2   3    2.22    0.54   1
  23  -2  -3    2.04    0.20   1
  23  -2  -3    1.49    0.63   1
 -23  -2   3    0.84    0.63   1
  23  -2  -3    1.61    0.57   1
 -25   2   3    0.27    0.53   1
  25   2  -3    0.04    0.40   1
  25   2  -3    0.33    0.67   1
 -25   2   3   -0.18    0.37   1
  25  -2  -3   -0.25    0.61   1
 -25  -2   3   -0.72    0.47   1
  25  -2  -3   -0.21    0.46   1
 -27   2   3    0.70    0.48   1
  27   2  -3    0.44    0.71   1
  27   2  -3    0.29    0.46   1
 -27   2   3    0.27    0.55   1
 -27  -2   3   -0.55    0.52   1
  27  -2  -3    0.54    0.75   1
  27  -2  -3   -0.49    0.47   1
  29   2  -3    0.21    0.62   1
 -29   2   3    1.26    0.56   1
  29   2  -3    0.69    0.53   1
 -29   2   3   -0.22    0.56   1
  29  -2  -3    1.99    0.74   1
  29  -2  -3    0.35    0.57   1
 -29  -2   3    0.19    0.60   1
  31   2  -3    3.41    0.73   1
  31   2  -3    3.69    1.00   1
 -31   2   3    6.29    1.13   1
 -31  -2   3    4.84    0.99   1
  31  -2  -3    4.33    1.18   1
  33   2  -3   -0.44    0.49   1
 -33   2   3   -0.67    0.69   1
  33   2  -3   -0.67    0.49   1
  33  -2  -3   -0.27    0.78   1
 -33  -2   3   -0.05    0.67   1
 -35   2   3   -1.11    0.72   1
  35   2  -3    1.06    0.92   1
  35  -2  -3    2.21    1.08   1
 -35  -2   3    0.65    0.71   1
 -37   2   3    0.30    0.92   1
  37   2  -3    1.17    0.95   1
  37  -2  -3    0.84    0.94   1
 -37  -2   3    0.32    0.78   1
 -39   2   3    0.83    0.97   1
 -39  -2   3    0.19    0.78   1
 -36   3  -3   -1.63    0.81   1
  36   3   3   -0.66    0.78   1
  36  -3   3    0.02    0.92   1
 -36  -3  -3    0.42    0.83   1
 -34   3  -3    0.23    0.80   1
  34   3   3    0.08    0.69   1
  34   3   3    0.46    0.78   1
  34  -3   3    0.89    0.94   1
 -34  -3  -3   -0.50    0.74   1
  32   3   3    2.41    0.96   1
 -32   3  -3    1.74    1.08   1
  32   3   3    1.39    0.83   1
  32  -3   3    2.34    1.02   1
 -32  -3  -3    2.12    0.92   1
  30   3   3    0.73    0.75   1
  30   3   3   -0.15    0.53   1
 -30   3  -3    0.96    0.89   1
 -30  -3  -3   -0.95    0.63   1
  30  -3   3    0.06    0.83   1
  28   3   3   -1.36    0.52   1
  28   3   3   -0.44    0.59   1
 -28   3  -3   -0.33    0.52   1
  28  -3   3    0.92    0.76   1
 -28  -3  -3   -0.27    0.64   1
 -26   3  -3    1.29    0.63   1
 -26   3  -3    0.54    0.70   1
  26   3   3    0.51    0.69   1
  26   3   3    0.56    0.57   1
  26  -3   3    0.57    0.57   1
 -26  -3  -3   -0.74    0.62   1
  24   3   3    1.68    0.63   1
  24   3   3    1.66    0.80   1
 -24   3  -3    2.37    0.72   1
 -24   3  -3    1.68    0.75   1
  24  -3   3    2.03    0.86   1
 -24  -3  -3    0.96    0.71   1
  22   3   3    4.30    0.82   1
 -22   3  -3    5.06    0.99   1
  22   3   3    5.21    0.98   1
 -22   3  -3    4.79    0.78   1
  22  -3   3    6.53    0.82   1
  22  -3   3    6.02    0.70   1
 -22  -3  -3    3.19    0.90   1
  22  -3   3    5.46    1.08   1
  20   3   3    0.96    0.53   1
 -20   3  -3   -0.32    0.47   1
  20   3   3    0.10    0.52   1
 -20   3  -3    0.03    0.43   1
  20  -3   3   -0.03    0.23   1
  20  -3   3    0.74    0.42   1
 -20  -3  -3   -0.21    0.54   1
  20  -3   3   -0.65    0.39   1
  18   3   3    5.47    0.88   1
 -18   3  -3    5.35    0.79   1
 -18   3  -3    5.23    0.84   1
  18   3   3    5.36    0.80   1
  18  -3   3    5.36    0.99   1
  18  -3   3    5.88    0.71   1
 -18  -3  -3    6.29    0.98   1
  16   3   3   -0.24    0.29   1
  16   3   3    0.10    0.31   1
 -16   3  -3    0.14    0.40   1
 -16   3  -3    0.35    0.48   1
  16  -3   3   -0.14    0.37   1
  16  -3   3   -0.17    0.26   1
 -16  -3  -3   -0.23    0.44   1
  14   3   3    0.66    0.44   1
 -14   3  -3    0.79    0.39   1
 -14   3  -3    0.20    0.39   1
  14   3   3    1.01    0.50   1
  14  -3   3    1.22    0.35   1
 -14  -3  -3    1.22    0.50   1
  14  -3   3    0.13    0.38   1
 -12   3  -3   10.58    1.01   1
  12   3   3   12.04    1.05   1
 -12   3  -3   10.68    1.02   1
  12   3   3   11.68    0.89   1
  12  -3   3   12.11    0.69   1
  12  -3   3   12.64    0.77   1
  12  -3   3   12.10    1.14   1
 -12  -3  -3   11.45    1.04   1
  10   3   3    0.30    0.32   1
 -10   3  -3    0.19    0.38   1
  10   3   3    0.50    0.16   1
  10   3   3    0.38    0.35   1
 -10   3  -3   -0.25    0.34   1
  10  -3   3    0.38    0.20   1
  10  -3   3    0.45    0.34   1
  10  -3   3    0.36    0.23   1
 -10  -3  -3   -0.13    0.32   1
  -8   3  -3    0.13    0.32   1
  -8   3  -3   -0.21    0.35   1
   8   3   3   -0.07    0.28   1
   8   3   3   -0.66    0.30   1
   8   3   3    0.25    0.18   1
  -8   3  -3    0.02    0.21   1
   8  -3   3    0.04    0.18   1
   8  -3   3    0.22    0.20   1
   8  -3   3    0.34    0.39   1
  -8  -3  -3    0.32    0.33   1
  -8  -3  -3    0.12    0.17   1
  -6   3  -3    0.13    0.37   1
  -6   3  -3    0.72    0.24   1
   6   3   3    0.48    0.23   1
  -6   3  -3    1.06    0.37   1
   6   3   3    0.68    0.32   1
   6   3   3    0.30    0.27   1
  -6   3  -3    0.43    0.24   1
   6  -3   3    0.30    0.19   1
  -6  -3  -3    0.48    0.27   1
  -6  -3  -3    0.65    0.22   1
  -4   3  -3    1.33    0.37   1
   4   3   3    0.95    0.28   1
  -4   3  -3    1.06    0.35   1
  -4   3  -3    0.60    0.25   1
   4   3   3    1.29    0.38   1
   4   3   3    0.86    0.28   1
  -4  -3  -3    0.70    0.28   1
  -4  -3  -3    0.56    0.27   1
   4  -3   3    0.61    0.22   1
  -2   3  -3    0.03    0.28   1
   2   3   3    0.07    0.22   1
  -2   3  -3    0.31    0.25   1
   2   3   3    0.09    0.24   1
  -2   3  -3    0.05    0.25   1
   2   3   3   -0.05    0.29   1
   2  -3   3    0.16    0.21   1
  -2  -3  -3   -0.04    0.30   1
  -2  -3  -3   -0.19    0.21   1
   0   3  -3    0.73    0.29   1
   0   3   3    1.17    0.32   1
   0   3   3    1.52    0.26   1
   0   3  -3    0.54    0.28   1
   0   3  -3    1.09    0.31   1
   0   3   3    0.86    0.28   1
   0   3   3    0.60    0.32   1
   0  -3  -3    0.82    0.33   1
   0  -3   3    0.95    0.33   1
   0  -3   3    0.63    0.26   1
   0  -3  -3    0.79    0.21   1
   2   3  -3    0.38    0.23   1
  -2   3   3    0.33    0.26   1
   2   3  -3    0.40    0.32   1
  -2   3   3    0.56    0.20   1
  -2   3   3    0.07    0.22   1
  -2   3   3    0.58    0.26   1
   2   3  -3    0.58    0.27   1
  -2  -3   3    0.48    0.29   1
   2  -3  -3    0.68    0.33   1
  -2  -3   3    0.70    0.27   1
   2  -3  -3    0.43    0.21   1
   2  -3  -3    0.44    0.27   1
   4   3  -3    1.12    0.28   1
   4   3  -3    1.39    0.35   1
  -4   3   3    0.58    0.33   1
  -4   3   3    1.70    0.36   1
  -4   3   3    1.16    0.25   1
  -4   3   3    0.94    0.22   1
   4   3  -3    0.87    0.34   1
  -4  -3   3    1.01    0.30   1
  -4  -3   3    1.15    0.29   1
   4  -3  -3    1.55    0.32   1
   4  -3  -3    1.21    0.31   1
  -4  -3   3    1.13    0.14   1
   4  -3  -3    1.21    0.26   1
   6   3  -3    4.20    0.50   1
  -6   3   3    5.51    0.63   1
  -6   3   3    3.52    0.32   1
  -6   3   3    4.72    0.55   1
   6   3  -3    3.64    0.41   1
   6   3  -3    4.33    0.50   1
   6  -3  -3    3.51    0.39   1
  -6  -3   3    3.46    0.42   1
  -6  -3   3    3.94    0.33   1
  -6  -3   3    4.09    0.46   1
   6  -3  -3    4.21    0.51   1
   8   3  -3    0.55    0.25   1
   8   3  -3    0.82    0.31   1
  -8   3   3    0.74    0.29   1
  -8   3   3    0.49    0.14   1
  -8   3   3    0.58    0.33   1
  -8  -3   3    0.39    0.20   1
   8  -3  -3    0.21    0.27   1
  -8  -3   3    0.33    0.21   1
  -8  -3   3    0.67    0.28   1
   8  -3  -3    0.72    0.34   1
  -8  -3   3    0.30    0.25   1
   8  -3  -3    0.08    0.29   1
 -10   3   3    8.22    0.80   1
  10   3  -3    8.82    0.59   1
 -10   3   3    8.44    0.77   1
  10   3  -3    8.03    0.75   1
  10  -3  -3    8.07    0.86   1
 -10  -3   3    7.01    0.51   1
 -10  -3   3   10.04    0.66   1
  10  -3  -3    7.99    0.72   1
  12   3  -3    4.38    0.44   1
  12   3  -3    4.51    0.58   1
 -12   3   3    3.36    0.57   1
 -12   3   3    3.93    0.58   1
  12   3  -3    4.72    0.67   1
 -12  -3   3    4.57    0.53   1
 -12  -3   3    3.97    0.35   1
  12  -3  -3    2.86    0.50   1
  12  -3  -3    5.47    0.79   1
 -14   3   3    0.51    0.38   1
  14   3  -3    0.06    0.42   1
  14   3  -3    1.18    0.42   1
 -14   3   3    0.58    0.41   1
  14   3  -3   -0.06    0.22   1
  14  -3  -3    0.21    0.52   1
 -14  -3   3    0.34    0.29   1
  14  -3  -3    0.29    0.33   1
 -14  -3   3   -0.01    0.13   1
 -16   3   3    2.82    0.51   1
  16   3  -3    3.91    0.71   1
  16   3  -3    3.12    0.54   1
 -16   3   3    2.77    0.52   1
  16   3  -3    2.97    0.42   1
  16  -3  -3    2.39    0.51   1
 -16  -3   3    1.87    0.43   1
  16  -3  -3    3.16    0.78   1
 -18   3   3    7.39    0.85   1
  18   3  -3    6.23    1.00   1
 -18   3   3    5.72    0.81   1
  18   3  -3    7.19    0.85   1
  18   3  -3    6.65    0.63   1
  18  -3  -3    5.24    1.01   1
  18  -3  -3    7.65    0.81   1
 -18  -3   3    9.64    0.89   1
 -20   3   3    0.46    0.45   1
 -20   3   3   -0.07    0.43   1
  20   3  -3   -0.17    0.40   1
  20   3  -3    0.46    0.60   1
  20   3  -3   -0.20    0.25   1
 -20  -3   3    0.57    0.49   1
  20  -3  -3    0.25    0.52   1
  20  -3  -3    0.17    0.40   1
  22   3  -3    0.45    0.66   1
 -22   3   3    0.35    0.49   1
 -22   3   3    0.03    0.43   1
  22   3  -3    0.33    0.47   1
  22   3  -3   -0.21    0.28   1
  22  -3  -3    0.16    0.43   1
 -22  -3   3    0.02    0.44   1
  22  -3  -3    0.37    0.68   1
 -24   3   3    0.51    0.50   1
 -24   3   3   -0.25    0.45   1
  24   3  -3   -0.79    0.59   1
  24   3  -3    0.19    0.48   1
  24  -3  -3    0.44    0.52   1
 -24  -3   3    1.05    0.63   1
  24  -3  -3   -0.24    0.44   1
  26   3  -3    2.11    0.80   1
  26   3  -3    0.68    0.58   1
 -26   3   3    0.17    0.55   1
 -26   3   3    0.79    0.58   1
  26  -3  -3    0.54    0.76   1
 -26  -3   3   -0.64    0.62   1
  26  -3  -3    1.75    0.60   1
  28   3  -3    2.94    1.07   1
 -28   3   3    2.35    0.68   1
 -28   3   3    2.86    0.82   1
  28   3  -3    3.41    0.80   1
 -28  -3   3    3.00    0.87   1
  28  -3  -3    3.09    0.81   1
  28  -3  -3    2.72    0.99   1
 -30   3   3    0.11    0.58   1
 -30   3   3   -0.48    0.60   1
  30   3  -3   -0.04    0.54   1
  30   3  -3   -1.01    0.70   1
  30  -3  -3   -0.34    0.53   1
  30  -3  -3    0.90    0.66   1
 -30  -3   3    1.06    0.70   1
  32   3  -3    0.75    0.66   1
  32   3  -3    0.30    0.84   1
 -32   3   3    1.13    0.75   1
 -32  -3   3   -0.95    0.70   1
  32  -3  -3    1.39    0.74   1
  32  -3  -3    1.30    0.77   1
 -34   3   3    0.19    0.82   1
  34   3  -3    1.14    1.00   1
  34   3  -3    0.03    0.64   1
 -34  -3   3    2.73    0.94   1
  34  -3  -3    1.92    1.07   1
 -36   3   3   -0.27    0.84   1
  36   3  -3   -1.17    0.75   1
 -36  -3   3    0.56    0.80   1
  36  -3  -3    0.65    0.96   1
  38   3  -3    0.09    0.91   1
 -38   3   3    0.06    0.92   1
 -38  -3   3    0.53    0.78   1
  38  -3  -3   -0.26    0.97   1
  35   4   3   -0.18    0.77   1
 -35   4  -3   -2.18    0.90   1
 -35  -4  -3   -1.88    0.84   1
 -33   4  -3   -0.83    0.86   1
  33   4   3   -0.64    0.77   1
 -33  -4  -3    0.38    0.95   1
  33  -4   3    0.12    0.92   1
 -31   4  -3   -1.57    0.75   1
  31   4   3    0.25    0.71   1
 -31  -4  -3   -0.03    0.80   1
  31  -4   3   -0.76    0.82   1
 -29   4  -3   -0.11    0.59   1
 -29   4  -3    0.23    0.77   1
  29   4   3   -0.12    0.62   1
  29  -4   3    1.02    0.70   1
 -29  -4  -3   -0.79    0.72   1
  27   4   3   -0.23    0.61   1
 -27   4  -3    0.48    0.76   1
  27   4   3    0.44    0.68   1
 -27   4  -3    0.03    0.67   1
  27  -4   3    0.03    0.78   1
 -27  -4  -3    0.32    0.71   1
 -25   4  -3   -0.17    0.60   1
  25   4   3    0.25    0.65   1
 -25   4  -3   -0.22    0.53   1
 -25  -4  -3    1.17    0.75   1
  25  -4   3    0.47    0.63   1
 -23   4  -3   -0.15    0.59   1
  23   4   3   -0.34    0.49   1
  23   4   3    0.21    0.58   1
 -23   4  -3   -0.34    0.56   1
  23  -4   3    0.39    0.41   1
  23  -4   3   -0.81    0.67   1
 -23  -4  -3   -0.38    0.57   1
 -21   4  -3   -0.42    0.52   1
  21   4   3    0.58    0.48   1
 -21   4  -3    0.17    0.53   1
  21   4   3    0.44    0.43   1
  21  -4   3    0.00    0.67   1
 -21  -4  -3   -0.36    0.55   1
  21  -4   3   -0.18    0.38   1
  19   4   3    9.28    1.13   1
 -19   4  -3    9.31    1.12   1
  19   4   3   10.41    1.09   1
 -19   4  -3    9.69    1.19   1
 -19  -4  -3   11.46    1.27   1
  19  -4   3    8.29    1.22   1
  19  -4   3   10.35    0.93   1
 -17   4  -3   -0.20    0.48   1
 -17   4  -3    0.27    0.51   1
  17   4   3    0.33    0.40   1
  17   4   3    0.39    0.42   1
  17  -4   3    0.62    0.67   1
  17  -4   3    0.77    0.36   1
 -17  -4  -3    2.23    0.64   1
  15   4   3    5.87    0.75   1
 -15   4  -3    3.86    0.76   1
  15   4   3    3.69    0.67   1
 -15   4  -3    6.15    0.85   1
  15  -4   3    3.65    0.82   1
 -15  -4  -3    5.34    0.82   1
  15  -4   3    4.96    0.57   1
  13   4   3    7.14    0.80   1
  13   4   3    5.76    0.78   1
 -13   4  -3    7.28    0.91   1
  13   4   3    7.97    0.44   1
 -13   4  -3    8.34    0.98   1
  13  -4   3    7.48    0.67   1
  13  -4   3    7.55    1.00   1
 -13  -4  -3    6.54    0.85   1
 -11   4  -3   -0.01    0.44   1
  11   4   3    0.09    0.19   1
  11   4   3    0.87    0.38   1
 -11   4  -3   -0.36    0.37   1
  11   4   3    0.29    0.42   1
  11  -4   3   -0.04    0.24   1
  11  -4   3    0.78    0.52   1
 -11  -4  -3    0.18    0.39   1
  -9   4  -3    6.60    0.78   1
   9   4   3    5.10    0.69   1
   9   4   3    6.39    0.70   1
  -9   4  -3    6.27    0.77   1
   9   4   3    6.11    0.51   1
   9  -4   3    5.64    0.83   1
   9  -4   3    5.89    0.54   1
  -9  -4  -3    7.58    0.79   1
  -7   4  -3   -0.52    0.31   1
  -7   4  -3    0.02    0.22   1
   7   4   3    0.10    0.24   1
   7   4   3   -0.36    0.28   1
  -7   4  -3    0.10    0.30   1
   7   4   3   -0.47    0.21   1
  -7  -4  -3    0.26    0.29   1
  -7  -4  -3    0.35    0.36   1
   7  -4   3   -0.10    0.21   1
   5   4   3    0.33    0.26   1
  -5   4  -3   -0.04    0.21   1
  -5   4  -3   -0.66    0.29   1
  -5   4  -3    0.14    0.15   1
   5   4   3   -0.23    0.30   1
   5   4   3   -0.16    0.31   1
  -5   4  -3    0.50    0.34   1
   5  -4   3    0.03    0.22   1
  -5  -4  -3    0.08    0.22   1
  -5  -4  -3    0.79    0.38   1
   3   4   3   20.08    1.20   1
  -3   4  -3   19.04    1.09   1
  -3   4  -3   19.16    1.26   1
   3   4   3   21.57    1.16   1
   3   4   3   19.32    1.20   1
  -3   4  -3   21.31    1.21   1
  -3   4  -3   19.64    0.88   1
  -3  -4  -3   21.94    1.24   1
   3  -4   3   19.41    1.06   1
  -3  -4  -3   19.88    1.03   1
   1   4   3   -0.30    0.28   1
   1   4   3   -0.44    0.26   1
   1   4   3   -0.19    0.20   1
  -1   4  -3   -0.03    0.26   1
  -1   4  -3   -0.15    0.29   1
  -1   4  -3    0.21    0.28   1
  -1  -4  -3    0.09    0.31   1
  -1  -4  -3   -0.06    0.17   1
  -1   4   3    0.75    0.38   1
   1   4  -3    0.95    0.33   1
  -1   4   3    0.80    0.31   1
  -1   4   3    1.05    0.41   1
   1   4  -3    0.84    0.33   1
   1   4  -3    0.25    0.35   1
  -1   4   3    1.03    0.23   1
   1  -4  -3    1.49    0.42   1
   1  -4  -3    0.84    0.22   1
   1  -4  -3    1.40    0.43   1
  -1  -4   3    0.49    0.34   1
  -3   4   3    5.70    0.71   1
  -3   4   3    6.28    0.45   1
  -3   4   3    6.39    0.66   1
  -3   4   3    6.49    0.58   1
   3   4  -3    6.27    0.66   1
   3   4  -3    5.92    0.60   1
   3   4  -3    6.61    0.69   1
   3  -4  -3    6.35    0.48   1
   3  -4  -3    6.08    0.65   1
  -3  -4   3    6.22    0.64   1
   3  -4  -3    5.22    0.65   1
  -5   4   3    0.25    0.22   1
   5   4  -3    0.67    0.35   1
   5   4  -3    0.20    0.30   1
  -5   4   3   -0.22    0.31   1
   5   4  -3    0.47    0.27   1
  -5   4   3    0.60    0.33   1
  -5  -4   3   -0.14    0.25   1
   5  -4  -3   -0.36    0.30   1
   5  -4  -3   -0.12    0.19   1
   5  -4  -3    0.27    0.35   1
  -5  -4   3   -0.13    0.09   1
   7   4  -3   -0.06    0.26   1
   7   4  -3    0.23    0.29   1
   7   4  -3    0.20    0.24   1
  -7   4   3   -0.26    0.18   1
  -7   4   3    0.32    0.38   1
  -7   4   3    0.39    0.31   1
   7  -4  -3    0.09    0.30   1
   7  -4  -3   -0.26    0.20   1
  -7  -4   3    0.29    0.27   1
  -7  -4   3    0.13    0.15   1
  -9   4   3   25.58    1.52   1
   9   4  -3   25.33    1.50   1
  -9   4   3   27.20    1.19   1
  -9   4   3   23.40    1.47   1
   9   4  -3   24.30    1.31   1
   9  -4  -3   27.19    1.45   1
   9  -4  -3   27.81    1.59   1
  -9  -4   3   26.01    1.39   1
  11   4  -3    4.75    0.69   1
  11   4  -3    5.30    0.55   1
 -11   4   3    3.81    0.57   1
 -11   4   3    4.54    0.74   1
 -11   4   3    4.28    0.28   1
 -11  -4   3    5.08    0.62   1
  11  -4  -3    3.78    0.66   1
  11  -4  -3    4.17    0.59   1
  13   4  -3    0.09    0.41   1
 -13   4   3   -0.34    0.39   1
 -13   4   3    0.68    0.43   1
  13   4  -3   -0.15    0.23   1
 -13  -4   3   -0.30    0.25   1
 -13  -4   3   -0.05    0.20   1
  13  -4  -3    0.43    0.41   1
  13  -4  -3   -0.52    0.29   1
  15   4  -3    2.16    0.52   1
 -15   4   3    2.02    0.55   1
 -15   4   3    1.31    0.48   1
  15   4  -3    1.45    0.39   1
  15  -4  -3    1.77    0.47   1
 -15  -4   3    2.07    0.28   1
 -15  -4   3    1.67    0.48   1
  15  -4  -3    2.20    0.63   1
 -17   4   3    0.51    0.53   1
 -17   4   3    0.01    0.43   1
  17   4  -3    0.93    0.34   1
  17   4  -3   -0.05    0.33   1
 -17  -4   3    0.49    0.36   1
  17  -4  -3    0.44    0.39   1
  17  -4  -3    1.20    0.72   1
  19   4  -3    2.55    0.66   1
 -19   4   3    2.49    0.58   1
  19   4  -3    2.65    0.69   1
 -19   4   3    2.69    0.70   1
  19   4  -3    2.93    0.50   1
 -19  -4   3    2.39    0.54   1
  19  -4  -3    0.89    0.49   1
  19  -4  -3    1.95    0.84   1
  21   4  -3    0.88    0.55   1
  21   4  -3    0.15    0.67   1
 -21   4   3    0.10    0.49   1
 -21   4   3   -0.32    0.48   1
  21   4  -3   -0.29    0.29   1
 -21  -4   3    1.12    0.48   1
  21  -4  -3    1.25    0.80   1
  21  -4  -3   -0.16    0.39   1
 -23   4   3    0.08    0.55   1
  23   4  -3   -0.84    0.59   1
  23   4  -3   -0.06    0.52   1
 -23   4   3    0.87    0.53   1
 -23  -4   3   -0.55    0.42   1
  23  -4  -3   -0.21    0.52   1
  23  -4  -3    0.38    0.52   1
 -25   4   3   14.57    1.43   1
  25   4  -3   14.05    1.43   1
  25   4  -3   12.15    1.69   1
 -25   4   3   12.04    1.38   1
  25  -4  -3   19.10    1.98   1
  25  -4  -3   13.62    1.35   1
 -25  -4   3   16.93    1.32   1
  27   4  -3    0.72    0.69   1
 -27   4   3    0.25    0.65   1
 -27   4   3   -0.29    0.50   1
  27   4  -3   -0.72    0.54   1
  27  -4  -3    0.32    0.60   1
 -27  -4   3   -0.19    0.61   1
  27  -4  -3    0.22    0.53   1
 -29   4   3    1.64    0.75   1
  29   4  -3    0.53    0.63   1
  29   4  -3   -0.11    0.60   1
 -29   4   3    0.51    0.64   1
  29  -4  -3   -0.45    0.54   1
 -29  -4   3    1.00    0.75   1
  29  -4  -3    0.30    0.67   1
 -31   4   3    0.81    0.71   1
 -31   4   3    0.27    0.58   1
  31   4  -3   -0.67    0.81   1
  31   4  -3    0.15    0.59   1
  31  -4  -3    0.03    0.60   1
  31  -4  -3   -0.77    0.50   1
 -31  -4   3   -0.48    0.67   1
  33   4  -3    0.62    0.98   1
 -33   4   3   -0.24    0.70   1
  33   4  -3   -1.19    0.55   1
  33  -4  -3    1.56    0.84   1
 -33  -4   3    0.10    0.66   1
  33  -4  -3    0.36    0.73   1
 -35   4   3    2.63    0.98   1
  35   4  -3   -0.24    0.68   1
  35   4  -3   -0.63    0.85   1
  35  -4  -3    0.40    0.76   1
 -35  -4   3   -1.20    0.75   1
  37   4  -3    1.81    0.90   1
 -37   4   3    4.25    1.40   1
  37   4  -3    1.75    0.83   1
  37  -4  -3    3.68    1.17   1
 -37  -4   3    0.31    0.91   1
 -32   5  -3    1.05    1.00   1
  32   5   3    0.94    0.83   1
  32  -5   3    2.17    1.16   1
 -32  -5  -3    1.92    1.16   1
  30   5   3   -0.22    0.74   1
 -30   5  -3    1.60    0.85   1
 -30   5  -3    0.93    0.94   1
  30  -5   3    0.15    0.86   1
 -30  -5  -3    0.88    0.94   1
  28   5   3    2.01    0.85   1
 -28   5  -3    2.65    0.96   1
 -28   5  -3    1.92    0.95   1
 -28  -5  -3    2.42    0.97   1
  28  -5   3    2.27    1.11   1
  26   5   3    0.03    0.64   1
 -26   5  -3    1.33    0.75   1
 -26   5  -3    1.85    0.76   1
 -26  -5  -3    1.14    0.80   1
  26  -5   3    0.16    0.83   1
  24   5   3    2.69    0.88   1
 -24   5  -3    3.89    1.00   1
 -24   5  -3    1.75    0.76   1
 -24  -5  -3    4.63    1.03   1
  24  -5   3    4.81    1.11   1
 -22   5  -3    2.03    0.83   1
  22   5   3    2.86    0.84   1
  22   5   3    2.75    0.72   1
 -22   5  -3    3.43    0.88   1
  22  -5   3    2.96    0.63   1
 -22  -5  -3    3.44    0.86   1
  22  -5   3    1.96    0.79   1
  20   5   3    0.45    0.46   1
  20   5   3    0.08    0.56   1
 -20   5  -3    0.99    0.67   1
 -20   5  -3    0.71    0.63   1
  20  -5   3    1.16    0.70   1
 -20  -5  -3    0.72    0.60   1
  20  -5   3    0.73    0.43   1
  18   5   3   10.07    1.22   1
  18   5   3    8.78    1.02   1
 -18   5  -3   10.33    1.24   1
 -18   5  -3    8.41    1.13   1
  18  -5   3   13.72    1.57   1
  18  -5   3    9.16    0.90   1
 -18  -5  -3   11.71    1.25   1
 -16   5  -3    1.63    0.69   1
  16   5   3    1.30    0.50   1
 -16   5  -3    2.26    0.68   1
  16   5   3    1.68    0.64   1
  16  -5   3    1.44    0.62   1
  16  -5   3    1.84    0.43   1
 -16  -5  -3    2.48    0.66   1
  14   5   3   -0.02    0.38   1
  14   5   3    0.23    0.42   1
 -14   5  -3   -0.84    0.45   1
 -14   5  -3   -0.21    0.47   1
  14  -5   3    0.01    0.30   1
 -14  -5  -3    0.39    0.49   1
  14  -5   3    0.60    0.60   1
  12   5   3    3.23    0.42   1
 -12   5  -3    2.82    0.69   1
  12   5   3    3.09    0.60   1
 -12   5  -3    2.19    0.71   1
  12   5   3    2.64    0.68   1
  12  -5   3    2.81    0.70   1
 -12  -5  -3    2.80    0.63   1
  12  -5   3    2.81    0.46   1
 -12  -5  -3    1.89    0.52   1
 -10   5  -3    1.92    0.57   1
  10   5   3    1.91    0.52   1
 -10   5  -3    2.44    0.63   1
  10   5   3    1.47    0.36   1
  10   5   3    1.75    0.56   1
  10  -5   3    2.60    0.72   1
 -10  -5  -3    1.55    0.52   1
  10  -5   3    1.21    0.37   1
 -10  -5  -3    2.12    0.51   1
   8   5   3    0.79    0.33   1
  -8   5  -3    0.00    0.43   1
  -8   5  -3    0.30    0.49   1
  -8   5  -3    0.87    0.31   1
   8   5   3    0.92    0.48   1
   8   5   3    0.53    0.41   1
   8  -5   3    0.40    0.30   1
  -8  -5  -3    0.43    0.35   1
  -8  -5  -3    1.21    0.36   1
  -6   5  -3    2.61    0.66   1
   6   5   3    3.12    0.49   1
   6   5   3    4.02    0.64   1
   6   5   3    2.44    0.53   1
  -6   5  -3    3.36    0.48   1
  -6   5  -3    3.66    0.34   1
  -6   5  -3    3.36    0.63   1
  -6  -5  -3    3.17    0.63   1
  -6  -5  -3    3.52    0.46   1
   6  -5   3    3.60    0.48   1
   4   5   3    1.71    0.43   1
  -4   5  -3    1.92    0.51   1
  -4   5  -3    1.60    0.49   1
   4   5   3    2.13    0.52   1
   4   5   3    1.24    0.43   1
  -4   5  -3    1.75    0.18   1
  -4   5  -3    1.88    0.41   1
   4  -5   3    1.84    0.36   1
  -4  -5  -3    0.84    0.44   1
  -4  -5  -3    1.71    0.32   1
  -2   5  -3    0.81    0.36   1
   2   5   3    0.69    0.37   1
   2   5   3    0.65    0.40   1
   2   5   3    0.36    0.39   1
  -2   5  -3    1.58    0.51   1
  -2   5  -3    0.32    0.38   1
  -2  -5  -3    0.51    0.41   1
   2  -5   3    0.29    0.33   1
  -2  -5  -3    0.58    0.24   1
   0   5  -3    0.22    0.38   1
   0   5  -3   -0.20    0.27   1
   0   5  -3   -0.02    0.24   1
   0   5   3    0.17    0.31   1
   0   5   3    0.11    0.26   1
   0   5   3    0.69    0.40   1
   0  -5  -3    0.10    0.19   1
   0  -5  -3    0.51    0.32   1
   0  -5   3   -0.20    0.35   1
  -2   5   3    1.06    0.46   1
  -2   5   3    1.04    0.37   1
   2   5  -3    0.32    0.30   1
   2   5  -3    1.21    0.40   1
  -2   5   3    0.86    0.34   1
  -2   5   3    0.91    0.24   1
   2   5  -3    0.85    0.38   1
  -2  -5   3    1.04    0.40   1
   2  -5  -3    0.63    0.22   1
   2  -5  -3    1.16    0.43   1
   2  -5  -3    1.13    0.44   1
   4   5  -3    1.59    0.41   1
   4   5  -3    1.55    0.44   1
  -4   5   3    1.03    0.51   1
  -4   5   3    1.63    0.42   1
  -4   5   3    1.86    0.39   1
   4   5  -3    1.60    0.46   1
   4  -5  -3    1.26    0.45   1
   4  -5  -3    2.41    0.53   1
  -4  -5   3    1.11    0.39   1
   4  -5  -3    1.14    0.26   1
  -6   5   3   12.22    0.94   1
   6   5  -3   11.39    1.02   1
  -6   5   3   11.63    1.14   1
   6   5  -3   13.88    0.89   1
  -6   5   3   11.32    0.77   1
   6   5  -3   12.49    0.92   1
  -6  -5   3   11.71    0.54   1
  -6  -5   3   11.50    0.54   1
   6  -5  -3   12.10    0.73   1
   6  -5  -3   10.70    1.04   1
  -6  -5   3   11.75    0.91   1
   6  -5  -3   12.15    0.95   1
   8   5  -3    1.03    0.39   1
  -8   5   3    1.43    0.42   1
  -8   5   3    0.85    0.27   1
  -8   5   3    0.22    0.38   1
   8   5  -3    0.42    0.31   1
   8   5  -3    0.46    0.35   1
  -8  -5   3    0.98    0.39   1
  -8  -5   3    1.02    0.21   1
   8  -5  -3    0.85    0.41   1
 -10   5   3    8.75    0.58   1
  10   5  -3    7.30    0.92   1
 -10   5   3    9.69    0.95   1
  10   5  -3   10.51    0.80   1
 -10   5   3    7.34    0.92   1
  10  -5  -3    8.25    1.06   1
 -10  -5   3    8.61    0.87   1
  10  -5  -3    9.14    0.89   1
 -12   5   3    4.28    0.34   1
 -12   5   3    4.56    0.75   1
  12   5  -3    4.79    0.59   1
  12   5  -3    4.18    0.77   1
 -12   5   3    5.36    0.87   1
  12  -5  -3    3.67    0.62   1
  12  -5  -3    3.26    0.80   1
 -12  -5   3    3.51    0.61   1
 -14   5   3    0.56    0.50   1
  14   5  -3    0.17    0.34   1
 -14   5   3    0.64    0.56   1
  14   5  -3    0.47    0.54   1
  14  -5  -3    0.33    0.39   1
 -14  -5   3    0.63    0.42   1
  14  -5  -3   -0.17    0.55   1
  16   5  -3   16.15    1.43   1
  16   5  -3   15.85    1.03   1
 -16   5   3   14.46    1.16   1
 -16   5   3   12.82    1.35   1
  16  -5  -3   13.18    1.09   1
  16  -5  -3   13.21    1.43   1
 -16  -5   3   13.73    1.07   1
  18   5  -3    6.95    0.76   1
  18   5  -3    5.79    0.96   1
 -18   5   3    5.97    0.92   1
 -18   5   3    8.22    1.04   1
  18  -5  -3    7.02    0.88   1
  18  -5  -3    5.65    1.15   1
 -18  -5   3    7.36    0.86   1
 -20   5   3    0.27    0.54   1
  20   5  -3    1.13    0.67   1
 -20   5   3    1.01    0.53   1
 -20  -5   3    1.93    0.53   1
  20  -5  -3    0.38    0.48   1
  20  -5  -3    0.98    0.84   1
 -22   5   3    2.70    0.82   1
 -22   5   3    3.56    0.82   1
  22   5  -3    3.70    0.79   1
  22  -5  -3    4.44    1.02   1
  22  -5  -3    3.05    0.67   1
 -22  -5   3    3.16    0.68   1
  24   5  -3    0.51    0.66   1
 -24   5   3    0.59    0.67   1
 -24   5   3    1.91    0.70   1
 -24  -5   3    0.75    0.55   1
  24  -5  -3    1.18    0.93   1
  24  -5  -3    0.89    0.56   1
 -26   5   3    0.82    0.67   1
 -26   5   3    0.56    0.68   1
  26   5  -3    0.49    0.68   1
  26  -5  -3    1.46    0.66   1
  26  -5  -3    4.26    1.17   1
 -26  -5   3    1.47    0.68   1
 -28   5   3    1.34    0.74   1
  28   5  -3    1.18    0.75   1
 -28   5   3   -0.37    0.62   1
  28  -5  -3    0.79    0.63   1
  28  -5  -3    2.66    1.11   1
 -28  -5   3    1.66    0.66   1
  30   5  -3    0.37    0.67   1
 -30   5   3    0.69    0.72   1
 -30   5   3    0.41    0.70   1
 -30  -5   3    0.42    0.69   1
  30  -5  -3    0.28    0.65   1
  30  -5  -3    1.85    1.04   1
 -32   5   3    1.35    0.81   1
  32   5  -3   -0.78    0.65   1
 -32   5   3    1.07    0.75   1
 -32  -5   3    1.50    0.82   1
  32  -5  -3    0.77    0.84   1
  32  -5  -3    1.09    0.69   1
  34   5  -3    0.57    0.75   1
 -34   5   3    0.04    0.75   1
  34  -5  -3    0.23    0.75   1
 -34  -5   3    1.05    0.84   1
  31   6   3    2.01    0.98   1
 -31   6  -3    1.29    1.05   1
 -31   6  -3    3.79    1.17   1
  31  -6   3    1.56    1.16   1
 -31  -6  -3    3.11    1.17   1
 -29   6  -3    0.53    0.88   1
 -29   6  -3   -0.18    0.92   1
  29   6   3   -0.06    0.81   1
 -29  -6  -3    0.90    0.96   1
  29  -6   3    1.33    0.98   1
  27   6   3    1.63    0.89   1
 -27   6  -3    0.88    0.83   1
 -27   6  -3    2.10    0.90   1
 -27  -6  -3    0.55    0.77   1
  27  -6   3    0.17    1.01   1
 -25   6  -3    4.18    1.07   1
 -25   6  -3    4.21    1.07   1
  25   6   3    4.59    1.09   1
  25  -6   3    4.44    1.28   1
 -25  -6  -3    3.62    0.98   1
 -23   6  -3    1.38    0.73   1
 -23   6  -3    3.78    0.98   1
  23   6   3    0.53    0.72   1
 -23  -6  -3    1.92    0.76   1
  23  -6   3    2.36    0.89   1
 -21   6  -3    1.87    0.69   1
 -21   6  -3    1.49    0.77   1
  21   6   3    1.90    0.68   1
 -21  -6  -3    1.70    0.70   1
  21  -6   3    2.53    0.86   1
  19   6   3    2.07    0.67   1
 -19   6  -3    2.52    0.84   1
 -19   6  -3    2.55    0.90   1
  19   6   3    1.60    0.56   1
 -19  -6  -3    1.60    0.70   1
  19  -6   3    2.30    0.61   1
  19  -6   3    0.93    0.69   1
  17   6   3    1.31    0.55   1
 -17   6  -3    1.74    0.76   1
  17   6   3    1.12    0.68   1
 -17   6  -3    0.99    0.71   1
  17  -6   3    1.04    0.43   1
 -17  -6  -3    1.35    0.61   1
  17  -6   3    0.61    0.77   1
 -17  -6  -3    1.61    0.65   1
  15   6   3    1.64    0.56   1
 -15   6  -3    1.21    0.61   1
 -15   6  -3    2.62    0.76   1
  15   6   3    1.48    0.72   1
  15  -6   3    0.61    0.40   1
 -15  -6  -3    0.61    0.56   1
 -15  -6  -3    1.01    0.59   1
  15  -6   3    1.64    0.77   1
 -13   6  -3    0.96    0.59   1
  13   6   3    0.06    0.29   1
 -13   6  -3    0.63    0.50   1
  13   6   3    0.04    0.47   1
  13   6   3    0.41    0.61   1
 -13  -6  -3   -0.21    0.42   1
  13  -6   3    0.05    0.34   1
 -13  -6  -3   -0.20    0.44   1
  13  -6   3    0.55    0.67   1
  11   6   3   -0.01    0.30   1
 -11   6  -3    0.05    0.61   1
  11   6   3    0.18    0.53   1
  11   6   3    0.11    0.43   1
 -11   6  -3   -0.25    0.48   1
 -11  -6  -3    0.27    0.35   1
 -11  -6  -3    0.36    0.45   1
  11  -6   3    0.36    0.35   1
  11  -6   3    0.63    0.69   1
  -9   6  -3   15.79    1.02   1
  -9   6  -3   15.77    1.42   1
  -9   6  -3   16.57    1.34   1
   9   6   3   14.31    1.18   1
   9   6   3   16.32    1.46   1
   9   6   3   15.76    1.10   1
  -9  -6  -3   16.87    1.04   1
  -9  -6  -3   17.57    1.32   1
   9  -6   3   14.69    1.04   1
   7   6   3    0.75    0.39   1
   7   6   3    0.11    0.42   1
  -7   6  -3    0.06    0.32   1
  -7   6  -3    0.39    0.36   1
   7   6   3    0.56    0.43   1
  -7   6  -3    0.71    0.47   1
  -7  -6  -3    0.36    0.28   1
   7  -6   3    0.04    0.33   1
  -7  -6  -3    1.32    0.52   1
  -5   6  -3    0.56    0.51   1
   5   6   3    0.22    0.43   1
  -5   6  -3    0.06    0.36   1
   5   6   3   -0.28    0.30   1
   5   6   3    0.13    0.38   1
  -5   6  -3    0.17    0.43   1
  -5   6  -3    0.33    0.07   1
  -5   6  -3   -0.01    0.05   1
  -5  -6  -3    0.50    0.48   1
   5  -6   3    0.10    0.30   1
  -5  -6  -3    0.24    0.26   1
  -3   6  -3   21.55    1.57   1
  -3   6  -3   26.51    1.55   1
   3   6   3   25.40    1.53   1
  -3   6  -3   23.04    1.39   1
   3   6   3   24.24    1.48   1
   3   6   3   22.24    1.44   1
  -3  -6  -3   20.92    1.45   1
   3  -6   3   23.95    1.36   1
  -3  -6  -3   23.33    1.17   1
   1   6   3   -0.39    0.36   1
  -1   6  -3   -0.26    0.25   1
   1   6   3   -0.05    0.40   1
   1   6   3    0.28    0.43   1
  -1   6  -3   -0.37    0.33   1
  -1   6  -3   -0.15    0.44   1
  -1  -6  -3    0.00    0.40   1
   1  -6   3   -0.18    0.35   1
  -1  -6  -3    0.29    0.22   1
  -1   6   3    1.20    0.49   1
  -1   6   3    1.07    0.52   1
   1   6  -3    1.09    0.45   1
   1   6  -3    0.80    0.50   1
   1   6  -3    0.59    0.42   1
  -1   6   3    0.91    0.42   1
   1  -6  -3    0.76    0.23   1
  -1  -6   3    0.50    0.47   1
   1  -6  -3    1.69    0.56   1
   1  -6  -3    1.30    0.45   1
  -3   6   3    7.79    0.91   1
   3   6  -3    8.13    0.94   1
   3   6  -3    8.21    0.86   1
   3   6  -3    6.92    0.84   1
  -3   6   3    8.50    0.82   1
  -3   6   3    7.84    0.98   1
  -3  -6   3    6.26    0.81   1
   3  -6  -3    7.66    0.89   1
   3  -6  -3    7.24    0.86   1
   3  -6  -3    7.17    0.52   1
  -5   6   3    1.52    0.53   1
   5   6  -3    1.26    0.44   1
  -5   6   3    0.72    0.37   1
   5   6  -3    0.56    0.47   1
  -5   6   3    0.96    0.43   1
   5   6  -3    1.06    0.50   1
  -5  -6   3    1.93    0.52   1
   5  -6  -3    1.97    0.59   1
   5  -6  -3    2.00    0.30   1
   5  -6  -3    1.71    0.51   1
   7   6  -3    0.16    0.37   1
  -7   6   3    0.22    0.51   1
  -7   6   3    0.27    0.47   1
   7   6  -3    0.20    0.45   1
  -7   6   3    0.52    0.31   1
   7   6  -3    0.18    0.44   1
  -7  -6   3    0.60    0.44   1
   7  -6  -3    0.45    0.42   1
   9   6  -3    6.66    0.76   1
  -9   6   3    7.16    0.62   1
  -9   6   3    5.72    0.95   1
   9   6  -3    4.62    0.81   1
   9   6  -3    5.52    0.77   1
  -9   6   3    3.42    0.72   1
  -9  -6   3    4.98    0.75   1
   9  -6  -3    5.66    0.75   1
  -9  -6   3    4.93    0.40   1
  11   6  -3    4.39    0.66   1
 -11   6   3    5.23    0.83   1
 -11   6   3    3.03    0.42   1
 -11   6   3    2.86    0.77   1
  11   6  -3    3.29    0.76   1
  11  -6  -3    2.44    0.59   1
 -11  -6   3    2.48    0.59   1
  11  -6  -3    3.66    0.80   1
 -11  -6   3    3.14    0.44   1
  13   6  -3   -0.01    0.55   1
  13   6  -3   -0.30    0.36   1
 -13   6   3    0.84    0.46   1
 -13   6   3   -0.44    0.56   1
 -13  -6   3    0.38    0.43   1
  13  -6  -3   -0.03    0.41   1
  13  -6  -3    0.43    0.65   1
  15   6  -3    4.80    0.83   1
 -15   6   3    2.88    0.88   1
  15   6  -3    4.93    0.67   1
 -15   6   3    4.06    0.77   1
  15  -6  -3    3.59    0.70   1
 -15  -6   3    3.99    0.72   1
  15  -6  -3    5.08    0.96   1
  17   6  -3    0.38    0.64   1
 -17   6   3    0.98    0.54   1
 -17   6   3    1.92    0.67   1
 -17  -6   3    1.60    0.56   1
  17  -6  -3    2.05    0.60   1
  17  -6  -3   -0.87    0.64   1
 -19   6   3    3.41    0.84   1
  19   6  -3    3.49    0.90   1
 -19   6   3    2.23    0.83   1
  19  -6  -3    2.39    0.67   1
  19  -6  -3    4.53    1.12   1
 -19  -6   3    4.42    0.80   1
  21   6  -3    0.02    0.49   1
 -21   6   3    0.05    0.58   1
 -21   6   3    0.17    0.66   1
  21  -6  -3   -0.32    0.78   1
 -21  -6   3   -0.71    0.39   1
  21  -6  -3   -0.29    0.47   1
 -23   6   3    2.63    0.91   1
 -23   6   3    2.83    0.84   1
  23   6  -3    2.28    0.85   1
  23  -6  -3    3.52    0.78   1
 -23  -6   3    2.95    0.76   1
  23  -6  -3    3.62    1.01   1
 -25   6   3    0.69    0.75   1
 -25   6   3    2.24    0.73   1
  25   6  -3    0.61    0.72   1
  25  -6  -3    2.64    0.75   1
  25  -6  -3    1.77    1.03   1
 -25  -6   3    1.66    0.64   1
 -27   6   3   -1.00    0.63   1
  27   6  -3   -0.89    0.56   1
 -27   6   3    0.04    0.68   1
  27  -6  -3   -0.46    0.47   1
  27  -6  -3    0.46    0.75   1
 -27  -6   3   -0.28    0.52   1
 -29   6   3    0.86    0.62   1
 -29   6   3   -0.36    0.69   1
  29   6  -3    0.16    0.71   1
  29  -6  -3    1.86    1.06   1
  29  -6  -3    0.90    0.72   1
 -29  -6   3    0.94    0.66   1
 -31   6   3   11.32    1.56   1
 -31   6   3   11.68    1.60   1
  31   6  -3   10.91    1.57   1
  31  -6  -3   13.16    2.00   1
 -31  -6   3   10.19    1.39   1
 -33   6   3    0.78    0.88   1
  33   6  -3   -0.49    0.65   1
 -33   6   3    1.23    0.83   1
 -33  -6   3    0.55    0.80   1
  33  -6  -3   -0.22    1.09   1
 -28   7  -3    1.15    0.98   1
 -28   7  -3    0.13    0.84   1
  28   7   3    0.21    0.93   1
 -28  -7  -3    1.09    0.88   1
  28  -7   3   -0.51    0.78   1
 -26   7  -3   -0.34    0.80   1
 -26   7  -3   -0.59    0.76   1
  26   7   3    1.25    0.85   1
  26  -7   3    1.67    1.17   1
 -26  -7  -3   -0.24    0.70   1
  24   7   3    4.72    1.16   1
 -24   7  -3    3.47    1.08   1
 -24   7  -3    5.23    1.19   1
 -24  -7  -3    2.74    0.96   1
  24  -7   3    5.90    1.52   1
  22   7   3    1.45    0.76   1
 -22   7  -3    0.21    0.80   1
 -22   7  -3    0.42    0.60   1
 -22  -7  -3    0.50    0.65   1
  22  -7   3    0.16    0.74   1
 -20   7  -3    0.30    0.56   1
  20   7   3    0.14    0.69   1
 -20   7  -3    0.38    0.78   1
  20  -7   3   -0.01    0.63   1
 -20  -7  -3   -0.32    0.61   1
 -20  -7  -3    0.05    0.58   1
  18   7   3    9.56    1.37   1
 -18   7  -3    8.24    1.23   1
 -18   7  -3    9.89    1.35   1
 -18  -7  -3    8.03    1.21   1
  18  -7   3    8.20    1.34   1
 -18  -7  -3    7.73    1.16   1
 -16   7  -3    2.38    0.77   1
  16   7   3    3.45    0.80   1
  16   7   3    2.56    0.67   1
 -16   7  -3    3.04    0.78   1
 -16  -7  -3    1.83    0.72   1
  16  -7   3    2.80    0.87   1
 -16  -7  -3    3.35    0.71   1
 -14   7  -3   -0.55    0.43   1
 -14   7  -3   -0.47    0.39   1
  14   7   3    0.96    0.51   1
  14   7   3    0.03    0.58   1
  14  -7   3    0.52    0.76   1
 -14  -7  -3    0.07    0.49   1
  14  -7   3    0.53    0.39   1
 -14  -7  -3    0.14    0.42   1
 -12   7  -3    7.02    1.19   1
  12   7   3    8.13    1.02   1
  12   7   3    6.68    0.79   1
  12   7   3    8.67    1.18   1
 -12   7  -3    6.66    1.08   1
  12  -7   3    7.44    0.86   1
  12  -7   3    7.90    1.31   1
 -12  -7  -3    7.37    0.81   1
 -12  -7  -3    6.72    1.06   1
 -10   7  -3    0.18    0.38   1
 -10   7  -3    0.32    0.57   1
 -10   7  -3   -0.29    0.39   1
  10   7   3    0.78    0.53   1
  10   7   3    0.80    0.44   1
  10   7   3   -0.18    0.39   1
  10  -7   3   -0.41    0.35   1
 -10  -7  -3   -0.31    0.33   1
 -10  -7  -3    0.63    0.58   1
   8   7   3    0.53    0.58   1
  -8   7  -3    0.67    0.41   1
   8   7   3    0.18    0.43   1
  -8   7  -3    0.19    0.54   1
  -8   7  -3    1.64    0.60   1
   8   7   3    0.09    0.48   1
   8  -7   3    0.66    0.43   1
  -8  -7  -3    0.41    0.54   1
  -8  -7  -3    0.75    0.37   1
  -6   7  -3    4.49    0.85   1
   6   7   3    5.54    0.80   1
   6   7   3    5.09    0.89   1
  -6   7  -3    4.22    0.66   1
  -6   7  -3    5.59    0.94   1
   6   7   3    5.97    0.88   1
  -6  -7  -3    4.22    0.77   1
   6  -7   3    4.23    0.66   1
   4   7   3    0.93    0.55   1
   4   7   3   -0.46    0.46   1
  -4   7  -3    1.18    0.46   1
   4   7   3    0.45    0.49   1
  -4   7  -3    0.60    0.60   1
  -4   7  -3    0.16    0.49   1
  -4  -7  -3    1.15    0.59   1
   4  -7   3    0.02    0.36   1
   2   7   3    0.61    0.51   1
  -2   7  -3    0.02    0.40   1
   2   7   3   -0.66    0.42   1
  -2   7  -3    0.21    0.42   1
   2   7   3    0.79    0.49   1
  -2   7  -3    0.60    0.38   1
  -2  -7  -3   -0.24    0.45   1
   2  -7   3    0.82    0.46   1
  -2  -7  -3    0.04    0.55   1
   0   7  -3    1.96    0.58   1
   0   7   3    1.25    0.49   1
   0   7   3    1.44    0.53   1
   0   7  -3    1.89    0.54   1
   0   7   3    1.00    0.57   1
   0   7  -3    1.68    0.67   1
   0  -7  -3    2.02    0.63   1
   0  -7   3    2.27    0.59   1
   0  -7  -3    2.56    0.59   1
   2   7  -3    0.43    0.50   1
   2   7  -3   -0.36    0.38   1
  -2   7   3   -0.39    0.44   1
  -2   7   3    0.22    0.44   1
  -2   7   3    0.19    0.43   1
   2   7  -3    0.86    0.47   1
  -2  -7   3    0.30    0.45   1
   2  -7  -3   -0.34    0.46   1
   2  -7  -3    0.89    0.56   1
  -4   7   3    2.36    0.60   1
  -4   7   3    2.93    0.78   1
   4   7  -3    2.28    0.65   1
  -4   7   3    2.00    0.53   1
   4   7  -3    2.93    0.63   1
   4   7  -3    1.90    0.61   1
  -4  -7   3    1.86    0.62   1
   4  -7  -3    3.36    0.67   1
   4  -7  -3    2.04    0.62   1
  -6   7   3    5.60    1.00   1
   6   7  -3    4.38    0.71   1
  -6   7   3    3.14    0.58   1
  -6   7   3    3.35    0.76   1
   6   7  -3    4.83    0.82   1
   6   7  -3    4.09    0.75   1
   6  -7  -3    4.33    0.77   1
  -6  -7   3    5.83    0.83   1
  -8   7   3    2.46    0.71   1
   8   7  -3    2.39    0.57   1
  -8   7   3    1.95    0.45   1
  -8   7   3    3.32    0.85   1
   8   7  -3    3.21    0.69   1
   8   7  -3    4.63    0.84   1
   8  -7  -3    2.85    0.67   1
  -8  -7   3    2.57    0.64   1
  10   7  -3    8.52    1.08   1
 -10   7   3    9.48    1.23   1
  10   7  -3    9.10    0.99   1
 -10   7   3   10.77    0.81   1
 -10   7   3   10.61    1.19   1
  10  -7  -3   10.53    1.13   1
 -10  -7   3   10.27    1.14   1
  10  -7  -3    9.11    1.34   1
 -12   7   3   15.13    1.49   1
 -12   7   3   14.09    1.56   1
  12   7  -3   11.25    1.26   1
  12   7  -3   14.68    1.14   1
  12  -7  -3   12.12    1.22   1
  12  -7  -3   13.86    1.62   1
 -12  -7   3   11.50    1.25   1
  14   7  -3    0.21    0.43   1
 -14   7   3    1.11    0.77   1
 -14   7   3    0.93    0.65   1
  14  -7  -3    0.65    0.54   1
  14  -7  -3    0.48    0.77   1
 -14  -7   3    0.88    0.53   1
  16   7  -3    3.18    0.86   1
 -16   7   3    1.83    0.66   1
 -16   7   3    2.19    0.89   1
  16  -7  -3    1.96    0.62   1
 -16  -7   3    1.35    0.64   1
  16  -7  -3    2.11    0.95   1
  18   7  -3    4.90    1.01   1
 -18   7   3    5.77    1.10   1
 -18   7   3    5.24    1.11   1
  18  -7  -3    4.66    1.22   1
  18  -7  -3    5.68    0.89   1
 -18  -7   3    5.48    0.92   1
 -20   7   3    0.69    0.71   1
  20   7  -3    2.01    0.82   1
 -20   7   3    2.40    0.94   1
 -20  -7   3    1.75    0.64   1
  20  -7  -3    2.96    0.77   1
  20  -7  -3    0.67    0.94   1
  22   7  -3   10.43    1.43   1
 -22   7   3   13.37    1.60   1
 -22   7   3   14.19    1.68   1
  22  -7  -3    6.80    1.42   1
  22  -7  -3   11.29    1.29   1
 -22  -7   3   12.38    1.30   1
  24   7  -3    0.09    0.70   1
 -24   7   3    1.05    0.85   1
 -24   7   3    0.21    0.71   1
 -24  -7   3    0.14    0.56   1
  24  -7  -3   -0.33    0.47   1
  24  -7  -3    0.74    1.03   1
 -26   7   3    0.04    0.70   1
  26   7  -3   -0.13    0.57   1
 -26   7   3    0.36    0.80   1
  26  -7  -3    1.61    0.93   1
 -26  -7   3    0.08    0.62   1
 -28   7   3    0.73    0.89   1
  28   7  -3   -0.84    0.71   1
 -28   7   3    0.69    0.79   1
 -28  -7   3    0.26    0.71   1
  28  -7  -3   -0.72    1.01   1
  30   7  -3    0.45    0.81   1
 -30   7   3    1.13    0.90   1
 -30   7   3    1.70    0.95   1
  30  -7  -3    1.16    1.11   1
 -30  -7   3    0.32    0.68   1
 -25   8  -3    0.31    0.92   1
 -25   8  -3   -0.34    0.85   1
  25   8   3   -0.17    0.64   1
  25  -8   3   -0.12    1.03   1
 -25  -8  -3    0.17    0.72   1
  23   8   3    0.48    0.84   1
 -23   8  -3   -0.10    0.85   1
 -23   8  -3   -0.14    0.84   1
  23  -8   3   -0.25    1.10   1
 -23  -8  -3    0.80    0.82   1
 -21   8  -3    1.68    0.90   1
 -21   8  -3    0.22    0.83   1
  21   8   3   -0.68    0.75   1
  21  -8   3    2.84    1.20   1
 -21  -8  -3    0.93    0.68   1
  19   8   3    2.53    0.95   1
 -19   8  -3    4.84    0.98   1
 -19   8  -3    2.43    1.00   1
 -19  -8  -3    1.92    0.77   1
  19  -8   3    4.98    1.21   1
  17   8   3    0.92    0.76   1
 -17   8  -3    0.99    0.81   1
 -17   8  -3    2.61    0.93   1
 -17  -8  -3    1.69    0.76   1
  17  -8   3    1.24    0.96   1
 -15   8  -3    5.06    1.17   1
  15   8   3    4.64    0.98   1
 -15   8  -3    6.04    1.13   1
  15  -8   3    5.06    1.29   1
 -15  -8  -3    3.42    0.86   1
 -13   8  -3    0.66    0.74   1
  13   8   3    0.99    0.58   1
 -13   8  -3   -0.01    0.75   1
  13   8   3    1.35    0.67   1
 -13  -8  -3    1.24    0.69   1
  13  -8   3    0.76    0.87   1
  11   8   3    0.56    0.55   1
 -11   8  -3   -0.24    0.68   1
  11   8   3   -0.46    0.58   1
  11   8   3    0.27    0.43   1
 -11   8  -3   -0.34    0.56   1
  11  -8   3    0.87    0.85   1
 -11  -8  -3    0.92    0.66   1
  -9   8  -3   11.09    1.35   1
   9   8   3   10.43    1.26   1
   9   8   3    7.24    1.00   1
  -9   8  -3   10.11    1.38   1
   9   8   3   10.36    1.30   1
  -9  -8  -3   12.08    1.39   1
   9  -8   3   10.32    1.02   1
   7   8   3   -0.10    0.43   1
  -7   8  -3    0.19    0.51   1
  -7   8  -3    0.21    0.41   1
   7   8   3   -0.51    0.53   1
  -7   8  -3   -0.16    0.53   1
   7   8   3    0.91    0.58   1
  -7  -8  -3    0.06    0.57   1
   7  -8   3   -0.21    0.42   1
   5   8   3   -0.26    0.39   1
   5   8   3   -0.21    0.46   1
   5   8   3    0.43    0.54   1
  -5   8  -3   -0.30    0.38   1
  -5   8  -3   -0.62    0.59   1
  -5   8  -3    0.65    0.57   1
   5  -8   3   -0.62    0.41   1
  -5  -8  -3   -0.88    0.49   1
   3   8   3   18.25    1.44   1
  -3   8  -3   14.42    1.56   1
   3   8   3   19.71    1.48   1
  -3   8  -3   17.98    1.42   1
  -3   8  -3   15.12    1.23   1
   3   8   3   16.80    1.53   1
   3  -8   3   14.47    1.19   1
  -3  -8  -3   13.75    1.51   1
  -3  -8  -3   17.96    1.67   1
   1   8   3    0.48    0.57   1
   1   8   3   -0.39    0.53   1
  -1   8  -3    0.68    0.63   1
   1   8   3   -0.60    0.44   1
  -1   8  -3   -0.34    0.50   1
  -1   8  -3   -0.01    0.44   1
   1  -8   3    0.28    0.52   1
  -1  -8  -3    0.38    0.58   1
  -1  -8  -3    0.44    0.45   1
  -1   8   3    0.52    0.58   1
  -1   8   3    0.63    0.60   1
   1   8  -3    0.92    0.65   1
   1   8  -3    0.72    0.50   1
  -1   8   3    0.53    0.47   1
   1   8  -3    0.85    0.55   1
   1  -8  -3    0.90    0.62   1
  -1  -8   3    0.86    0.56   1
   1  -8  -3    0.36    0.60   1
  -3   8   3   17.68    1.63   1
   3   8  -3   19.23    1.44   1
   3   8  -3   18.68    1.53   1
   3   8  -3   19.77    1.45   1
  -3   8   3   19.67    1.34   1
  -3   8   3   17.37    1.68   1
   3  -8  -3   16.74    1.66   1
   3  -8  -3   18.85    1.49   1
  -3  -8   3   16.65    1.61   1
  -3  -8   3   19.79    1.45   1
   5   8  -3    1.39    0.62   1
   5   8  -3    1.16    0.55   1
  -5   8   3    0.44    0.59   1
   5   8  -3    1.62    0.68   1
  -5   8   3    0.61    0.46   1
  -5   8   3    1.52    0.75   1
  -5  -8   3    0.39    0.53   1
   5  -8  -3    0.72    0.59   1
  -7   8   3   -0.39    0.64   1
   7   8  -3    0.15    0.51   1
   7   8  -3   -0.10    0.50   1
  -7   8   3   -0.41    0.54   1
   7   8  -3    0.04    0.54   1
  -7   8   3    0.52    0.41   1
  -7  -8   3    0.30    0.52   1
   7  -8  -3   -0.14    0.48   1
  -9   8   3    8.64    1.29   1
   9   8  -3    6.08    0.90   1
   9   8  -3    7.47    1.12   1
  -9   8   3    8.52    1.09   1
   9  -8  -3    8.03    1.06   1
  -9  -8   3    8.46    1.09   1
  11   8  -3    3.55    0.90   1
 -11   8   3    2.28    0.82   1
 -11   8   3    3.13    0.86   1
  11  -8  -3    1.68    0.92   1
  11  -8  -3    3.99    0.84   1
 -11  -8   3    2.12    0.67   1
 -13   8   3    0.29    0.72   1
  13   8  -3    0.24    0.66   1
 -13   8   3   -0.51    0.61   1
  13  -8  -3    0.21    0.80   1
  13  -8  -3    0.31    0.51   1
 -13  -8   3    0.09    0.60   1
  15   8  -3    1.34    0.62   1
 -15   8   3    0.26    0.75   1
 -15   8   3    0.59    0.56   1
 -15  -8   3   -0.15    0.53   1
  15  -8  -3    0.25    0.63   1
  15  -8  -3   -0.41    0.48   1
  17   8  -3    2.11    0.78   1
 -17   8   3    0.88    0.78   1
 -17   8   3    0.84    0.82   1
 -17  -8   3    0.00    0.56   1
  17  -8  -3    0.92    0.65   1
  17  -8  -3    1.78    1.00   1
 -19   8   3    4.73    1.19   1
 -19   8   3    3.20    0.96   1
  19   8  -3    3.50    1.03   1
  19  -8  -3    5.20    0.94   1
 -19  -8   3    3.93    0.85   1
  19  -8  -3    3.87    1.19   1
 -21   8   3    0.41    0.89   1
  21   8  -3    0.16    0.71   1
 -21   8   3    1.46    0.83   1
  21  -8  -3    0.30    0.81   1
 -21  -8   3    0.77    0.60   1
  21  -8  -3    1.25    0.61   1
  23   8  -3    0.09    0.78   1
 -23   8   3    1.04    0.94   1
 -23   8   3    0.45    0.77   1
 -23  -8   3    1.71    0.80   1
  23  -8  -3    0.83    1.14   1
 -25   8   3    8.32    1.47   1
  25   8  -3    7.88    1.40   1
 -25   8   3    4.32    1.21   1
 -25  -8   3    9.65    1.27   1
  25  -8  -3    8.56    1.78   1
 -27   8   3    0.15    0.84   1
  27   8  -3    1.55    0.79   1
 -27   8   3   -0.09    0.79   1
  27  -8  -3    0.07    1.07   1
 -27  -8   3    0.23    0.59   1
 -22   9  -3    6.64    1.38   1
 -22   9  -3    4.59    1.33   1
  22   9   3    3.87    1.29   1
  22  -9   3    4.16    1.46   1
 -22  -9  -3    7.08    1.34   1
  20   9   3   -1.16    0.75   1
 -20   9  -3   -0.07    0.80   1
 -20   9  -3   -0.24    0.86   1
  20  -9   3    0.66    1.09   1
 -20  -9  -3    0.74    0.75   1
 -18   9  -3    6.45    1.29   1
 -18   9  -3    7.19    1.45   1
  18   9   3    4.65    1.22   1
  18  -9   3    5.15    1.30   1
 -18  -9  -3    6.72    1.17   1
  16   9   3   -0.70    0.68   1
 -16   9  -3    0.51    0.61   1
 -16   9  -3   -0.25    0.59   1
 -16  -9  -3    0.20    0.64   1
  16  -9   3    1.38    1.05   1
 -14   9  -3   -0.21    0.71   1
 -14   9  -3   -0.70    0.79   1
  14   9   3   -0.57    0.74   1
 -14  -9  -3    0.36    0.69   1
  14  -9   3   -0.80    0.94   1
 -12   9  -3    6.21    1.15   1
 -12   9  -3    3.19    1.10   1
  12   9   3    3.10    1.02   1
  12  -9   3    7.92    1.52   1
 -12  -9  -3    6.19    1.17   1
 -10   9  -3    1.40    0.60   1
 -10   9  -3    1.88    0.90   1
  10   9   3    0.66    0.72   1
  10   9   3    0.91    0.65   1
 -10  -9  -3    1.88    0.78   1
  10  -9   3    0.88    0.77   1
   8   9   3   -0.77    0.61   1
  -8   9  -3    0.22    0.75   1
   8   9   3   -0.05    0.60   1
   8   9   3   -0.04    0.65   1
  -8   9  -3   -0.47    0.66   1
  -8  -9  -3   -0.28    0.63   1
  -6   9  -3   -0.08    0.47   1
   6   9   3   -0.18    0.59   1
   6   9   3    0.10    0.58   1
  -6   9  -3    0.72    0.66   1
  -6   9  -3    0.77    0.80   1
   6   9   3   -0.11    0.53   1
  -6  -9  -3    0.45    0.67   1
  -6  -9  -3    0.92    0.57   1
   4   9   3    1.26    0.68   1
  -4   9  -3    2.13    0.62   1
  -4   9  -3    1.46    0.71   1
  -4   9  -3    1.08    0.81   1
   4   9   3    1.11    0.66   1
   4   9   3    1.56    0.70   1
  -4  -9  -3    0.30    0.51   1
   4  -9   3    1.81    0.58   1
  -4  -9  -3    0.72    0.77   1
  -2   9  -3   -0.35    0.54   1
   2   9   3   -0.30    0.55   1
  -2   9  -3    0.37    0.55   1
   2   9   3    0.10    0.65   1
  -2   9  -3    0.61    0.56   1
   2   9   3    0.01    0.61   1
  -2  -9  -3    0.34    0.65   1
   2  -9   3   -0.66    0.42   1
  -2  -9  -3   -0.35    0.57   1
   0   9   3   -0.22    0.55   1
   0   9  -3    0.41    0.59   1
   0   9   3    0.26    0.68   1
   0   9  -3    0.49    0.54   1
   0   9   3    1.02    0.57   1
   0   9  -3   -0.45    0.57   1
   0  -9   3   -0.73    0.51   1
   0  -9  -3   -0.16    0.61   1
   0  -9  -3   -0.53    0.62   1
   2   9  -3   -0.31    0.57   1
  -2   9   3    0.39    0.68   1
  -2   9   3    0.13    0.51   1
  -2   9   3    0.07    0.63   1
   2   9  -3    1.09    0.59   1
   2   9  -3    0.97    0.62   1
   2  -9  -3    0.69    0.71   1
   2  -9  -3    0.82    0.66   1
  -2  -9   3    0.40    0.61   1
   4   9  -3    1.74    0.70   1
  -4   9   3    0.63    0.64   1
   4   9  -3   -0.66    0.46   1
  -4   9   3    0.54    0.69   1
   4   9  -3   -0.36    0.56   1
  -4   9   3    1.15    0.49   1
   4  -9  -3    1.23    0.68   1
  -4  -9   3    1.21    0.66   1
  -6   9   3    3.61    1.03   1
  -6   9   3    4.66    0.97   1
   6   9  -3    4.75    0.98   1
   6   9  -3    5.43    0.98   1
  -6  -9   3    4.73    0.90   1
   6  -9  -3    4.94    0.93   1
   8   9  -3   -1.01    0.54   1
  -8   9   3   -0.12    0.62   1
  -8   9   3   -0.91    0.67   1
  -8  -9   3   -0.26    0.51   1
   8  -9  -3    0.93    0.60   1
  10   9  -3    8.43    1.27   1
 -10   9   3    6.10    1.28   1
 -10   9   3    7.97    1.23   1
  10  -9  -3    9.55    1.62   1
 -10  -9   3    8.61    1.23   1
  10  -9  -3    8.79    1.16   1
 -12   9   3    2.39    0.90   1
  12   9  -3    2.14    0.84   1
 -12   9   3    0.41    0.66   1
  12  -9  -3    2.89    0.76   1
  12  -9  -3    2.33    0.93   1
 -12  -9   3    0.87    0.67   1
 -14   9   3    0.93    0.72   1
  14   9  -3   -0.30    0.67   1
 -14   9   3    0.24    0.79   1
  14  -9  -3   -1.51    0.78   1
  14  -9  -3   -1.09    0.57   1
 -14  -9   3   -0.64    0.60   1
  16   9  -3    4.02    1.05   1
 -16   9   3    5.11    1.18   1
 -16   9   3    5.70    1.26   1
  16  -9  -3    4.75    1.20   1
 -16  -9   3    4.53    0.98   1
  16  -9  -3    4.93    1.00   1
  18   9  -3    9.79    1.47   1
 -18   9   3    6.34    1.25   1
 -18   9   3    8.26    1.39   1
 -18  -9   3    6.70    1.11   1
  18  -9  -3    7.77    1.65   1
 -20   9   3    0.64    0.88   1
 -20   9   3   -0.92    0.72   1
  20   9  -3    0.16    0.72   1
  20  -9  -3    1.07    1.07   1
 -20  -9   3    0.02    0.73   1
 -22   9   3    0.52    0.64   1
 -22   9   3    0.70    0.93   1
  22   9  -3    1.17    0.92   1
 -22  -9   3    1.28    0.71   1
  22  -9  -3    1.35    1.17   1
 -24   9   3   -0.09    0.72   1
  24   9  -3    1.17    0.88   1
 -24   9   3    2.31    1.07   1
  24  -9  -3    0.15    1.30   1
 -24  -9   3    0.71    0.79   1
  17  10   3    1.62    0.98   1
 -17  10  -3    1.63    1.12   1
 -17  10  -3    0.93    0.95   1
 -17 -10  -3    0.83    0.78   1
  17 -10   3    0.70    1.15   1
 -15  10  -3    0.34    0.85   1
  15  10   3    0.11    0.82   1
 -15  10  -3   -0.41    0.68   1
  15 -10   3    3.60    1.28   1
 -15 -10  -3    0.63    0.74   1
 -13  10  -3    0.92    0.87   1
 -13  10  -3    3.29    1.17   1
  13  10   3    1.87    0.90   1
  13 -10   3    4.06    1.30   1
 -13 -10  -3    0.98    0.81   1
 -11  10  -3    0.06    0.74   1
 -11  10  -3   -0.31    0.77   1
  11  10   3   -0.74    0.63   1
 -11 -10  -3    0.42    0.70   1
  11 -10   3    0.34    1.10   1
   9  10   3   10.45    1.47   1
  -9  10  -3    9.56    1.60   1
  -9  10  -3    8.98    1.41   1
  -9 -10  -3   10.19    1.57   1
   9 -10   3   13.18    1.92   1
  -9 -10  -3   12.53    1.57   1
   7  10   3    0.20    0.79   1
  -7  10  -3    2.06    0.85   1
   7  10   3    0.32    0.70   1
  -7  10  -3   -0.31    0.76   1
  -7 -10  -3    0.33    0.80   1
  -7 -10  -3    0.79    0.76   1
  -5  10  -3    0.26    0.84   1
   5  10   3    0.30    0.73   1
  -5  10  -3    0.43    0.76   1
   5  10   3    1.33    0.80   1
   5  10   3    1.06    0.71   1
  -5 -10  -3    2.04    0.87   1
  -5 -10  -3    0.09    0.66   1
  -3  10  -3   13.79    1.56   1
  -3  10  -3   10.89    1.83   1
   3  10   3   12.91    1.56   1
   3  10   3   15.43    1.58   1
  -3  10  -3   14.14    1.76   1
   3  10   3   10.08    1.49   1
  -3 -10  -3   10.14    1.53   1
  -3 -10  -3    9.88    1.46   1
  -1  10  -3    1.47    0.83   1
   1  10   3    1.14    0.75   1
   1  10   3   -0.33    0.57   1
  -1  10  -3    0.93    0.69   1
  -1  10  -3    0.00    0.54   1
   1  10   3    0.20    0.70   1
  -1 -10  -3   -0.81    0.63   1
  -1 -10  -3   -0.68    0.65   1
  -1  10   3    1.08    0.79   1
   1  10  -3    0.54    0.76   1
  -1  10   3   -0.14    0.65   1
  -1  10   3    1.06    0.66   1
   1  10  -3    0.90    0.72   1
  -1 -10   3    0.44    0.66   1
   1 -10  -3    1.74    0.75   1
  -3  10   3   -0.32    0.72   1
  -3  10   3    2.10    0.87   1
   3  10  -3    1.65    0.76   1
   3  10  -3    2.98    0.92   1
   3 -10  -3    1.20    0.80   1
  -3 -10   3    3.25    0.92   1
   5  10  -3    1.16    0.80   1
   5  10  -3    1.29    0.78   1
  -5  10   3   -0.40    0.75   1
  -5  10   3    0.83    0.78   1
   5 -10  -3    0.09    0.63   1
  -5 -10   3    0.83    0.75   1
  -7  10   3    0.25    0.83   1
   7  10  -3    0.99    0.69   1
  -7  10   3    0.22    0.70   1
  -7 -10   3    0.19    0.68   1
  -7 -10   3    0.14    0.68   1
   7 -10  -3    1.57    0.71   1
  -9  10   3   12.81    1.65   1
  -9  10   3   10.58    1.66   1
   9  10  -3   14.66    1.64   1
  -9 -10   3   11.04    1.52   1
   9 -10  -3   10.86    1.44   1
   9 -10  -3   10.07    1.69   1
 -11  10   3    2.80    0.96   1
  11  10  -3    2.62    0.92   1
 -11  10   3    3.88    1.17   1
 -11 -10   3    2.36    0.85   1
  11 -10  -3    4.97    0.96   1
  11 -10  -3    2.91    1.27   1
  13  10  -3   -0.01    0.72   1
 -13  10   3    0.97    0.83   1
 -13  10   3    1.59    0.93   1
  13 -10  -3   -0.94    0.88   1
 -13 -10   3   -0.76    0.60   1
  15  10  -3    0.18    0.81   1
 -15  10   3    0.55    0.88   1
 -15  10   3   -0.96    0.67   1
 -15 -10   3   -0.40    0.61   1
  15 -10  -3    0.11    0.94   1
 -17  10   3   -0.17    0.82   1
  17  10  -3    1.43    0.76   1
 -17  10   3    0.60    0.81   1
 -17 -10   3    1.95    0.88   1
  17 -10  -3   -0.61    0.99   1
 -19  10   3    1.58    0.98   1
  19  10  -3    1.84    1.00   1
 -19  10   3    3.43    1.16   1
  19 -10  -3   -0.20    1.13   1
 -19 -10   3   -0.58    0.65   1
 -10  11  -3    0.24    0.95   1
   8  11   3    0.07    0.80   1
  -8  11  -3   -0.21    0.97   1
   8 -11   3   -0.71    0.86   1
  -8 -11  -3    0.83    0.88   1
  -8 -11  -3    1.24    0.99   1
  -6  11  -3    3.32    1.28   1
   6  11   3    1.19    0.85   1
  -6 -11  -3    1.05    0.89   1
  -6 -11  -3    3.91    1.18   1
   4  11   3   -0.03    0.75   1
   4  11   3    1.20    0.83   1
  -4  11  -3    0.22    0.84   1
  -4 -11  -3   -0.82    0.75   1
  -4 -11  -3    0.18    0.78   1
   2  11   3    0.16    0.72   1
  -2  11  -3    0.47    0.90   1
   2  11   3    0.20    0.80   1
  -2 -11  -3    1.02    0.81   1
   0  11  -3   -0.01    0.88   1
   0  11   3    0.92    0.94   1
   0  11   3    0.10    0.80   1
   0 -11  -3    0.44    0.90   1
  -2  11   3    1.29    0.88   1
   2  11  -3    0.02    0.82   1
   2  11  -3    0.25    0.66   1
  -2  11   3    0.20    0.90   1
   2 -11  -3    0.27    0.74   1
   4  11  -3    0.17    0.72   1
  -4  11   3   -0.45    0.74   1
  -4  11   3    0.13    0.79   1
   4 -11  -3   -0.35    0.65   1
  -6  11   3    6.17    1.36   1
   6  11  -3    3.89    1.02   1
  -6  11   3    5.41    1.14   1
  -6 -11   3    3.76    1.62   1
   6 -11  -3    4.46    1.01   1
  -8  11   3    2.31    1.06   1
  -8  11   3    1.22    0.93   1
   8  11  -3   -0.27    0.73   1
   8 -11  -3   -0.07    1.26   1
  -8 -11   3    0.95    0.98   1
 -10  11   3    3.01    1.02   1
 -10  11   3    2.76    1.13   1
  10  11  -3    2.32    1.02   1
 -10 -11   3    3.74    1.24   1
  10 -11  -3    5.41    1.60   1
 -12  11   3    2.44    1.04   1
 -12 -11   3    1.95    1.07   1
 -12 -11   3    1.98    1.04   1
 -36   0  -4    6.13    1.27   1
  36   0   4    6.54    1.31   1
 -34   0  -4    3.87    1.08   1
  34   0   4    5.64    1.18   1
  32   0   4    1.42    0.79   1
 -32   0  -4    1.23    0.77   1
 -30   0  -4    6.27    1.11   1
  30   0   4    5.76    1.00   1
  30   0   4    6.28    1.14   1
 -28   0  -4   16.36    1.70   1
  28   0   4   18.89    1.37   1
  28   0   4   15.75    1.67   1
  26   0   4   41.19    2.18   1
  26   0   4   38.12    2.42   1
 -26   0  -4   38.47    2.38   1
 -24   0  -4    0.58    0.56   1
  24   0   4    0.10    0.38   1
  24   0   4   -0.62    0.45   1
 -22   0  -4    2.60    0.71   1
  22   0   4    1.86    0.66   1
  22   0   4    0.89    0.43   1
  20   0   4    0.43    0.51   1
  20   0   4    0.45    0.36   1
 -20   0  -4    1.66    0.65   1
  18   0   4   -0.07    0.28   1
 -18   0  -4    0.04    0.35   1
  18   0   4    0.00    0.43   1
  16   0   4  100.63    4.48   1
 -16   0  -4  102.23    4.70   1
  16   0   4  108.95    4.70   1
  14   0   4    1.90    0.53   1
 -14   0  -4    1.83    0.49   1
 -12   0  -4   14.72    1.04   1
  12   0   4   13.59    0.79   1
  12   0   4   14.78    1.04   1
  10   0   4    3.96    0.42   1
 -10   0  -4    4.28    0.64   1
  10   0   4    3.21    0.54   1
   8   0   4    0.46    0.32   1
   8   0   4    0.22    0.23   1
  -8   0  -4    0.58    0.33   1
  -8   0  -4    0.35    0.31   1
   6   0   4   61.74    2.68   1
  -6   0  -4   65.74    2.85   1
   6   0   4   62.91    2.75   1
  -6   0  -4   64.25    2.72   1
  -4   0  -4   89.58    3.89   1
   4   0   4   92.18    3.78   1
   4   0   4   91.55    3.89   1
  -4   0  -4   94.81    3.76   1
  -2   0  -4    0.55    0.28   1
   2   0   4    0.99    0.34   1
  -2   0  -4    0.67    0.14   1
  -2   0  -4    0.56    0.21   1
   2   0   4    0.54    0.16   1
   0   0   4    8.40    0.49   1
   0   0   4    8.35    0.51   1
   0   0  -4    8.20    0.44   1
   0   0  -4    8.18    0.47   1
   0   0  -4    8.66    0.48   1
   0   0   4    8.18    0.36   1
  -2   0   4   66.47    2.72   1
  -2   0   4   67.68    2.66   1
  -2   0   4   69.26    2.69   1
   2   0  -4   64.23    2.69   1
  -2   0   4   64.79    2.71   1
   2   0  -4   65.53    2.65   1
   2   0  -4   64.53    2.71   1
  -2   0   4   65.64    2.69   1
   2   0  -4   66.37    2.67   1
  -4   0   4    1.27    0.26   1
   4   0  -4    1.15    0.21   1
   4   0  -4    1.26    0.21   1
  -4   0   4    1.49    0.13   1
  -4   0   4    1.25    0.12   1
  -4   0   4    1.41    0.25   1
   4   0  -4    1.53    0.25   1
  -4   0   4    1.42    0.21   1
   4   0  -4    1.76    0.26   1
  -4   0   4    1.54    0.25   1
   6   0  -4    9.48    0.56   1
   6   0  -4    9.38    0.42   1
   6   0  -4    8.78    0.52   1
   6   0  -4   10.01    0.63   1
  -6   0   4    8.84    0.59   1
  -6   0   4    8.71    0.54   1
  -6   0   4    8.94    0.58   1
  -6   0   4    9.59    0.45   1
   6   0  -4    9.02    0.60   1
  -6   0   4    9.72    0.51   1
   8   0  -4   34.92    1.72   1
  -8   0   4   38.59    1.66   1
   8   0  -4   36.24    1.56   1
   8   0  -4   36.85    1.62   1
   8   0  -4   38.83    1.85   1
  -8   0   4   38.81    1.60   1
   8   0  -4   38.73    1.71   1
  -8   0   4   39.02    1.63   1
 -10   0   4    9.77    0.55   1
  10   0  -4    9.00    0.70   1
  10   0  -4    8.62    0.85   1
 -10   0   4    7.82    0.56   1
  10   0  -4    9.24    0.54   1
 -10   0   4    8.81    0.53   1
 -12   0   4  196.47    7.78   1
 -12   0   4  195.54    7.81   1
  12   0  -4  192.15    7.95   1
  12   0  -4  198.36    7.79   1
  12   0  -4  186.31    8.08   1
 -12   0   4  194.16    7.81   1
 -14   0   4  271.50   10.72   1
 -14   0   4  262.74   10.76   1
  14   0  -4  250.45   11.05   1
  14   0  -4  275.97   10.71   1
  14   0  -4  277.58   10.92   1
  16   0  -4   67.79    3.67   1
  16   0  -4   78.45    3.55   1
  16   0  -4   81.70    3.33   1
 -16   0   4   81.11    3.43   1
 -16   0   4   80.29    3.33   1
  18   0  -4    1.02    0.30   1
  18   0  -4    0.72    0.34   1
  18   0  -4    1.26    0.61   1
 -18   0   4    0.90    0.41   1
 -18   0   4    1.41    0.30   1
 -20   0   4    4.28    0.48   1
  20   0  -4    3.26    0.64   1
  20   0  -4    1.92    0.61   1
 -20   0   4    2.83    0.57   1
  20   0  -4    4.28    0.49   1
  22   0  -4    3.73    0.71   1
 -22   0   4    3.57    0.69   1
  22   0  -4    2.58    0.44   1
 -22   0   4    4.06    0.49   1
  22   0  -4    4.09    0.90   1
  24   0  -4   24.14    1.84   1
  24   0  -4   27.89    1.44   1
 -24   0   4   25.30    1.37   1
 -24   0   4   28.25    1.78   1
  26   0  -4    0.80    0.70   1
 -26   0   4    1.29    0.55   1
 -26   0   4    1.11    0.60   1
  26   0  -4    0.25    0.33   1
 -28   0   4   -0.05    0.48   1
  28   0  -4   -0.23    0.64   1
  28   0  -4    0.49    0.34   1
 -30   0   4   88.69    4.36   1
  30   0  -4   89.97    4.67   1
 -32   0   4    5.30    0.97   1
  32   0  -4    6.60    1.21   1
 -34   0   4    3.24    0.83   1
  34   0  -4    4.22    1.15   1
 -36   0   4   -0.21    0.67   1
  36   0  -4    0.93    0.94   1
 -38   0   4    0.30    0.66   1
  38   0  -4    0.00    0.88   1
 -37   1  -4    1.08    0.92   1
 -37  -1  -4    1.08    0.96   1
  35   1   4   24.54    2.37   1
 -35   1  -4   28.96    2.31   1
  35  -1   4   29.57    2.34   1
 -35  -1  -4   26.69    2.18   1
  33   1   4    2.24    0.89   1
 -33   1  -4    2.28    0.93   1
 -33  -1  -4    2.43    0.87   1
  33  -1   4    1.26    0.87   1
  31   1   4    1.81    0.70   1
 -31   1  -4    0.90    0.82   1
  31   1   4    2.39    0.90   1
 -31  -1  -4    4.87    1.00   1
  31  -1   4    1.41    0.77   1
 -29   1  -4    8.56    1.35   1
  29   1   4   12.11    1.28   1
  29   1   4   10.65    1.37   1
 -29  -1  -4    7.62    1.22   1
  29  -1   4   10.09    1.39   1
  27   1   4    0.91    0.66   1
  27   1   4   -0.05    0.46   1
 -27   1  -4   -0.12    0.61   1
  27  -1   4    0.19    0.46   1
  27  -1   4    0.86    0.39   1
 -27  -1  -4    0.62    0.66   1
  25   1   4    4.38    0.90   1
  25   1   4    3.11    0.67   1
 -25   1  -4    2.64    0.77   1
  25  -1   4    4.40    0.93   1
  25  -1   4    2.99    0.58   1
 -25  -1  -4    4.40    0.88   1
  23   1   4   14.44    1.48   1
  23   1   4   16.33    1.23   1
 -23   1  -4   17.02    1.67   1
 -23  -1  -4   16.53    1.59   1
  23  -1   4   16.98    1.61   1
  23  -1   4   16.48    1.12   1
 -21   1  -4   15.69    1.55   1
  21   1   4   16.10    1.24   1
  21   1   4   18.55    1.43   1
  21  -1   4   18.91    1.48   1
 -21  -1  -4   16.08    1.33   1
  21  -1   4   18.74    1.13   1
  19   1   4   56.38    2.89   1
 -19   1  -4   54.25    2.91   1
  19   1   4   55.97    2.30   1
  19   1   4   53.00    2.69   1
 -19  -1  -4   57.56    2.94   1
  19  -1   4   55.43    2.60   1
  19  -1   4   56.47    2.91   1
  17   1   4    0.80    0.37   1
  17   1   4    0.00    0.13   1
 -17   1  -4    0.20    0.38   1
  17   1   4    0.00    0.43   1
  17  -1   4    1.11    0.54   1
 -17  -1  -4   -0.14    0.31   1
  15   1   4    2.53    0.49   1
 -15   1  -4    1.73    0.49   1
 -15   1  -4    2.09    0.43   1
  15   1   4    1.78    0.51   1
  15   1   4    1.73    0.23   1
  15  -1   4    1.60    0.47   1
 -15  -1  -4    1.67    0.49   1
  13   1   4   29.55    1.28   1
  13   1   4   24.87    1.58   1
 -13   1  -4   29.79    1.50   1
 -13   1  -4   28.35    1.62   1
  13   1   4   30.14    1.58   1
 -13  -1  -4   29.55    1.72   1
  13  -1   4   30.02    1.65   1
  11   1   4   16.19    1.16   1
  11   1   4   20.51    0.93   1
  11   1   4   21.34    1.16   1
 -11   1  -4   19.48    1.19   1
 -11   1  -4   20.36    1.12   1
  11  -1   4   19.98    1.28   1
 -11  -1  -4   21.26    1.33   1
  -9   1  -4   -0.35    0.27   1
  -9   1  -4    0.39    0.27   1
  -9   1  -4    0.11    0.20   1
   9   1   4    0.20    0.17   1
   9   1   4    0.27    0.29   1
   9  -1   4    1.13    0.41   1
  -9  -1  -4    0.21    0.30   1
  -7   1  -4  378.28   15.37   1
  -7   1  -4  387.12   15.22   1
  -7   1  -4  390.35   15.33   1
   7   1   4  383.63   15.31   1
  -7  -1  -4  376.71   15.29   1
   7  -1   4  386.62   15.37   1
  -7  -1  -4  389.59   15.43   1
   5   1   4    3.11    0.34   1
  -5   1  -4    3.99    0.45   1
  -5   1  -4    3.15    0.40   1
  -5   1  -4    3.33    0.28   1
   5  -1   4    2.78    0.39   1
   5  -1   4    2.95    0.41   1
  -5  -1  -4    3.78    0.45   1
  -5  -1  -4    3.01    0.33   1
   3   1   4    2.10    0.32   1
  -3   1  -4    2.28    0.35   1
  -3   1  -4    2.02    0.16   1
   3  -1   4    2.87    0.39   1
  -3  -1  -4    2.36    0.38   1
   3  -1   4    2.39    0.35   1
  -3  -1  -4    2.66    0.26   1
   1   1   4   38.59    1.65   1
  -1   1  -4   36.18    1.60   1
   1   1   4   36.12    1.63   1
  -1   1  -4   37.11    1.60   1
   1   1   4   35.20    1.60   1
   1  -1   4   37.47    1.61   1
   1  -1   4   36.45    1.61   1
   1  -1   4   36.54    1.66   1
  -1  -1  -4   36.62    1.63   1
  -1  -1  -4   38.18    1.65   1
   1   1  -4    3.95    0.38   1
   1   1  -4    3.33    0.28   1
  -1   1   4    4.22    0.36   1
  -1   1   4    3.74    0.37   1
  -1   1   4    3.85    0.36   1
  -1   1   4    3.47    0.31   1
   1  -1  -4    2.96    0.35   1
   1  -1  -4    3.50    0.32   1
  -1  -1   4    3.40    0.29   1
  -1  -1   4    3.57    0.24   1
   1  -1  -4    3.48    0.32   1
  -1  -1   4    3.78    0.30   1
  -1  -1   4    3.76    0.34   1
   3   1  -4    0.64    0.18   1
  -3   1   4    0.32    0.17   1
  -3   1   4    0.47    0.25   1
   3   1  -4    0.39    0.23   1
  -3   1   4    0.32    0.19   1
  -3   1   4    0.36    0.20   1
   3   1  -4    0.55    0.12   1
  -3   1   4    0.54    0.18   1
   3   1  -4    0.73    0.12   1
   3   1  -4    0.29    0.15   1
  -3  -1   4    0.53    0.12   1
   3  -1  -4    0.25    0.18   1
   3  -1  -4    0.64    0.18   1
   3  -1  -4    0.41    0.17   1
   3  -1  -4    0.76    0.24   1
  -3  -1   4    0.37    0.21   1
   3  -1  -4    0.69    0.25   1
   3  -1  -4    0.57    0.24   1
  -3  -1   4    0.52    0.13   1
  -3  -1   4    0.88    0.17   1
  -3  -1   4    0.72    0.18   1
  -3  -1   4    0.67    0.24   1
   5   1  -4   43.20    1.91   1
  -5   1   4   45.42    2.00   1
   5   1  -4   46.09    2.00   1
  -5   1   4   44.98    1.92   1
   5   1  -4   45.07    1.96   1
  -5   1   4   46.33    1.99   1
  -5   1   4   43.44    1.90   1
  -5   1   4   46.85    1.95   1
   5   1  -4   46.35    1.96   1
  -5  -1   4   46.15    1.98   1
   5  -1  -4   42.83    2.03   1
  -5  -1   4   46.27    1.91   1
   5  -1  -4   43.97    1.96   1
   5  -1  -4   43.05    1.96   1
  -5  -1   4   44.80    1.94   1
  -5  -1   4   46.19    1.82   1
  -5  -1   4   45.66    1.82   1
   5  -1  -4   44.77    1.98   1
  -5  -1   4   44.54    1.95   1
   5  -1  -4   45.31    1.90   1
   5  -1  -4   44.10    1.90   1
   7   1  -4   52.50    2.29   1
  -7   1   4   50.48    2.25   1
   7   1  -4   50.98    2.22   1
   7   1  -4   49.92    2.26   1
   7   1  -4   51.24    2.21   1
  -7   1   4   52.37    2.09   1
  -7   1   4   50.25    2.18   1
   7   1  -4   52.53    2.05   1
   7   1  -4   51.18    2.05   1
   7  -1  -4   50.49    2.36   1
   7  -1  -4   51.30    2.25   1
   7  -1  -4   51.26    2.26   1
  -7  -1   4   50.80    2.22   1
  -7  -1   4   51.80    2.20   1
  -7  -1   4   52.27    2.10   1
   7  -1  -4   51.56    2.17   1
   7  -1  -4   51.41    2.26   1
  -9   1   4   62.84    2.59   1
  -9   1   4   60.64    2.64   1
   9   1  -4   61.64    2.69   1
  -9   1   4   61.65    2.46   1
   9   1  -4   58.95    2.61   1
   9   1  -4   62.98    2.47   1
   9   1  -4   57.27    2.46   1
   9   1  -4   61.88    2.75   1
   9  -1  -4   59.60    2.81   1
  -9  -1   4   61.04    2.56   1
   9  -1  -4   62.22    2.66   1
   9  -1  -4   60.58    2.45   1
   9  -1  -4   58.93    2.65   1
 -11   1   4    0.32    0.12   1
  11   1  -4    0.39    0.33   1
 -11   1   4    0.97    0.28   1
 -11   1   4    0.22    0.24   1
  11   1  -4    0.76    0.29   1
  11   1  -4    0.15    0.40   1
  11  -1  -4    0.73    0.48   1
 -11  -1   4    0.61    0.29   1
 -11  -1   4    0.30    0.19   1
  11  -1  -4    0.52    0.14   1
  11  -1  -4    0.07    0.30   1
 -13   1   4    0.21    0.26   1
 -13   1   4   -0.16    0.14   1
  13   1  -4    0.22    0.26   1
  13   1  -4    0.53    0.35   1
 -13   1   4    0.45    0.26   1
  13   1  -4   -0.30    0.22   1
 -13  -1   4    0.79    0.32   1
  13  -1  -4    0.09    0.23   1
 -13  -1   4    0.38    0.19   1
  13  -1  -4    0.05    0.34   1
  13  -1  -4    0.04    0.13   1
 -15   1   4    5.42    0.57   1
  15   1  -4    6.58    0.62   1
 -15   1   4    6.74    0.67   1
  15   1  -4    7.16    0.86   1
  15   1  -4    5.85    0.73   1
  15  -1  -4    7.87    0.75   1
  15  -1  -4    6.95    0.42   1
 -15  -1   4    6.49    0.45   1
  15  -1  -4    6.30    0.86   1
 -15  -1   4    6.83    0.71   1
 -17   1   4    1.86    0.43   1
 -17   1   4    1.81    0.39   1
  17   1  -4    1.70    0.54   1
  17   1  -4    1.23    0.38   1
 -17  -1   4    3.06    0.57   1
  17  -1  -4    2.28    0.51   1
  17  -1  -4    2.17    0.26   1
  17  -1  -4    2.69    0.68   1
 -17  -1   4    1.62    0.25   1
  19   1  -4    0.87    0.50   1
  19   1  -4    2.48    0.47   1
 -19   1   4    1.68    0.46   1
 -19   1   4    2.26    0.45   1
  19  -1  -4    2.15    0.49   1
 -19  -1   4    2.89    0.60   1
 -19  -1   4    2.32    0.30   1
  19  -1  -4    2.54    0.62   1
  19  -1  -4    2.08    0.28   1
 -21   1   4  130.19    5.40   1
 -21   1   4  122.14    5.50   1
  21   1  -4  107.96    5.78   1
  21   1  -4  133.04    5.44   1
  21  -1  -4  127.26    5.89   1
 -21  -1   4  132.21    5.17   1
  21  -1  -4  121.27    5.59   1
  21  -1  -4  127.29    5.20   1
 -21  -1   4  138.59    5.62   1
 -23   1   4    7.33    0.89   1
  23   1  -4    6.31    0.74   1
 -23   1   4    5.80    0.71   1
  23   1  -4    5.37    1.07   1
 -23  -1   4    6.89    0.47   1
 -23  -1   4    5.39    0.85   1
  23  -1  -4    7.22    0.95   1
  23  -1  -4    8.70    1.19   1
  23  -1  -4    5.97    0.53   1
 -25   1   4   -0.33    0.35   1
  25   1  -4    1.31    0.75   1
  25   1  -4    0.04    0.39   1
 -25   1   4    0.24    0.48   1
  25  -1  -4    0.10    0.23   1
  25  -1  -4    1.41    0.58   1
 -25  -1   4    0.36    0.46   1
  25  -1  -4   -0.13    0.48   1
  27   1  -4   10.74    1.50   1
 -27   1   4   12.15    1.33   1
  27   1  -4   12.26    1.10   1
 -27   1   4   13.20    0.99   1
  27  -1  -4   13.06    1.58   1
  27  -1  -4   11.75    1.31   1
  27  -1  -4   10.91    1.08   1
 -27  -1   4   12.85    1.32   1
  29   1  -4    0.70    0.46   1
  29   1  -4    1.77    0.90   1
 -29   1   4    0.39    0.72   1
  29  -1  -4    1.44    0.85   1
 -29  -1   4    1.20    0.69   1
  31   1  -4    2.02    0.95   1
  31   1  -4    2.13    0.58   1
 -31   1   4    1.79    0.90   1
 -31  -1   4    2.12    0.76   1
  31  -1  -4    2.21    1.00   1
  33   1  -4   31.68    2.40   1
 -33   1   4   26.59    2.14   1
 -33  -1   4   30.12    2.09   1
  33  -1  -4   26.68    2.57   1
 -35   1   4    1.56    0.92   1
  35   1  -4    1.02    0.92   1
  35  -1  -4   -0.39    0.56   1
 -35  -1   4    1.65    0.76   1
  37   1  -4    1.08    0.97   1
 -37   1   4    1.36    0.79   1
 -37  -1   4    1.93    0.87   1
  37  -1  -4    0.90    0.96   1
 -39   1   4    0.50    0.75   1
  39   1  -4    0.62    0.76   1
  39  -1  -4    0.38    1.03   1
 -39  -1   4    1.02    0.89   1
 -36   2  -4    5.67    1.23   1
  36   2   4    1.85    1.04   1
 -36  -2  -4    1.89    0.93   1
  36  -2   4    4.44    1.16   1
 -34   2  -4    4.77    1.28   1
  34   2   4    6.07    1.27   1
 -34  -2  -4    6.06    1.22   1
  34  -2   4    6.01    1.28   1
  32   2   4    1.90    0.79   1
  32   2   4    2.48    0.82   1
 -32   2  -4    3.90    1.12   1
 -32  -2  -4    2.15    0.86   1
  32  -2   4    1.21    0.88   1
  30   2   4    1.06    0.71   1
  30   2   4    1.73    0.78   1
 -30   2  -4    4.27    1.10   1
  30  -2   4    1.36    0.87   1
 -30  -2  -4    0.59    0.72   1
  28   2   4   10.15    1.26   1
 -28   2  -4    9.06    1.51   1
  28   2   4   11.51    1.43   1
  28  -2   4   12.40    1.56   1
 -28  -2  -4   12.59    1.52   1
 -26   2  -4   21.33    2.05   1
  26   2   4   22.30    1.76   1
  26   2   4   21.48    1.63   1
  26  -2   4   25.05    1.93   1
 -26  -2  -4   26.19    1.92   1
 -24   2  -4    0.23    0.66   1
  24   2   4    1.25    0.52   1
  24   2   4    1.18    0.62   1
  24  -2   4    0.54    0.62   1
  24  -2   4    0.51    0.33   1
 -24  -2  -4   -0.29    0.57   1
 -22   2  -4    4.15    0.71   1
  22   2   4    4.03    0.73   1
  22   2   4    3.65    0.81   1
 -22   2  -4    3.47    0.89   1
  22  -2   4    5.28    0.59   1
  22  -2   4    3.39    0.79   1
 -22  -2  -4    4.16    0.91   1
 -20   2  -4    0.66    0.60   1
 -20   2  -4    0.64    0.47   1
  20   2   4    0.97    0.56   1
  20   2   4    0.15    0.44   1
  20  -2   4    0.64    0.36   1
 -20  -2  -4    0.97    0.63   1
  20  -2   4    0.50    0.59   1
  18   2   4    2.68    0.65   1
 -18   2  -4    2.95    0.58   1
  18   2   4    3.46    0.64   1
 -18   2  -4    3.80    0.74   1
 -18  -2  -4    4.21    0.85   1
  18  -2   4    2.68    0.76   1
 -16   2  -4   30.20    1.68   1
  16   2   4   29.46    1.79   1
  16   2   4   30.07    1.73   1
 -16   2  -4   31.21    1.84   1
 -16  -2  -4   28.77    1.87   1
  16  -2   4   33.96    1.97   1
  14   2   4   81.33    3.61   1
 -14   2  -4   80.66    3.66   1
  14   2   4   74.96    3.62   1
 -14   2  -4   76.83    3.54   1
 -14  -2  -4   73.03    3.71   1
  14  -2   4   84.61    3.46   1
  14  -2   4   82.18    3.79   1
 -12   2  -4    2.27    0.48   1
  12   2   4    3.73    0.58   1
 -12   2  -4    3.45    0.55   1
  12   2   4    3.66    0.21   1
  12   2   4    2.47    0.47   1
 -12  -2  -4    2.71    0.61   1
  12  -2   4    3.31    0.63   1
  12  -2   4    3.20    0.42   1
  10   2   4   56.52    2.21   1
 -10   2  -4   54.50    2.50   1
  10   2   4   51.45    2.50   1
 -10   2  -4   54.03    2.42   1
 -10   2  -4   53.64    2.52   1
  10   2   4   50.49    2.50   1
  10  -2   4   51.16    2.56   1
 -10  -2  -4   55.88    2.60   1
  10  -2   4   53.47    2.33   1
  -8   2  -4    8.71    0.77   1
   8   2   4    6.70    0.71   1
   8   2   4    8.14    0.66   1
  -8   2  -4    6.47    0.68   1
  -8   2  -4    7.99    0.51   1
   8   2   4    7.51    0.46   1
   8  -2   4    8.45    0.52   1
   8  -2   4    8.86    0.69   1
   8  -2   4    8.10    0.62   1
  -8  -2  -4    7.96    0.78   1
  -6   2  -4    1.51    0.21   1
   6   2   4    0.90    0.38   1
  -6   2  -4    0.58    0.27   1
  -6   2  -4    0.38    0.26   1
   6   2   4    1.03    0.21   1
   6  -2   4    0.39    0.21   1
   6  -2   4    0.98    0.18   1
  -6  -2  -4    1.44    0.34   1
   6  -2   4    1.52    0.39   1
  -4   2  -4    4.69    0.52   1
  -4   2  -4    4.68    0.52   1
  -4   2  -4    5.35    0.32   1
   4   2   4    4.35    0.50   1
   4   2   4    4.96    0.42   1
  -4  -2  -4    5.46    0.53   1
  -4  -2  -4    4.75    0.44   1
   4  -2   4    5.04    0.45   1
  -4  -2  -4    4.50    0.51   1
   4  -2   4    4.72    0.30   1
   2   2   4   13.23    0.74   1
  -2   2  -4   12.30    0.75   1
   2   2   4   12.91    0.81   1
  -2   2  -4   12.44    0.84   1
  -2   2  -4   13.53    0.79   1
   2   2   4   12.43    0.82   1
  -2  -2  -4   13.76    0.75   1
   2  -2   4   14.08    0.61   1
  -2  -2  -4   13.72    0.79   1
   2  -2   4   14.10    0.76   1
   2  -2   4   13.18    0.78   1
  -2  -2  -4   13.09    0.74   1
   0   2   4   47.96    1.96   1
   0   2  -4   46.60    2.06   1
   0   2  -4   46.40    1.85   1
   0   2   4   42.64    1.97   1
   0   2   4   42.17    1.99   1
   0   2  -4   45.16    1.96   1
   0   2   4   42.78    2.06   1
   0   2  -4   45.96    1.99   1
   0  -2  -4   42.66    1.98   1
   0  -2   4   44.53    1.96   1
   0  -2  -4   45.68    1.96   1
   0  -2   4   46.51    1.98   1
   0  -2  -4   43.60    2.00   1
   2   2  -4  736.99   28.51   1
  -2   2   4  716.99   28.52   1
   2   2  -4  728.70   28.34   1
  -2   2   4  736.70   28.50   1
   2   2  -4  696.02   28.47   1
  -2   2   4  735.17   28.45   1
  -2   2   4  717.84   28.49   1
   2   2  -4  722.60   28.43   1
  -2  -2   4  728.63   28.44   1
   2  -2  -4  721.18   28.45   1
   2  -2  -4  719.85   28.49   1
  -2  -2   4  712.79   28.43   1
   2  -2  -4  718.92   28.52   1
  -2  -2   4  735.41   28.34   1
  -2  -2   4  703.40   28.59   1
  -4   2   4    0.43    0.22   1
   4   2  -4    0.02    0.12   1
  -4   2   4    0.69    0.32   1
   4   2  -4    0.45    0.28   1
   4   2  -4    0.91    0.20   1
  -4   2   4    0.18    0.26   1
  -4   2   4    0.32    0.26   1
   4   2  -4    0.69    0.16   1
  -4  -2   4    0.44    0.16   1
  -4  -2   4    0.52    0.24   1
   4  -2  -4    0.53    0.27   1
  -4  -2   4    1.00    0.22   1
   4  -2  -4    0.53    0.32   1
  -4  -2   4    0.25    0.21   1
   4  -2  -4    0.24    0.22   1
  -6   2   4    0.66    0.17   1
   6   2  -4    0.16    0.09   1
  -6   2   4    0.91    0.27   1
  -6   2   4    0.82    0.28   1
  -6   2   4    0.57    0.28   1
   6   2  -4    0.79    0.25   1
   6   2  -4    0.75    0.18   1
   6  -2  -4    0.96    0.29   1
  -6  -2   4    0.33    0.20   1
   6  -2  -4    0.81    0.38   1
  -6  -2   4    0.40    0.19   1
   6  -2  -4    0.60    0.27   1
  -6  -2   4    0.71    0.20   1
  -6  -2   4    0.37    0.19   1
   6  -2  -4    0.24    0.31   1
   8   2  -4   22.63    1.16   1
  -8   2   4   24.49    1.29   1
  -8   2   4   27.89    1.38   1
   8   2  -4   25.11    1.32   1
  -8   2   4   27.99    1.10   1
  -8   2   4   27.33    1.34   1
   8   2  -4   28.25    1.44   1
  -8  -2   4   27.33    1.21   1
   8  -2  -4   26.54    1.48   1
  -8  -2   4   26.85    1.26   1
   8  -2  -4   25.72    1.33   1
   8  -2  -4   28.36    1.33   1
  -8  -2   4   27.68    1.25   1
  -8  -2   4   28.42    1.23   1
  10   2  -4    0.05    0.21   1
 -10   2   4    0.19    0.32   1
  10   2  -4    0.12    0.34   1
 -10   2   4    0.09    0.26   1
  10   2  -4    0.01    0.10   1
 -10   2   4    0.09    0.26   1
  10  -2  -4   -0.18    0.40   1
  10  -2  -4    0.02    0.28   1
  10  -2  -4   -0.38    0.26   1
 -10  -2   4    0.08    0.20   1
 -12   2   4   76.98    3.49   1
  12   2  -4   84.17    3.69   1
  12   2  -4   83.09    3.53   1
 -12   2   4   81.39    3.54   1
  12  -2  -4   80.67    3.78   1
  12  -2  -4   80.92    3.54   1
 -12  -2   4   78.85    3.40   1
  14   2  -4  104.65    4.51   1
  14   2  -4  106.43    4.69   1
 -14   2   4  104.84    4.49   1
 -14   2   4  102.33    4.50   1
  14  -2  -4  101.22    4.77   1
 -14  -2   4  106.66    4.24   1
  14  -2  -4  101.98    4.52   1
 -14  -2   4  108.40    4.42   1
  16   2  -4   21.51    1.40   1
 -16   2   4   18.62    1.19   1
 -16   2   4   19.58    1.20   1
  16   2  -4   19.27    1.20   1
  16   2  -4   20.13    1.02   1
  16  -2  -4   19.34    1.19   1
 -16  -2   4   22.02    1.22   1
 -16  -2   4   19.49    0.89   1
  16  -2  -4   18.64    1.42   1
  18   2  -4    5.10    0.67   1
 -18   2   4    4.00    0.60   1
 -18   2   4    6.18    0.72   1
  18   2  -4    6.17    0.89   1
 -18  -2   4    4.57    0.28   1
 -18  -2   4    4.72    0.29   1
 -18  -2   4    5.73    0.72   1
  18  -2  -4    3.93    0.86   1
  18  -2  -4    4.93    0.64   1
 -20   2   4   30.09    1.72   1
  20   2  -4   25.62    1.95   1
 -20   2   4   28.35    1.65   1
  20   2  -4   34.03    1.74   1
  20  -2  -4   33.25    2.10   1
  20  -2  -4   29.76    1.77   1
 -20  -2   4   30.85    1.75   1
  22   2  -4    5.16    1.04   1
 -22   2   4    6.99    0.80   1
  22   2  -4    5.51    0.76   1
 -22   2   4    5.25    0.80   1
  22  -2  -4    7.19    1.16   1
  22  -2  -4    6.97    0.89   1
 -22  -2   4    6.38    0.91   1
  24   2  -4    6.34    1.24   1
 -24   2   4    8.84    1.06   1
  24   2  -4   10.98    1.05   1
 -24   2   4   13.28    1.04   1
 -24  -2   4    7.22    1.02   1
  24  -2  -4   11.06    1.44   1
  24  -2  -4   10.29    1.13   1
 -26   2   4    1.18    0.54   1
 -26   2   4    1.00    0.60   1
  26   2  -4    1.50    0.53   1
  26   2  -4    0.84    0.60   1
 -26  -2   4    1.22    0.70   1
  26  -2  -4    0.67    0.74   1
  26  -2  -4    1.19    0.60   1
 -28   2   4    0.41    0.55   1
 -28   2   4    0.69    0.49   1
  28   2  -4    0.27    0.79   1
  28   2  -4   -0.39    0.39   1
  28  -2  -4    0.29    0.61   1
 -28  -2   4    1.01    0.64   1
  28  -2  -4    0.04    0.51   1
  30   2  -4   43.39    2.37   1
  30   2  -4   42.02    2.86   1
 -30   2   4   38.21    2.52   1
 -30  -2   4   41.24    2.53   1
  30  -2  -4   40.79    2.53   1
  30  -2  -4   43.51    2.88   1
  32   2  -4    3.23    0.79   1
  32   2  -4    1.93    1.03   1
 -32   2   4    4.00    1.09   1
 -32  -2   4    3.17    0.91   1
  32  -2  -4    2.01    0.84   1
  34   2  -4    3.10    0.75   1
  34   2  -4    1.47    1.00   1
 -34   2   4    3.90    1.07   1
 -34  -2   4    1.05    0.68   1
  34  -2  -4    3.00    1.09   1
  36   2  -4    2.25    1.06   1
 -36   2   4    2.08    0.98   1
  36  -2  -4    0.96    0.77   1
 -36  -2   4    0.75    0.86   1
  38   2  -4    0.13    0.74   1
 -38   2   4   -0.15    0.74   1
 -38  -2   4   -0.57    0.72   1
  38  -2  -4   -0.21    0.92   1
  35   3   4   12.88    1.60   1
  35   3   4   11.16    1.67   1
 -35   3  -4   16.55    2.09   1
 -35  -3  -4   16.99    1.96   1
  35  -3   4   14.00    1.90   1
  33   3   4    0.85    0.73   1
 -33   3  -4    1.46    0.97   1
  33   3   4    0.52    0.78   1
  33  -3   4    0.91    0.88   1
 -33  -3  -4    0.66    0.84   1
  31   3   4    0.59    0.76   1
 -31   3  -4    1.47    1.05   1
  31   3   4    2.06    0.87   1
  31  -3   4    2.98    1.09   1
 -31  -3  -4    1.37    0.91   1
 -29   3  -4   -1.14    0.68   1
  29   3   4    0.07    0.60   1
  29   3   4    0.72    0.69   1
 -29  -3  -4    0.84    0.79   1
  29  -3   4   -0.46    0.68   1
 -27   3  -4    0.34    0.80   1
  27   3   4    0.22    0.63   1
  27   3   4   -0.48    0.55   1
 -27  -3  -4   -0.09    0.67   1
  27  -3   4    0.16    0.52   1
 -25   3  -4    1.02    0.59   1
  25   3   4    0.63    0.60   1
 -25   3  -4    2.75    0.90   1
  25   3   4    0.61    0.65   1
  25  -3   4    0.41    0.72   1
 -25  -3  -4    1.17    0.80   1
 -23   3  -4   15.08    1.58   1
  23   3   4   16.38    1.52   1
 -23   3  -4   17.51    1.35   1
  23   3   4   19.93    1.56   1
 -23  -3  -4   17.21    1.76   1
  23  -3   4   15.58    1.65   1
 -21   3  -4   23.57    1.62   1
  21   3   4   24.31    1.73   1
  21   3   4   23.58    1.63   1
 -21   3  -4   27.09    1.84   1
 -21  -3  -4   19.97    1.91   1
  21  -3   4   22.53    1.25   1
  21  -3   4   22.51    1.84   1
 -19   3  -4   53.35    2.75   1
  19   3   4   42.76    2.53   1
 -19   3  -4   51.27    2.59   1
  19   3   4   49.46    2.68   1
 -19  -3  -4   46.54    2.75   1
  19  -3   4   49.59    2.39   1
  19  -3   4   48.15    2.77   1
 -17   3  -4   20.86    1.57   1
  17   3   4   23.90    1.55   1
 -17   3  -4   22.54    1.49   1
  17   3   4   22.57    1.55   1
  17  -3   4   23.66    1.32   1
  17  -3   4   25.55    1.78   1
 -17  -3  -4   23.00    1.67   1
  15   3   4    1.50    0.52   1
 -15   3  -4    0.71    0.49   1
  15   3   4    0.11    0.44   1
 -15   3  -4    1.59    0.53   1
  15  -3   4    0.16    0.52   1
  15  -3   4    1.12    0.36   1
 -15  -3  -4    1.94    0.53   1
 -13   3  -4   13.57    1.07   1
  13   3   4   10.61    1.03   1
 -13   3  -4   11.02    1.04   1
  13   3   4   13.40    1.04   1
  13  -3   4   12.87    1.23   1
  13  -3   4   12.46    0.81   1
 -13  -3  -4   12.36    1.00   1
  11   3   4    6.26    0.39   1
  11   3   4    5.66    0.73   1
 -11   3  -4    6.55    0.78   1
 -11   3  -4    6.92    0.75   1
 -11  -3  -4    5.74    0.72   1
  11  -3   4    6.77    0.84   1
  11  -3   4    6.17    0.50   1
   9   3   4    2.94    0.31   1
   9   3   4    3.62    0.55   1
  -9   3  -4    3.08    0.36   1
   9   3   4    3.01    0.55   1
  -9   3  -4    3.10    0.55   1
  -9   3  -4    2.57    0.49   1
   9  -3   4    2.67    0.33   1
  -9  -3  -4    4.15    0.60   1
   9  -3   4    2.34    0.55   1
   7   3   4  375.04   15.40   1
   7   3   4  381.89   15.37   1
  -7   3  -4  377.04   15.43   1
   7   3   4  394.07   15.20   1
  -7   3  -4  382.30   15.40   1
  -7   3  -4  386.85   15.17   1
   7  -3   4  379.34   15.15   1
  -7  -3  -4  384.15   15.41   1
   5   3   4    0.11    0.21   1
  -5   3  -4   -0.14    0.20   1
  -5   3  -4   -0.04    0.21   1
  -5   3  -4   -0.66    0.31   1
   5   3   4   -0.10    0.31   1
   5   3   4    0.11    0.30   1
   5  -3   4    0.09    0.16   1
  -5  -3  -4    0.00    0.28   1
  -5  -3  -4   -0.52    0.28   1
   3   3   4   -0.30    0.27   1
   3   3   4   -0.32    0.27   1
   3   3   4    0.35    0.26   1
  -3   3  -4   -0.22    0.27   1
  -3   3  -4   -0.06    0.23   1
  -3   3  -4   -0.56    0.30   1
  -3  -3  -4   -0.30    0.25   1
  -3  -3  -4    0.01    0.30   1
   3  -3   4    0.10    0.17   1
  -1   3  -4    0.33    0.29   1
   1   3   4    0.07    0.27   1
   1   3   4    0.41    0.23   1
   1   3   4    0.36    0.27   1
   1   3   4    0.20    0.23   1
  -1   3  -4    0.27    0.11   1
  -1   3  -4    0.35    0.35   1
  -1   3  -4    0.39    0.28   1
  -1  -3  -4    0.10    0.21   1
  -1  -3  -4    0.18    0.24   1
   1   3  -4    1.66    0.37   1
  -1   3   4    1.67    0.35   1
  -1   3   4    2.05    0.41   1
  -1   3   4    1.77    0.30   1
   1   3  -4    1.40    0.34   1
  -1   3   4    1.25    0.37   1
   1   3  -4    1.89    0.35   1
  -1  -3   4    1.64    0.33   1
   1  -3  -4    1.45    0.36   1
   1  -3  -4    1.81    0.31   1
  -1  -3   4    1.38    0.34   1
   1  -3  -4    1.24    0.31   1
  -3   3   4   -0.16    0.22   1
   3   3  -4   -0.06    0.27   1
  -3   3   4   -0.03    0.17   1
   3   3  -4    0.37    0.30   1
  -3   3   4    0.21    0.31   1
   3   3  -4   -0.02    0.21   1
  -3   3   4   -0.16    0.20   1
   3  -3  -4    0.02    0.33   1
  -3  -3   4    0.04    0.07   1
  -3  -3   4   -0.13    0.21   1
   3  -3  -4   -0.20    0.21   1
   3  -3  -4    0.18    0.23   1
  -3  -3   4   -0.17    0.22   1
   5   3  -4   68.65    3.16   1
  -5   3   4   71.57    3.17   1
   5   3  -4   75.10    3.06   1
  -5   3   4   66.76    3.20   1
  -5   3   4   72.20    3.02   1
  -5  -3   4   69.77    3.07   1
   5  -3  -4   73.22    3.07   1
   5  -3  -4   76.28    3.17   1
   5  -3  -4   72.16    3.18   1
  -5  -3   4   74.65    2.94   1
  -5  -3   4   74.70    3.08   1
   7   3  -4    7.48    0.52   1
  -7   3   4    7.95    0.46   1
  -7   3   4    7.74    0.71   1
  -7   3   4    8.64    0.78   1
   7   3  -4    6.56    0.68   1
   7  -3  -4    8.45    0.73   1
  -7  -3   4    7.42    0.56   1
   7  -3  -4    8.33    0.60   1
  -7  -3   4    8.03    0.48   1
   7  -3  -4    8.63    0.83   1
  -7  -3   4    7.84    0.57   1
   9   3  -4   77.03    3.23   1
  -9   3   4   79.38    3.10   1
  -9   3   4   77.50    3.40   1
  -9   3   4   73.20    3.45   1
   9   3  -4   76.44    3.41   1
   9  -3  -4   81.94    3.56   1
   9  -3  -4   74.57    3.38   1
  -9  -3   4   75.30    3.27   1
  -9  -3   4   77.89    3.27   1
   9  -3  -4   76.85    3.33   1
  11   3  -4    3.80    0.38   1
 -11   3   4    3.35    0.59   1
  11   3  -4    3.73    0.54   1
 -11   3   4    4.07    0.56   1
 -11  -3   4    3.52    0.38   1
 -11  -3   4    3.95    0.45   1
  11  -3  -4    4.03    0.56   1
  11  -3  -4    4.47    0.72   1
  13   3  -4   19.98    1.00   1
  13   3  -4   21.39    1.26   1
  13   3  -4   19.77    1.34   1
 -13   3   4   19.02    1.15   1
 -13   3   4   19.36    1.22   1
 -13  -3   4   18.55    0.93   1
  13  -3  -4   17.94    1.32   1
  13  -3  -4   20.17    1.20   1
 -13  -3   4   17.83    1.07   1
 -15   3   4    1.92    0.43   1
  15   3  -4    1.34    0.57   1
 -15   3   4    2.08    0.53   1
  15   3  -4    1.27    0.39   1
  15   3  -4    1.92    0.32   1
  15  -3  -4    1.99    0.48   1
  15  -3  -4    2.07    0.68   1
 -15  -3   4    1.35    0.35   1
 -15  -3   4    1.61    0.23   1
  17   3  -4    1.23    0.30   1
 -17   3   4    1.13    0.49   1
  17   3  -4    1.16    0.60   1
  17   3  -4    0.94    0.47   1
 -17   3   4    1.31    0.48   1
  17  -3  -4    0.94    0.54   1
 -17  -3   4    1.04    0.36   1
 -17  -3   4    0.92    0.15   1
 -17  -3   4    1.41    0.15   1
  17  -3  -4    1.00    0.43   1
 -19   3   4   -0.74    0.34   1
  19   3  -4    0.11    0.24   1
  19   3  -4   -0.22    0.43   1
 -19   3   4   -0.24    0.40   1
  19   3  -4    0.23    0.41   1
  19  -3  -4   -0.02    0.38   1
 -19  -3   4    0.32    0.39   1
  19  -3  -4    0.35    0.47   1
  21   3  -4  117.17    4.91   1
  21   3  -4  111.67    5.18   1
 -21   3   4  118.88    5.21   1
  21   3  -4   99.44    5.39   1
 -21   3   4  114.81    5.18   1
 -21  -3   4  128.73    5.16   1
  21  -3  -4  118.83    5.62   1
  21  -3  -4  119.10    5.19   1
  23   3  -4    0.90    0.74   1
 -23   3   4    1.93    0.61   1
  23   3  -4    2.59    0.64   1
 -23   3   4    1.84    0.58   1
  23  -3  -4    1.63    0.58   1
  23  -3  -4    2.13    0.88   1
 -23  -3   4    2.09    0.63   1
  25   3  -4    0.43    0.60   1
  25   3  -4    0.45    0.52   1
 -25   3   4    1.64    0.59   1
 -25   3   4    0.54    0.57   1
  25  -3  -4   -0.01    0.53   1
  25  -3  -4    0.57    0.54   1
 -25  -3   4   -0.08    0.48   1
 -27   3   4   18.48    1.42   1
 -27   3   4   17.70    1.64   1
  27   3  -4   16.20    1.90   1
  27   3  -4   18.88    1.47   1
  27  -3  -4   18.49    1.94   1
  27  -3  -4   19.67    1.52   1
 -27  -3   4   20.15    1.52   1
 -29   3   4   -0.97    0.50   1
 -29   3   4    0.75    0.62   1
  29   3  -4    0.02    0.49   1
  29   3  -4    1.55    0.95   1
  29  -3  -4   -0.41    0.54   1
  29  -3  -4    0.70    0.84   1
 -29  -3   4   -0.13    0.59   1
 -31   3   4    1.60    0.76   1
  31   3  -4    1.98    0.88   1
 -31   3   4    2.88    0.86   1
  31   3  -4    2.11    0.72   1
  31  -3  -4    2.18    1.03   1
  31  -3  -4    2.23    0.76   1
 -31  -3   4    1.18    0.77   1
  33   3  -4    7.45    1.11   1
  33   3  -4    8.00    1.53   1
 -33   3   4    9.27    1.40   1
  33  -3  -4   11.05    1.39   1
 -33  -3   4    7.19    1.22   1
  33  -3  -4   11.70    1.74   1
  35   3  -4    0.46    0.58   1
 -35   3   4    0.63    0.87   1
  35   3  -4   -0.02    0.96   1
  35  -3  -4    0.69    0.76   1
 -35  -3   4    1.39    0.89   1
  37   3  -4    0.54    1.05   1
 -37   3   4    1.42    1.15   1
 -37  -3   4    1.42    0.86   1
  37  -3  -4    2.29    1.10   1
  34   4   4    2.89    1.01   1
 -34   4  -4    4.60    1.47   1
  34  -4   4    3.37    1.26   1
 -34  -4  -4    3.38    1.14   1
  32   4   4    0.82    0.78   1
 -32   4  -4    0.00    0.73   1
  32  -4   4    0.29    0.90   1
 -32  -4  -4    0.76    0.86   1
  30   4   4    4.48    1.00   1
 -30   4  -4    1.48    1.04   1
 -30  -4  -4    1.71    0.92   1
  30  -4   4    4.38    1.14   1
 -28   4  -4    8.50    1.42   1
  28   4   4    5.41    1.11   1
 -28  -4  -4    5.75    1.25   1
  28  -4   4    6.39    1.31   1
  26   4   4   18.84    1.79   1
 -26   4  -4   24.25    2.16   1
 -26   4  -4   20.76    1.63   1
 -26  -4  -4   14.43    1.81   1
  26  -4   4   16.91    1.98   1
  24   4   4    0.99    0.56   1
  24   4   4    0.40    0.59   1
 -24   4  -4   -0.31    0.56   1
 -24   4  -4    0.23    0.53   1
  24  -4   4   -0.97    0.63   1
 -24  -4  -4    0.52    0.68   1
  22   4   4    1.96    0.74   1
  22   4   4    3.05    0.73   1
 -22   4  -4    2.98    0.84   1
 -22   4  -4    2.56    0.75   1
 -22  -4  -4    1.65    0.77   1
  22  -4   4    2.36    0.55   1
  22  -4   4    3.61    1.03   1
  20   4   4    0.71    0.51   1
  20   4   4    0.89    0.50   1
 -20   4  -4    1.05    0.65   1
 -20   4  -4   -0.12    0.51   1
 -20  -4  -4   -0.72    0.52   1
  20  -4   4   -0.28    0.65   1
  20  -4   4    1.22    0.43   1
  18   4   4   -0.08    0.45   1
 -18   4  -4    0.21    0.53   1
 -18   4  -4   -0.39    0.50   1
  18   4   4    0.22    0.50   1
  18  -4   4   -0.04    0.31   1
  18  -4   4   -0.20    0.46   1
 -18  -4  -4   -0.49    0.52   1
 -16   4  -4   45.26    2.33   1
  16   4   4   37.46    2.25   1
  16   4   4   41.76    2.23   1
 -16   4  -4   43.88    2.34   1
 -16  -4  -4   42.45    2.37   1
  16  -4   4   41.62    2.02   1
  16  -4   4   38.09    2.43   1
  14   4   4    9.69    1.04   1
 -14   4  -4    8.97    1.01   1
  14   4   4   10.17    1.01   1
 -14   4  -4   10.52    1.12   1
  14  -4   4   10.71    1.21   1
 -14  -4  -4   11.16    1.15   1
  14  -4   4   12.08    0.78   1
  12   4   4    2.79    0.56   1
  12   4   4    2.73    0.56   1
 -12   4  -4    2.59    0.64   1
 -12   4  -4    1.59    0.54   1
  12   4   4    2.08    0.29   1
  12  -4   4    2.69    0.70   1
  12  -4   4    1.97    0.36   1
 -12  -4  -4    2.76    0.56   1
  10   4   4    7.25    0.78   1
 -10   4  -4    8.75    0.97   1
 -10   4  -4    7.83    0.86   1
  10   4   4    8.16    0.57   1
  10   4   4    8.26    0.87   1
  10  -4   4    8.32    0.60   1
  10  -4   4    8.04    0.97   1
 -10  -4  -4    7.44    0.87   1
   8   4   4    1.37    0.31   1
  -8   4  -4    2.89    0.54   1
  -8   4  -4    1.71    0.43   1
   8   4   4    1.24    0.41   1
   8   4   4    1.69    0.49   1
   8  -4   4    1.25    0.28   1
  -8  -4  -4    1.90    0.49   1
  -8  -4  -4    1.77    0.44   1
  -6   4  -4    5.12    0.64   1
   6   4   4    4.82    0.62   1
  -6   4  -4    5.66    0.54   1
  -6   4  -4    4.84    0.68   1
   6   4   4    4.90    0.67   1
   6   4   4    5.39    0.55   1
  -6  -4  -4    5.30    0.57   1
   6  -4   4    5.66    0.49   1
  -6  -4  -4    5.79    0.69   1
   4   4   4    0.06    0.33   1
  -4   4  -4    0.04    0.14   1
  -4   4  -4    0.34    0.29   1
  -4   4  -4    0.23    0.35   1
   4   4   4   -0.15    0.28   1
  -4   4  -4   -0.08    0.36   1
   4   4   4    0.39    0.36   1
  -4  -4  -4   -0.02    0.34   1
   4  -4   4   -0.16    0.19   1
  -4  -4  -4   -0.01    0.26   1
  -2   4  -4    1.49    0.39   1
  -2   4  -4    1.20    0.13   1
  -2   4  -4    1.44    0.14   1
  -2   4  -4    1.92    0.50   1
  -2   4  -4    1.63    0.41   1
   2   4   4    1.42    0.42   1
   2   4   4    1.30    0.38   1
   2   4   4    1.79    0.43   1
  -2  -4  -4    0.89    0.41   1
  -2  -4  -4    1.08    0.28   1
   2  -4   4    1.23    0.31   1
   0   4  -4   17.36    1.03   1
   0   4  -4   14.86    1.08   1
   0   4  -4   17.01    1.04   1
   0   4   4   16.78    1.03   1
   0   4   4   17.57    1.04   1
   0   4   4   15.80    1.01   1
   0  -4  -4   17.02    0.90   1
   0  -4  -4   16.73    1.08   1
  -2   4   4  149.11    5.97   1
  -2   4   4  143.49    6.07   1
   2   4  -4  142.07    6.01   1
  -2   4   4  139.28    6.03   1
   2   4  -4  139.10    6.06   1
   2   4  -4  143.54    5.97   1
   2  -4  -4  152.51    6.10   1
   2  -4  -4  147.07    5.87   1
   2  -4  -4  137.08    6.03   1
  -2  -4   4  144.99    6.00   1
  -4   4   4    1.24    0.46   1
   4   4  -4    2.55    0.48   1
  -4   4   4    2.71    0.50   1
   4   4  -4    2.22    0.46   1
  -4   4   4    2.10    0.36   1
   4   4  -4    2.51    0.40   1
   4  -4  -4    2.08    0.46   1
   4  -4  -4    2.65    0.36   1
  -4  -4   4    2.12    0.41   1
   4  -4  -4    2.11    0.48   1
   6   4  -4    1.75    0.45   1
   6   4  -4    1.95    0.44   1
  -6   4   4    2.53    0.58   1
   6   4  -4    2.02    0.36   1
  -6   4   4    1.45    0.44   1
  -6   4   4    1.81    0.31   1
   6  -4  -4    2.23    0.49   1
  -6  -4   4    2.37    0.42   1
   6  -4  -4    1.81    0.32   1
   6  -4  -4    2.47    0.43   1
  -6  -4   4    2.73    0.23   1
   8   4  -4    0.37    0.30   1
   8   4  -4    0.24    0.26   1
  -8   4   4    0.39    0.20   1
  -8   4   4    0.13    0.41   1
  -8   4   4    0.75    0.39   1
  -8  -4   4    0.24    0.25   1
   8  -4  -4    0.32    0.24   1
   8  -4  -4    0.54    0.44   1
  -8  -4   4    0.34    0.17   1
  -8  -4   4    0.39    0.28   1
   8  -4  -4    0.11    0.35   1
 -10   4   4    3.36    0.29   1
  10   4  -4    2.64    0.51   1
 -10   4   4    3.19    0.57   1
 -10   4   4    2.43    0.52   1
  10   4  -4    2.91    0.40   1
 -10  -4   4    3.07    0.46   1
  10  -4  -4    3.15    0.61   1
  10  -4  -4    3.04    0.54   1
 -10  -4   4    3.12    0.47   1
 -12   4   4   57.93    2.82   1
 -12   4   4   54.41    2.73   1
  12   4  -4   55.37    2.76   1
  12   4  -4   60.87    2.54   1
 -12  -4   4   57.81    2.61   1
  12  -4  -4   50.48    2.85   1
  12  -4  -4   56.74    2.69   1
  14   4  -4  117.45    4.68   1
 -14   4   4  107.24    4.88   1
 -14   4   4  103.59    4.95   1
  14   4  -4  113.17    4.96   1
  14  -4  -4  112.30    4.85   1
  14  -4  -4  111.37    5.13   1
 -14  -4   4  110.38    4.75   1
  16   4  -4   29.44    1.81   1
 -16   4   4   29.00    1.76   1
 -16   4   4   27.83    1.81   1
  16   4  -4   32.95    1.55   1
  16  -4  -4   31.83    2.00   1
 -16  -4   4   28.52    1.61   1
  16  -4  -4   31.83    1.73   1
 -18   4   4    0.17    0.38   1
  18   4  -4   -0.15    0.28   1
 -18   4   4    0.30    0.44   1
  18   4  -4   -0.30    0.45   1
  18  -4  -4    0.26    0.50   1
  18  -4  -4    0.16    0.39   1
 -18  -4   4   -0.02    0.31   1
  20   4  -4    8.01    0.71   1
 -20   4   4    5.58    0.89   1
  20   4  -4    5.62    1.09   1
 -20   4   4    8.72    1.00   1
  20   4  -4    6.47    0.94   1
 -20  -4   4    6.57    0.79   1
  20  -4  -4    5.64    0.81   1
  20  -4  -4    5.75    1.08   1
  22   4  -4    3.08    0.82   1
  22   4  -4    2.92    0.74   1
 -22   4   4    2.88    0.70   1
 -22   4   4    2.63    0.72   1
  22  -4  -4    0.86    0.81   1
  22  -4  -4    2.93    0.63   1
 -22  -4   4    2.48    0.60   1
 -24   4   4   15.19    1.47   1
 -24   4   4   15.12    1.46   1
  24   4  -4   18.91    1.96   1
  24   4  -4   14.12    1.43   1
  24  -4  -4   16.77    1.32   1
 -24  -4   4   16.33    1.24   1
  24  -4  -4   14.30    1.74   1
  26   4  -4   -0.01    0.58   1
 -26   4   4    1.01    0.62   1
  26   4  -4   -0.39    0.52   1
 -26   4   4    0.49    0.56   1
  26  -4  -4   -0.77    0.73   1
  26  -4  -4   -0.14    0.53   1
 -26  -4   4   -0.13    0.48   1
 -28   4   4    1.29    0.67   1
  28   4  -4   -0.05    0.82   1
 -28   4   4    0.12    0.59   1
  28   4  -4   -0.32    0.53   1
 -28  -4   4    0.22    0.60   1
  28  -4  -4   -0.83    0.79   1
  28  -4  -4    1.03    0.64   1
  30   4  -4   46.00    3.27   1
 -30   4   4   52.57    2.90   1
 -30   4   4   51.89    2.97   1
  30   4  -4   48.61    2.85   1
 -30  -4   4   48.99    2.82   1
  30  -4  -4   51.23    2.87   1
  30  -4  -4   48.20    3.30   1
  32   4  -4    3.48    0.88   1
  32   4  -4    3.55    1.08   1
 -32   4   4    3.73    1.03   1
 -32   4   4    4.86    1.01   1
  32  -4  -4    4.79    1.29   1
  32  -4  -4    6.05    1.09   1
 -32  -4   4    4.94    1.09   1
  34   4  -4    1.50    1.14   1
 -34   4   4    1.29    0.87   1
  34   4  -4    0.94    0.69   1
  34  -4  -4    2.50    1.17   1
  34  -4  -4    2.21    0.87   1
 -34  -4   4    0.84    0.76   1
  36   4  -4   -1.55    0.86   1
  36   4  -4    0.39    0.70   1
 -36   4   4    1.69    0.90   1
  36  -4  -4   -0.75    0.92   1
 -36  -4   4   -1.10    0.75   1
  33   5   4    2.48    0.97   1
 -33   5  -4    0.23    1.17   1
  33  -5   4    1.05    1.12   1
 -33  -5  -4    1.90    1.05   1
  31   5   4    2.30    1.02   1
 -31   5  -4    2.60    1.11   1
 -31  -5  -4    2.44    1.07   1
  31  -5   4    1.99    1.07   1
  29   5   4   14.05    1.70   1
 -29   5  -4   17.34    2.01   1
  29  -5   4   15.03    1.93   1
 -29  -5  -4   10.85    1.71   1
  27   5   4    0.11    0.69   1
 -27   5  -4   -0.89    0.61   1
 -27   5  -4   -0.39    0.52   1
  27  -5   4    0.12    0.64   1
 -27  -5  -4   -0.63    0.72   1
  25   5   4    0.01    0.69   1
 -25   5  -4    2.09    0.87   1
 -25   5  -4    1.25    0.76   1
  25  -5   4    0.97    0.95   1
 -25  -5  -4    0.63    0.80   1
 -23   5  -4   14.83    1.64   1
  23   5   4   12.03    1.41   1
 -23   5  -4   14.36    1.55   1
  23  -5   4   13.52    1.78   1
 -23  -5  -4   11.56    1.52   1
  21   5   4    5.75    0.89   1
 -21   5  -4    5.82    1.06   1
  21   5   4    4.19    0.91   1
 -21   5  -4    5.06    0.97   1
 -21  -5  -4    4.61    0.99   1
  21  -5   4    5.71    1.24   1
  21  -5   4    4.97    0.83   1
 -19   5  -4   30.68    2.00   1
  19   5   4   25.75    1.90   1
  19   5   4   28.17    1.77   1
 -19   5  -4   29.32    2.00   1
 -19  -5  -4   24.06    1.86   1
  19  -5   4   29.71    2.09   1
  19  -5   4   26.99    1.56   1
 -17   5  -4    1.55    0.72   1
  17   5   4    2.42    0.63   1
 -17   5  -4    3.12    0.81   1
  17   5   4    1.69    0.59   1
 -17  -5  -4    2.84    0.73   1
  17  -5   4    2.98    0.52   1
  17  -5   4    2.40    0.85   1
 -15   5  -4   -0.44    0.53   1
 -15   5  -4    0.98    0.48   1
  15   5   4    0.98    0.57   1
  15   5   4    2.09    0.58   1
 -15  -5  -4    0.55    0.52   1
  15  -5   4    2.05    0.64   1
  15  -5   4    1.04    0.35   1
  13   5   4    4.40    0.72   1
  13   5   4    6.10    0.53   1
 -13   5  -4    5.98    0.90   1
 -13   5  -4    6.20    0.96   1
  13   5   4    4.61    0.83   1
 -13  -5  -4    5.63    0.84   1
  13  -5   4    4.59    0.84   1
  13  -5   4    6.21    0.63   1
 -13  -5  -4    6.17    0.83   1
 -11   5  -4   25.64    1.73   1
 -11   5  -4   26.61    1.68   1
  11   5   4   25.40    1.55   1
  11   5   4   23.35    1.58   1
  11   5   4   26.19    1.31   1
 -11  -5  -4   23.79    1.49   1
  11  -5   4   22.96    1.72   1
 -11  -5  -4   25.17    1.61   1
  11  -5   4   25.62    1.33   1
  -9   5  -4    1.10    0.48   1
  -9   5  -4    1.09    0.44   1
   9   5   4    0.96    0.47   1
   9   5   4    1.55    0.37   1
   9   5   4    1.45    0.56   1
  -9  -5  -4    1.53    0.42   1
   9  -5   4    1.17    0.34   1
  -9  -5  -4    1.15    0.49   1
  -7   5  -4  150.96    6.21   1
  -7   5  -4  131.30    6.22   1
   7   5   4  149.71    6.23   1
  -7   5  -4  142.74    5.95   1
   7   5   4  146.58    5.99   1
   7   5   4  138.94    6.12   1
   7  -5   4  141.91    5.89   1
  -7  -5  -4  139.54    5.97   1
  -7  -5  -4  142.78    6.18   1
  -5   5  -4    1.91    0.51   1
   5   5   4    1.47    0.50   1
   5   5   4    1.32    0.47   1
  -5   5  -4    1.32    0.36   1
  -5   5  -4    1.14    0.52   1
  -5   5  -4    1.77    0.23   1
   5   5   4    1.47    0.44   1
   5  -5   4    1.68    0.34   1
  -5  -5  -4    1.53    0.50   1
  -5  -5  -4    1.90    0.38   1
   3   5   4    0.35    0.35   1
   3   5   4    0.20    0.37   1
  -3   5  -4   -0.22    0.34   1
   3   5   4   -0.30    0.33   1
  -3   5  -4   -0.15    0.29   1
  -3   5  -4   -0.36    0.27   1
  -3  -5  -4    0.03    0.37   1
   3  -5   4    0.03    0.23   1
  -3  -5  -4    0.18    0.23   1
  -1   5  -4   31.54    1.68   1
  -1   5  -4   28.85    1.75   1
  -1   5  -4   30.33    1.70   1
   1   5   4   33.25    1.76   1
   1   5   4   34.90    1.80   1
   1   5   4   31.70    1.71   1
  -1  -5  -4   30.12    1.72   1
   1  -5   4   32.14    1.61   1
  -1  -5  -4   32.95    1.51   1
   1   5  -4    1.50    0.42   1
  -1   5   4    2.66    0.46   1
  -1   5   4    2.94    0.57   1
   1   5  -4    1.64    0.42   1
   1   5  -4    1.71    0.50   1
  -1   5   4    1.91    0.50   1
  -1  -5   4    1.36    0.39   1
   1  -5  -4    0.81    0.50   1
   1  -5  -4    1.67    0.31   1
   1  -5  -4    1.94    0.50   1
   3   5  -4    0.75    0.36   1
   3   5  -4    0.54    0.33   1
  -3   5   4    0.28    0.38   1
   3   5  -4    0.44    0.37   1
  -3   5   4    0.62    0.44   1
  -3   5   4    1.08    0.35   1
   3  -5  -4    0.55    0.33   1
   3  -5  -4    0.90    0.26   1
  -3  -5   4    0.63    0.36   1
   3  -5  -4    0.67    0.44   1
   5   5  -4    5.22    0.71   1
   5   5  -4    4.82    0.58   1
  -5   5   4    3.65    0.49   1
   5   5  -4    4.52    0.65   1
  -5   5   4    3.22    0.62   1
  -5   5   4    4.41    0.68   1
   5  -5  -4    4.32    0.62   1
  -5  -5   4    4.76    0.63   1
   5  -5  -4    4.78    0.65   1
   5  -5  -4    4.37    0.45   1
   7   5  -4   28.96    1.51   1
   7   5  -4   29.07    1.67   1
   7   5  -4   29.74    1.64   1
  -7   5   4   27.85    1.74   1
  -7   5   4   28.49    1.67   1
  -7   5   4   28.20    1.41   1
  -7  -5   4   28.76    1.22   1
  -7  -5   4   27.64    1.56   1
   7  -5  -4   28.68    1.42   1
   7  -5  -4   28.19    1.63   1
  -7  -5   4   29.63    1.24   1
   9   5  -4   24.50    1.56   1
   9   5  -4   29.10    1.42   1
  -9   5   4   25.98    1.25   1
  -9   5   4   25.49    1.57   1
  -9   5   4   23.82    1.63   1
   9  -5  -4   26.22    1.71   1
   9  -5  -4   23.94    1.49   1
  -9  -5   4   25.45    1.44   1
  -9  -5   4   24.20    1.17   1
 -11   5   4    0.26    0.43   1
  11   5  -4   -0.06    0.29   1
 -11   5   4    0.06    0.18   1
 -11   5   4   -0.25    0.46   1
  11   5  -4   -0.16    0.30   1
  11  -5  -4   -0.01    0.38   1
 -11  -5   4    0.05    0.33   1
  11  -5  -4    0.10    0.40   1
 -13   5   4    1.99    0.19   1
  13   5  -4    2.71    0.57   1
 -13   5   4    1.74    0.65   1
 -13   5   4    1.62    0.57   1
  13   5  -4    3.07    0.48   1
  13  -5  -4    1.89    0.53   1
 -13  -5   4    2.21    0.50   1
  13  -5  -4    2.30    0.76   1
 -15   5   4    1.33    0.62   1
  15   5  -4    1.50    0.41   1
  15   5  -4    0.89    0.56   1
 -15   5   4    1.16    0.47   1
  15  -5  -4    1.59    0.70   1
 -15  -5   4    2.25    0.56   1
  15  -5  -4    1.30    0.49   1
 -17   5   4    8.14    1.04   1
  17   5  -4    6.23    0.91   1
  17   5  -4    8.81    0.80   1
 -17   5   4    8.30    1.02   1
  17  -5  -4    5.85    1.10   1
  17  -5  -4    5.68    0.81   1
 -17  -5   4    8.77    0.92   1
 -19   5   4    2.68    0.68   1
  19   5  -4    2.31    0.65   1
 -19   5   4    2.04    0.58   1
 -19  -5   4    2.10    0.58   1
  19  -5  -4    1.87    0.59   1
  19  -5  -4    1.83    0.88   1
  21   5  -4   73.68    3.77   1
 -21   5   4   74.57    3.74   1
 -21   5   4   77.13    3.82   1
  21  -5  -4   74.78    3.62   1
  21  -5  -4   71.23    4.09   1
 -21  -5   4   75.42    3.52   1
 -23   5   4    6.03    1.02   1
 -23   5   4    5.27    1.01   1
  23   5  -4    5.03    0.97   1
  23  -5  -4    5.53    1.22   1
  23  -5  -4    6.49    0.93   1
 -23  -5   4    7.16    0.89   1
 -25   5   4    0.98    0.60   1
 -25   5   4    0.00    0.61   1
  25   5  -4   -0.60    0.55   1
 -25  -5   4   -0.18    0.51   1
  25  -5  -4   -0.96    0.77   1
  25  -5  -4   -0.71    0.46   1
  27   5  -4   -0.15    0.63   1
 -27   5   4    0.84    0.70   1
 -27   5   4    0.52    0.53   1
  27  -5  -4    0.37    0.64   1
  27  -5  -4    0.86    0.72   1
 -27  -5   4    0.72    0.63   1
  29   5  -4    0.56    0.69   1
 -29   5   4    1.51    0.79   1
 -29   5   4    0.17    0.69   1
 -29  -5   4    0.40    0.62   1
  29  -5  -4    0.61    0.89   1
  29  -5  -4    0.27    0.62   1
 -31   5   4    1.52    0.80   1
 -31   5   4    0.29    0.77   1
  31   5  -4    1.80    0.83   1
  31  -5  -4    1.68    1.10   1
 -31  -5   4    0.03    0.66   1
  31  -5  -4    1.24    0.77   1
 -33   5   4   28.92    2.11   1
  33   5  -4   24.85    2.04   1
 -33   5   4   22.22    2.24   1
  33  -5  -4   25.09    2.69   1
 -33  -5   4   28.58    2.08   1
  33  -5  -4   25.08    1.97   1
  35   5  -4    1.43    0.82   1
 -35   5   4    0.81    0.88   1
 -35  -5   4    0.54    0.77   1
  35  -5  -4   -0.23    1.01   1
  30   6   4    0.47    0.88   1
 -30   6  -4    2.04    1.14   1
 -30  -6  -4    1.37    0.95   1
  30  -6   4    1.74    1.11   1
  28   6   4    3.72    1.16   1
 -28   6  -4    6.42    1.28   1
 -28   6  -4    5.19    1.19   1
  28  -6   4    5.79    1.39   1
 -28  -6  -4    3.91    1.14   1
 -26   6  -4   14.02    1.80   1
  26   6   4   10.95    1.56   1
 -26   6  -4   17.62    1.87   1
  26  -6   4   11.06    1.74   1
 -26  -6  -4   11.59    1.62   1
 -24   6  -4   -0.11    0.69   1
 -24   6  -4    0.86    0.80   1
  24   6   4    0.87    0.69   1
  24  -6   4    0.38    0.85   1
 -24  -6  -4    0.39    0.72   1
 -22   6  -4   -0.27    0.66   1
  22   6   4   -0.65    0.61   1
 -22   6  -4   -1.44    0.59   1
 -22  -6  -4   -0.48    0.60   1
  22  -6   4   -0.40    0.79   1
 -20   6  -4   -0.42    0.63   1
 -20   6  -4    0.00    0.65   1
  20   6   4    0.24    0.46   1
  20   6   4   -0.06    0.65   1
 -20  -6  -4    0.18    0.59   1
 -20  -6  -4   -1.05    0.52   1
  20  -6   4    1.82    0.95   1
  18   6   4    1.07    0.56   1
 -18   6  -4   -0.30    0.57   1
 -18   6  -4    1.92    0.80   1
  18   6   4    0.66    0.68   1
  18  -6   4    0.39    0.57   1
 -18  -6  -4   -0.77    0.48   1
 -18  -6  -4    1.28    0.67   1
  16   6   4   29.06    1.90   1
 -16   6  -4   25.21    1.95   1
  16   6   4   28.33    1.75   1
 -16   6  -4   28.71    1.96   1
  16  -6   4   26.59    1.49   1
  16  -6   4   27.76    2.10   1
 -16  -6  -4   24.86    1.71   1
 -16  -6  -4   22.13    1.74   1
 -14   6  -4    9.09    1.19   1
 -14   6  -4    8.43    1.22   1
  14   6   4    8.15    1.03   1
  14   6   4    9.06    1.19   1
  14  -6   4    8.70    1.22   1
 -14  -6  -4    9.06    1.03   1
  14  -6   4   10.28    0.88   1
 -14  -6  -4    9.10    1.11   1
  12   6   4    2.06    0.62   1
 -12   6  -4    1.85    0.76   1
  12   6   4    1.60    0.56   1
  12   6   4    1.93    0.44   1
 -12   6  -4    2.30    0.73   1
  12  -6   4    3.43    0.89   1
  12  -6   4    1.88    0.44   1
 -12  -6  -4    2.57    0.56   1
 -12  -6  -4    1.51    0.58   1
  10   6   4    9.49    0.88   1
 -10   6  -4    9.43    1.08   1
 -10   6  -4    9.22    1.15   1
  10   6   4    8.54    1.04   1
  10   6   4    9.08    1.04   1
 -10  -6  -4    8.08    1.05   1
  10  -6   4    8.23    1.18   1
  10  -6   4   10.08    0.85   1
 -10  -6  -4    9.51    0.89   1
   8   6   4    0.54    0.39   1
  -8   6  -4    0.53    0.53   1
   8   6   4    0.55    0.41   1
  -8   6  -4    1.07    0.52   1
  -8   6  -4    0.33    0.33   1
   8   6   4   -0.11    0.40   1
  -8  -6  -4    0.08    0.34   1
   8  -6   4    0.78    0.35   1
  -8  -6  -4    0.34    0.48   1
   6   6   4   10.65    1.08   1
  -6   6  -4    9.22    1.05   1
   6   6   4    7.96    0.99   1
   6   6   4    9.66    0.93   1
  -6   6  -4    9.31    0.87   1
  -6   6  -4    9.52    1.10   1
  -6  -6  -4    9.13    1.07   1
  -6  -6  -4    9.24    0.73   1
   6  -6   4   10.39    0.78   1
  -4   6  -4    5.61    0.79   1
  -4   6  -4    3.49    0.59   1
  -4   6  -4    5.60    0.89   1
   4   6   4    3.74    0.70   1
   4   6   4    5.27    0.79   1
   4   6   4    3.45    0.66   1
  -4  -6  -4    5.51    0.83   1
  -4  -6  -4    4.84    0.51   1
   4  -6   4    4.43    0.58   1
   2   6   4    0.33    0.43   1
   2   6   4    0.78    0.48   1
  -2   6  -4    0.34    0.41   1
  -2   6  -4    0.03    0.38   1
  -2   6  -4   -0.50    0.44   1
   2   6   4    0.58    0.44   1
   2  -6   4    0.00    0.37   1
  -2  -6  -4    0.36    0.44   1
  -2  -6  -4    0.40    0.26   1
   0   6   4    1.92    0.50   1
   0   6  -4    2.56    0.56   1
   0   6   4    1.22    0.46   1
   0   6   4    1.88    0.49   1
   0   6  -4    1.35    0.47   1
   0   6  -4    2.01    0.63   1
   0  -6   4    2.15    0.49   1
   0  -6  -4    1.50    0.32   1
   0  -6  -4    1.49    0.56   1
   0  -6  -4    2.21    0.64   1
  -2   6   4   52.27    2.69   1
   2   6  -4   55.92    2.66   1
   2   6  -4   51.54    2.75   1
  -2   6   4   55.75    2.63   1
  -2   6   4   56.76    2.82   1
   2   6  -4   52.15    2.63   1
   2  -6  -4   54.64    2.37   1
   2  -6  -4   57.84    2.80   1
  -2  -6   4   53.53    2.70   1
   2  -6  -4   51.66    2.72   1
   4   6  -4    0.79    0.48   1
  -4   6   4    0.15    0.43   1
  -4   6   4    0.19    0.35   1
   4   6  -4    0.89    0.40   1
  -4   6   4    0.30    0.39   1
   4   6  -4    0.36    0.42   1
   4  -6  -4    0.86    0.50   1
   4  -6  -4    0.52    0.25   1
   4  -6  -4    0.46    0.45   1
  -4  -6   4   -0.01    0.37   1
[truncated: 1,396,867 more chars]
