# Supplementary material for: The layer silicate Cs2SnIVSi6O15
Source: Acta Crystallogr E Crystallogr Commun. 2022 Jan 7;78(Pt 2):111–3. doi: 10.1107/S2056989021013554 (PMC8819447; doi:10.1107/S2056989021013554)
Supplement: Supplementary file 2 [file e-78-00111-Isup2.hkl]

data_I                                                                          
_shelx_title ' jana_trans in I2/c'                                              
_shelx_refln_list_code          4                                               
_shelx_F_calc_maximum     2071.31                                               
_exptl_crystal_F_000      4368.00                                               
_reflns_d_resolution_high  0.6481                                               
                                                                                
loop_                                                                           
 _space_group_symop_operation_xyz                                               
 'x, y, z'                                                                      
 '-x, y, -z+1/2'                                                                
 'x+1/2, y+1/2, z+1/2'                                                          
 '-x+1/2, y+1/2, -z+1'                                                          
 '-x, -y, -z'                                                                   
 'x, -y, z-1/2'                                                                 
 '-x+1/2, -y+1/2, -z+1/2'                                                       
 'x+1/2, -y+1/2, z'                                                             
                                                                                
_cell_length_a    26.3434                                                       
_cell_length_b     7.4805                                                       
_cell_length_c    22.9137                                                       
_cell_angle_alpha  90.000                                                       
_cell_angle_beta  107.402                                                       
_cell_angle_gamma  90.000                                                       
                                                                                
_shelx_F_squared_multiplier     1.000                                           
                                                                                
loop_                                                                           
 _refln_index_h                                                                 
 _refln_index_k                                                                 
 _refln_index_l                                                                 
 _refln_F_squared_calc                                                          
 _refln_F_squared_meas                                                          
 _refln_F_squared_sigma                                                         
 _refln_observed_status                                                         
   4   0   0          3.46        526.68       185.97 o                         
   6   0   0      47900.91      51209.39       932.89 o                         
   8   0   0      30107.24      31568.62       841.93 o                         
  10   0   0      65175.78      59978.26      1527.90 o                         
  12   0   0     970613.06    1022384.44     16851.00 o                         
  14   0   0     141685.02     141282.47      3089.26 o                         
  16   0   0     620822.19     627242.94     11714.07 o                         
  18   0   0     111096.04     114894.47      3216.75 o                         
  20   0   0      15181.47      16265.28      1239.73 o                         
  22   0   0      11122.11      13154.50      1693.83 o                         
  24   0   0       7221.47       9384.55      2856.18 o                         
  26   0   0       5907.15       4136.34      1421.28 o                         
  28   0   0     307600.53     323602.00      9374.40 o                         
  30   0   0        212.42        719.03      1773.57 o                         
  32   0   0       1114.17      -1842.81      1842.81 o                         
  34   0   0      63326.97      74343.70      5746.08 o                         
  36   0   0       4541.06       8478.61      2984.82 o                         
  38   0   0      13717.44      17018.76      3366.13 o                         
   1   1   0        206.28        172.59       101.40 o                         
   3   1   0      80804.36      79724.67       886.01 o                         
   5   1   0       6283.14       6545.70       311.52 o                         
   7   1   0     270370.88     276067.06      3561.97 o                         
   9   1   0     882427.75     861315.81     12360.41 o                         
  11   1   0       1050.32       1050.19       408.77 o                         
  13   1   0      31585.53      34702.16      1212.95 o                         
  15   1   0      22492.06      21118.01       917.65 o                         
  17   1   0         81.86       -209.30       450.49 o                         
  19   1   0     255039.19     262450.97      4453.94 o                         
  21   1   0     285497.06     295987.09      5021.76 o                         
  23   1   0      80114.55      81655.51      2276.51 o                         
  25   1   0          8.06       -447.59       643.13 o                         
  27   1   0      25512.49      27858.88      1655.42 o                         
  29   1   0      21998.82      20546.25      1905.36 o                         
  31   1   0      29860.66      30330.50      2486.41 o                         
  33   1   0       9232.65      11277.34      1947.39 o                         
  35   1   0        831.30       2442.61      2260.01 o                         
  37   1   0      88948.21      96343.34      6992.86 o                         
   0   2   0    1586099.62    1504335.38     18834.58 o                         
   2   2   0      12046.99      12098.00       306.02 o                         
   4   2   0       2078.40       2515.42       247.75 o                         
   6   2   0     433653.84     462473.56      5257.60 o                         
   8   2   0       1087.11       1680.50       282.87 o                         
  10   2   0      28484.16      32708.32       942.85 o                         
  12   2   0     661078.62     674723.25      9925.82 o                         
  14   2   0     258912.30     266201.53      4356.61 o                         
  16   2   0     146751.22     143233.84      2712.06 o                         
  18   2   0        582.54        197.88       467.03 o                         
  20   2   0       7341.03       7065.46       717.79 o                         
  22   2   0      41918.27      43095.46      1525.22 o                         
  24   2   0      16864.12      16072.59      1052.75 o                         
  26   2   0       7572.19       8453.73      1235.21 o                         
  28   2   0     489825.31     500429.47      9734.10 o                         
  30   2   0        177.94        310.22      1271.04 o                         
  32   2   0         63.16      -1278.35      1278.35 o                         
  34   2   0       3300.36       5769.06      2954.20 o                         
  36   2   0       3440.95       2409.75      1794.55 o                         
  38   2   0      34648.59      42382.86      4768.08 o                         
   1   3   0       1127.36        991.28       270.59 o                         
   3   3   0      24370.56      23237.62       700.58 o                         
   5   3   0       2093.39       1277.40       299.53 o                         
   7   3   0      15473.40      11904.14       505.83 o                         
   9   3   0     497903.62     501089.34      6628.58 o                         
  11   3   0       5939.65       4961.74       466.80 o                         
  13   3   0      94437.86      97434.24      1858.46 o                         
  15   3   0        625.12        212.85       380.08 o                         
  17   3   0        979.26       1128.68       336.51 o                         
  19   3   0      59809.08      56135.15      1815.49 o                         
  21   3   0     255049.27     248644.59      5255.53 o                         
  23   3   0      38734.87      36731.14      1791.61 o                         
  25   3   0       9444.10      10253.49      1371.40 o                         
  27   3   0      34732.87      31734.25      1831.92 o                         
  29   3   0      18427.35      19146.29      1772.28 o                         
  31   3   0     112985.59     112833.01      4274.90 o                         
  33   3   0       3973.74       3350.29      1592.44 o                         
  35   3   0        553.23      -1386.14      1386.14 o                         
  37   3   0     118773.69     121661.12      5615.86 o                         
   0   4   0    3057218.50    2951067.25     52270.29 o                         
   2   4   0       3749.66       3441.65       409.25 o                         
   4   4   0       2988.64       2861.65       371.72 o                         
   6   4   0      41084.00      42006.41      1002.59 o                         
   8   4   0         22.87        267.56       348.52 o                         
  10   4   0      39770.56      39353.18      1082.87 o                         
  12   4   0     416793.34     417187.47      6077.26 o                         
  14   4   0     111821.09     110285.50      2012.83 o                         
  16   4   0     338976.59     328454.03      5877.42 o                         
  18   4   0      10745.49      10850.99      1008.67 o                         
  20   4   0       1774.41       1518.14       777.09 o                         
  22   4   0      19955.89      18172.57      1228.61 o                         
  24   4   0      17118.83      16156.93      1442.77 o                         
  26   4   0       5493.93       3286.50      1116.80 o                         
  28   4   0     251456.52     256509.31      6543.40 o                         
  30   4   0        521.34       -643.09      1176.77 o                         
  32   4   0        466.99        945.97      1514.21 o                         
  34   4   0      16813.23      13334.59      2110.65 o                         
  36   4   0       2909.42       2153.49      1946.42 o                         
   1   5   0        266.82        513.31       281.09 o                         
   3   5   0     264251.25     266980.84      3676.86 o                         
   5   5   0        532.89        797.98       345.83 o                         
   7   5   0     162586.05     162052.52      2755.46 o                         
   9   5   0     467514.69     467312.50      6793.65 o                         
  11   5   0       1840.41       2542.35       536.64 o                         
  13   5   0      85830.49      86274.52      1985.04 o                         
  15   5   0      12913.31      12444.57      1050.86 o                         
  17   5   0          2.12       -148.85       730.50 o                         
  19   5   0     166964.59     161869.22      3614.46 o                         
  21   5   0      94963.98      87874.43      2919.07 o                         
  23   5   0      43215.75      42266.46      3101.80 o                         
  25   5   0       1326.19       1395.04      1162.27 o                         
  27   5   0      11171.80      10867.49      1470.90 o                         
  29   5   0       9849.32       6109.14      1637.59 o                         
  31   5   0       5405.81       6994.42      1794.21 o                         
  33   5   0       2649.53        885.25      1997.96 o                         
   0   6   0    1582098.88    1571799.62     28648.99 o                         
   2   6   0        797.18       1140.62       577.02 o                         
   4   6   0          4.14        -12.94       382.06 o                         
   6   6   0      31238.21      31186.97       975.74 o                         
   8   6   0       1681.47       1917.45       549.33 o                         
  10   6   0      18044.70      16863.91       898.13 o                         
  12   6   0     164341.00     162039.66      2829.89 o                         
  14   6   0      48486.58      44359.77      1905.87 o                         
  16   6   0     132679.92     132450.22      3536.38 o                         
  18   6   0       6371.41       6415.39      1049.89 o                         
  20   6   0        854.17       1933.34      1012.50 o                         
  22   6   0      42651.76      40601.33      2202.64 o                         
  24   6   0       3755.60       3015.44      1202.34 o                         
  26   6   0        585.06      -1188.30      1188.30 o                         
  28   6   0     145462.17     150086.53      4983.31 o                         
  30   6   0          9.79        154.99      1480.51 o                         
  32   6   0        260.45       2998.26      1763.12 o                         
   1   7   0        253.86        463.87       636.45 o                         
   3   7   0      19191.02      18104.46      1133.98 o                         
   5   7   0       4589.52       4220.21       801.82 o                         
   7   7   0      22243.04      21000.49      1202.18 o                         
   9   7   0     133395.28     141639.64      3836.32 o                         
  11   7   0       9387.18       9299.54       983.43 o                         
  13   7   0       3256.45       4323.78      1029.87 o                         
  15   7   0      10161.23      12160.14      1221.79 o                         
  17   7   0        756.61       1169.05       967.32 o                         
  19   7   0      42697.39      45866.97      2424.05 o                         
  21   7   0     103478.87      99123.40      4207.91 o                         
  23   7   0      16075.46      18088.29      2048.94 o                         
  25   7   0      16425.12      16464.52      2005.80 o                         
  27   7   0       4887.08       6730.76      1920.42 o                         
  29   7   0       3356.70       3957.83      1868.90 o                         
   0   8   0     156103.72     155140.89      4180.88 o                         
   2   8   0       1535.80       1980.45       778.38 o                         
   4   8   0        526.78        222.68       790.10 o                         
   6   8   0      14451.63      11705.03      1085.46 o                         
   8   8   0       4426.62       5567.78       893.90 o                         
  10   8   0        255.74        835.99      1226.59 o                         
  12   8   0      91800.86      86017.04      2888.74 o                         
  14   8   0      28105.57      27598.13      1984.24 o                         
  16   8   0      39320.39      39656.95      2333.37 o                         
  18   8   0       2929.49       1349.47      1399.85 o                         
  20   8   0         95.74       -507.32      1271.81 o                         
  22   8   0      18971.64      19014.66      2260.54 o                         
  24   8   0       4470.59       3135.48      1489.92 o                         
  26   8   0        891.09       1632.85      1670.38 o                         
   1   9   0         14.78        294.65       802.56 o                         
   3   9   0      27471.83      28871.03      1544.93 o                         
   5   9   0        298.28       -808.14       808.14 o                         
   7   9   0      18217.96      22393.93      1599.64 o                         
   9   9   0      85051.24      89657.34      3613.06 o                         
  11   9   0        245.60        475.42      1187.59 o                         
  13   9   0       6873.32       6219.79      1749.72 o                         
  15   9   0       2290.86       4587.90      1686.03 o                         
  17   9   0        553.70        749.02      1510.84 o                         
  19   9   0      19922.67      15911.83      2166.19 o                         
  21   9   0      25388.84      28946.62      3260.56 o                         
  23   9   0       6444.71       7844.57      2693.75 o                         
   0  10   0     390099.00     408425.59     10240.89 o                         
   2  10   0         49.96       1554.59      1034.21 o                         
   4  10   0       1570.39       -772.77      1084.94 o                         
   6  10   0      67231.76      70953.90      2896.94 o                         
   8  10   0          2.49        888.35      1301.18 o                         
  10  10   0      17533.48      13457.87      1997.48 o                         
  12  10   0      17138.88      18064.26      2175.62 o                         
  14  10   0       6439.32       8060.57      1908.15 o                         
  16  10   0      77540.41      76966.20      4099.19 o                         
  18  10   0        198.89       3027.87      1845.80 o                         
   1  11   0         25.22       2147.02      1677.96 o                         
   3  11   0      31062.22      40299.89      3231.06 o                         
   5  11   0          5.93       2576.74      1595.31 o                         
   7  11   0      15825.71      13901.41      2411.78 o                         
   9  11   0      53029.55      49849.38      3059.72 o                         
  11  11   0        185.93       1886.37      1698.94 o                         
 -38   1   1          1.46        303.33      1638.77 o                         
 -36   1   1      13679.18      11895.68      2266.24 o                         
 -34   1   1       1173.16       1242.73      1654.76 o                         
 -32   1   1       4702.14       4578.82      1326.15 o                         
 -30   1   1       5320.14       6221.55      1420.46 o                         
 -28   1   1        231.56       1416.57      1124.60 o                         
 -26   1   1        606.89        321.33       708.46 o                         
 -24   1   1      12632.15      13105.92      1513.57 o                         
 -22   1   1        392.02       -557.36       557.36 o                         
 -20   1   1       2104.69       2270.88       601.47 o                         
 -18   1   1      10027.86       9252.99       727.33 o                         
 -16   1   1       6993.49       6726.33       470.89 o                         
 -14   1   1       1383.00       1613.90       316.19 o                         
 -12   1   1        603.47        836.92       412.14 o                         
 -10   1   1       7187.87       7209.37       468.51 o                         
  -8   1   1      34676.38      35093.71       680.29 o                         
  -6   1   1          7.28        -89.04       121.87 o                         
  -4   1   1        755.89        770.19       166.35 o                         
  -2   1   1       3124.42       3179.82       145.93 o                         
   0   1   1          2.60        -55.74       106.05 o                         
   2   1   1          0.75         24.86       146.91 o                         
   4   1   1       9761.81      10015.96       350.47 o                         
   6   1   1        991.06       1118.42       268.03 o                         
   8   1   1       5494.40       5293.37       464.22 o                         
  10   1   1      17501.69      19140.33       868.98 o                         
  12   1   1        470.21       1138.28       316.58 o                         
  14   1   1       1208.48        869.47       302.58 o                         
  16   1   1      40239.72      42747.75      1444.62 o                         
  18   1   1         75.99        310.32       515.66 o                         
  20   1   1      19215.83      17547.93      1067.40 o                         
  22   1   1       1851.81       1941.95       717.18 o                         
  24   1   1        675.52       -696.19       696.19 o                         
  26   1   1      23741.94      23788.84      1656.05 o                         
  28   1   1       1546.70        165.54      1146.60 o                         
  30   1   1        793.72       -904.97      1149.38 o                         
  32   1   1      26832.50      29388.55      2291.29 o                         
  34   1   1       2930.79       3430.56      1985.24 o                         
  36   1   1       1866.45       1119.30      1742.05 o                         
  38   1   1       2297.61       2463.58      1921.75 o                         
 -37   2   1        176.51       3843.47      1975.90 o                         
 -35   2   1          0.89      -2672.43      2672.43 o                         
 -33   2   1       2366.29        192.29      1491.62 o                         
 -31   2   1        747.70        964.27      1280.07 o                         
 -29   2   1        159.55        598.14      1273.94 o                         
 -27   2   1       1652.67       3520.74      1091.12 o                         
 -25   2   1       1095.91        768.04       847.49 o                         
 -23   2   1      10258.67       9688.68       807.75 o                         
 -21   2   1       4226.66       3773.27       626.18 o                         
 -19   2   1         43.47       -238.28       468.01 o                         
 -17   2   1       4475.09       3072.36       517.12 o                         
 -15   2   1      20114.08      19706.70       891.42 o                         
 -13   2   1       6377.12       7258.23       392.50 o                         
 -11   2   1       3557.17       3529.47       664.40 o                         
  -9   2   1        348.03        198.03       274.77 o                         
  -7   2   1        424.86        491.10       226.32 o                         
  -5   2   1      57471.15      58983.97       849.40 o                         
  -3   2   1       1086.43        987.43       208.44 o                         
  -1   2   1       3091.98       2997.83       228.42 o                         
   1   2   1       2121.80       1629.66       190.88 o                         
   3   2   1          3.46       -107.09       225.86 o                         
   5   2   1        761.24       1030.03       255.38 o                         
   7   2   1       5405.79       5541.08       316.63 o                         
   9   2   1        120.07       -148.97       338.98 o                         
  11   2   1       2401.44       2265.57       437.08 o                         
  13   2   1       7901.97       7620.92       718.11 o                         
  15   2   1       1170.45       1454.96       519.14 o                         
  17   2   1       4991.16       5612.91       635.86 o                         
  19   2   1       4476.18       3859.06       619.21 o                         
  21   2   1       1923.56       1964.61       654.61 o                         
  23   2   1      18174.83      17446.50      1091.91 o                         
  25   2   1         15.50        286.78       966.29 o                         
  27   2   1         91.90       -940.69       940.69 o                         
  29   2   1       8548.85       6629.16      1565.55 o                         
  31   2   1        997.49        920.32      1347.45 o                         
  33   2   1       3297.30       4577.65      1573.78 o                         
  35   2   1       6807.68       5288.56      2875.62 o                         
  37   2   1       1000.73         45.71      1917.56 o                         
 -36   3   1      21075.62      22438.19      2820.95 o                         
 -34   3   1         56.22      -1349.94      1349.94 o                         
 -32   3   1       1659.06        990.49      1518.07 o                         
 -30   3   1      14897.92      14687.19      1777.56 o                         
 -28   3   1        157.66       -112.59       971.44 o                         
 -26   3   1       1841.33       2800.17       953.98 o                         
 -24   3   1       9632.00       9074.50      1030.04 o                         
 -22   3   1        768.53        490.75       741.46 o                         
 -20   3   1        127.25         39.02       654.17 o                         
 -18   3   1      50169.62      44800.47      1835.91 o                         
 -16   3   1       2158.20       2166.41       778.95 o                         
 -14   3   1      12571.87      12927.70       837.78 o                         
 -12   3   1       7333.62       6452.50       487.36 o                         
 -10   3   1       8582.60       8490.48       460.65 o                         
  -8   3   1        144.82        -30.35       260.34 o                         
  -6   3   1        179.13        -32.38       275.28 o                         
  -4   3   1       5155.34       5615.52       342.32 o                         
  -2   3   1     186639.34     195195.92      2316.92 o                         
   0   3   1        127.97        152.26       286.15 o                         
   2   3   1        468.20        774.96       267.93 o                         
   4   3   1     101216.78     101484.59      1467.94 o                         
   6   3   1        183.10        407.33       289.73 o                         
   8   3   1         11.20       -290.95       290.95 o                         
  10   3   1      74155.98      76007.12      1349.69 o                         
  12   3   1       7039.02       7196.25       559.78 o                         
  14   3   1      15490.11      15268.37       838.26 o                         
  16   3   1      19670.61      18507.87       833.97 o                         
  18   3   1      13650.66      12151.23       678.99 o                         
  20   3   1       5459.36       4583.44       591.50 o                         
  22   3   1       7162.98       5201.75      1045.97 o                         
  24   3   1       4682.01       3112.37       958.62 o                         
  26   3   1      15950.11      13788.63      1379.46 o                         
  28   3   1       1430.44       1286.05      1211.60 o                         
  30   3   1        796.98       1326.62      1403.66 o                         
  32   3   1       1426.40       1363.78      1486.31 o                         
  34   3   1        676.54        111.36      1634.04 o                         
  36   3   1       1127.47       3458.52      2033.34 o                         
 -35   4   1       2859.37       -305.03      1644.59 o                         
 -33   4   1      26671.58      25438.75      2440.01 o                         
 -31   4   1       1390.18       1250.22      1208.71 o                         
 -29   4   1         58.77        -16.99      1086.55 o                         
 -27   4   1        315.41        734.10      1042.94 o                         
 -25   4   1       8159.48       6149.19      1232.83 o                         
 -23   4   1       4253.66       1760.19      1025.65 o                         
 -21   4   1      19678.59      19495.66      1592.24 o                         
 -19   4   1      16726.91      16610.43      1493.23 o                         
 -17   4   1      20657.16      20170.19      1221.27 o                         
 -15   4   1       5058.21       4914.11       531.10 o                         
 -13   4   1         10.92       -191.79       443.40 o                         
 -11   4   1      78580.08      80103.77      1596.74 o                         
  -9   4   1      17812.82      17230.53       764.12 o                         
  -7   4   1       3494.29       4234.21       517.89 o                         
  -5   4   1      21977.16      20977.02       705.60 o                         
  -3   4   1        490.32         16.23       303.20 o                         
  -1   4   1       1274.43        963.34       319.20 o                         
   1   4   1       8801.11       9492.56       926.48 o                         
   3   4   1        875.31        654.25       356.61 o                         
   5   4   1        110.14        577.80       331.97 o                         
   7   4   1        270.60        695.26       445.17 o                         
   9   4   1       6990.98       7442.70       520.20 o                         
  11   4   1       6330.49       6661.34       678.05 o                         
  13   4   1         18.91       -449.88       449.88 o                         
  15   4   1        225.45         65.68       526.94 o                         
  17   4   1       5262.75       5911.46       628.59 o                         
  19   4   1      13071.45      13353.37      1119.89 o                         
  21   4   1        965.58       1618.80       883.09 o                         
  23   4   1       1189.62       1027.14       845.69 o                         
  25   4   1      11116.69      10832.19      1361.95 o                         
  27   4   1       3483.81       4022.68      1125.00 o                         
  29   4   1      51253.67      51140.58      3459.95 o                         
  31   4   1       1823.42        848.02      1501.10 o                         
  33   4   1         36.45      -1577.82      1577.82 o                         
  35   4   1       4110.78       4218.94      2172.29 o                         
 -34   5   1       2541.18       5061.42      2063.00 o                         
 -32   5   1        785.65       -506.35      1467.81 o                         
 -30   5   1      15472.72      18286.14      1861.45 o                         
 -28   5   1        303.84      -1138.88      1138.88 o                         
 -26   5   1         30.57        120.47      1103.95 o                         
 -24   5   1      24302.22      26301.69      1860.62 o                         
 -22   5   1        955.27         45.67       947.36 o                         
 -20   5   1       2235.44       1108.05       842.94 o                         
 -18   5   1      31401.90      29528.02      1525.69 o                         
 -16   5   1      14631.30      14547.78      1128.21 o                         
 -14   5   1         10.18        171.29       681.24 o                         
 -12   5   1        976.65        -37.69       508.97 o                         
 -10   5   1      12066.04      12870.01       777.34 o                         
  -8   5   1      31496.72      30568.38      1042.23 o                         
  -6   5   1        351.02        300.03       466.57 o                         
  -4   5   1       9949.73      10748.59       516.51 o                         
  -2   5   1     131178.56     130680.88      2048.70 o                         
   0   5   1        507.08          6.12       351.36 o                         
   2   5   1          5.78         79.68       356.96 o                         
   4   5   1     113201.46     117213.16      2030.43 o                         
   6   5   1       1000.76        393.91       381.34 o                         
   8   5   1      14264.80      13510.01       756.77 o                         
  10   5   1     166233.22     164416.12      2722.99 o                         
  12   5   1      11957.15      11713.98       858.44 o                         
  14   5   1       1992.70       2920.54      1044.47 o                         
  16   5   1      48920.26      48651.18      1887.16 o                         
  18   5   1       6298.88       6278.85       941.70 o                         
  20   5   1       6161.44       4992.12       975.17 o                         
  22   5   1      12203.08      10641.34      1338.81 o                         
  24   5   1       7633.50       8755.75      1354.06 o                         
  26   5   1      10585.52      13616.71      2059.43 o                         
  28   5   1        693.04       1541.13      1419.81 o                         
  30   5   1       3457.98       3162.74      1627.63 o                         
  32   5   1      15761.72      14470.76      2462.41 o                         
  34   5   1          5.39        557.57      3563.24 o                         
 -33   6   1        245.89       -921.74      2901.50 o                         
 -31   6   1       1381.30       2599.61      1637.95 o                         
 -29   6   1       1706.48       1522.51      1712.49 o                         
 -27   6   1        305.11       -504.81      1282.12 o                         
 -25   6   1       5397.84       5946.70      1351.87 o                         
 -23   6   1      18082.93      20269.18      1733.33 o                         
 -21   6   1      10607.79       9464.36      1355.06 o                         
 -19   6   1       4094.49       4446.96      1113.09 o                         
 -17   6   1      25118.36      23992.47      1496.22 o                         
 -15   6   1      37880.11      36504.64      1737.57 o                         
 -13   6   1       2433.28       1666.89       811.96 o                         
 -11   6   1      41330.09      41136.14      1293.73 o                         
  -9   6   1       1308.17       1626.35       540.06 o                         
  -7   6   1       1349.65       1215.63       462.69 o                         
  -5   6   1      48464.62      48382.97       991.30 o                         
  -3   6   1       1813.26        607.87       573.27 o                         
  -1   6   1       4168.46       4707.94       685.43 o                         
   1   6   1      66530.79      63557.57      1415.16 o                         
   3   6   1         13.66        222.74       481.34 o                         
   5   6   1       1118.63        706.03       603.95 o                         
   7   6   1         30.75         23.62       496.54 o                         
   9   6   1       2170.58       1694.43       806.25 o                         
  11   6   1       1079.63        441.71       671.54 o                         
  13   6   1      20372.57      20655.88      1108.69 o                         
  15   6   1        474.23        173.10       802.34 o                         
  17   6   1      11241.04      11170.95      1176.90 o                         
  19   6   1       1925.73       2246.69       918.98 o                         
  21   6   1       1034.48       -168.99      1037.45 o                         
  23   6   1      32813.14      34695.32      2316.63 o                         
  25   6   1       9028.45      11567.19      1827.90 o                         
  27   6   1       2972.01       2965.75      2088.35 o                         
  29   6   1       3021.45       2444.76      2263.89 o                         
  31   6   1       1072.01       2414.94      1669.54 o                         
 -30   7   1      48491.61      53708.93      3412.58 o                         
 -28   7   1          4.71       -216.04      1569.44 o                         
 -26   7   1       2740.35       4777.33      1930.39 o                         
 -24   7   1      34822.41      37848.04      2685.09 o                         
 -22   7   1         97.12      -1011.99      1011.99 o                         
 -20   7   1       5084.16       7236.41      1331.98 o                         
 -18   7   1      19909.25      21110.24      1713.38 o                         
 -16   7   1      15082.38      14751.50      1494.62 o                         
 -14   7   1       5458.79       2606.32       978.66 o                         
 -12   7   1      10996.59      11676.30      1185.41 o                         
 -10   7   1       7022.14       5903.27       827.15 o                         
  -8   7   1      32472.91      31760.11      1425.10 o                         
  -6   7   1        626.27        262.93       694.79 o                         
  -4   7   1       6047.19       6291.99       831.51 o                         
  -2   7   1      71967.82      70855.23      1916.65 o                         
   0   7   1        148.85       -665.66       665.66 o                         
   2   7   1        456.27        175.02       639.33 o                         
   4   7   1     140251.61     145732.81      3041.00 o                         
   6   7   1        325.76        513.95       814.36 o                         
   8   7   1      10806.50      11611.17      1176.30 o                         
  10   7   1      74499.16      73763.20      2003.78 o                         
  12   7   1       6736.14       6244.12       952.07 o                         
  14   7   1       1262.61        412.39       842.31 o                         
  16   7   1      64629.17      64482.03      2609.98 o                         
  18   7   1       7787.46       9567.56      1365.22 o                         
  20   7   1       1200.69       -744.37      1163.30 o                         
  22   7   1       4896.90       4375.25      1485.39 o                         
  24   7   1      11505.76      10139.28      1925.69 o                         
  26   7   1       2282.13       1648.73      1550.35 o                         
  28   7   1       4097.42       2873.15      1794.65 o                         
  30   7   1       2273.69       2853.28      1747.56 o                         
 -27   8   1       4237.52       7194.95      1990.30 o                         
 -25   8   1       8701.26       9757.35      1753.95 o                         
 -23   8   1      14369.80      14649.81      2128.81 o                         
 -21   8   1       8056.12       7147.43      1779.36 o                         
 -19   8   1       7070.57       7558.58      1683.77 o                         
 -17   8   1      11526.50      13037.10      1705.33 o                         
 -15   8   1       2050.56       1913.73      1127.51 o                         
 -13   8   1       3950.62       4380.83      1214.60 o                         
 -11   8   1      67338.30      68020.32      2369.98 o                         
  -9   8   1       3213.43       1245.99       901.93 o                         
  -7   8   1        698.75        477.48       761.34 o                         
  -5   8   1      46183.48      50201.65      1927.20 o                         
  -3   8   1       1567.89        342.03       735.03 o                         
  -1   8   1       3115.02       2505.76       704.59 o                         
   1   8   1       1575.11       1563.77       762.13 o                         
   3   8   1       1058.00       1147.20       753.53 o                         
   5   8   1       1570.55       1210.47       809.68 o                         
   7   8   1       6706.59       5725.85       972.38 o                         
   9   8   1       3752.99       4607.39      1007.03 o                         
  11   8   1       2634.76        765.71       846.69 o                         
  13   8   1       3464.33       4018.63      1051.88 o                         
  15   8   1        550.51         63.01      1426.42 o                         
  17   8   1       4166.74       2908.55      1357.80 o                         
  19   8   1      18059.81      22121.42      2148.83 o                         
  21   8   1          4.28       -155.47      1397.20 o                         
  23   8   1       5772.51       5676.53      1699.09 o                         
  25   8   1       3737.19       3271.76      2116.97 o                         
  27   8   1       1132.03       2422.71      1842.89 o                         
 -24   9   1       8926.95      11740.71      2149.29 o                         
 -22   9   1       1114.21       3021.40      1696.52 o                         
 -20   9   1        360.01       2341.18      1506.22 o                         
 -18   9   1      31327.80      33604.17      4330.26 o                         
 -16   9   1       2473.60        993.64      1384.22 o                         
 -14   9   1       3398.50       1112.36      1480.19 o                         
 -12   9   1       2849.47       3047.99      1528.83 o                         
 -10   9   1      11255.02      10026.42      1902.48 o                         
  -8   9   1        105.79        -21.58      1232.18 o                         
  -6   9   1         25.54       -781.77       878.64 o                         
  -4   9   1       2424.20       1997.42       874.01 o                         
  -2   9   1     109116.09     108545.27      2701.31 o                         
   0   9   1        244.39        765.32       834.08 o                         
   2   9   1        157.50       -179.30       819.83 o                         
   4   9   1      53437.15      60672.79      2376.52 o                         
   6   9   1         22.80        577.90       859.02 o                         
   8   9   1        274.01        520.93       964.81 o                         
  10   9   1      79489.71      82867.03      3806.03 o                         
  12   9   1       4920.32       3948.50      1479.31 o                         
  14   9   1       2393.98       -447.36      1418.76 o                         
  16   9   1      29189.25      30005.21      2853.79 o                         
  18   9   1      10427.50      12663.14      2216.30 o                         
  20   9   1       4298.53       4740.85      1732.38 o                         
  22   9   1       5565.16       8180.04      1880.07 o                         
 -19  10   1       4740.11       5160.90      2684.39 o                         
 -17  10   1      16420.37      19473.02      2511.57 o                         
 -15  10   1       1334.30       1241.58      1705.14 o                         
 -13  10   1        107.55        122.41      1815.26 o                         
 -11  10   1      21755.05      22251.75      2260.20 o                         
  -9  10   1       5786.81       5621.28      1646.29 o                         
  -7  10   1        616.73       2878.78      1125.06 o                         
  -5  10   1      25992.54      28762.13      1944.96 o                         
  -3  10   1        822.00       1079.93      1113.87 o                         
  -1  10   1       1476.38       1282.08       991.40 o                         
   1  10   1      25582.18      26119.20      1702.49 o                         
   3  10   1        731.90          5.71       994.25 o                         
   5  10   1         19.60       -191.58      1170.56 o                         
   7  10   1        833.29       2415.82      1306.38 o                         
   9  10   1        891.24        -15.77      1333.84 o                         
  11  10   1          5.71       -277.39      1508.70 o                         
  13  10   1       1224.86       -764.71      1377.48 o                         
  15  10   1         77.75       -879.52      1500.85 o                         
  17  10   1      16049.52      19753.56      2375.83 o                         
 -10  11   1       2383.42       1221.80      2076.63 o                         
  -8  11   1      15391.86      16260.42      2088.20 o                         
  -6  11   1          1.91       2714.46      1894.79 o                         
  -4  11   1       1729.61       2505.75      1596.34 o                         
  -2  11   1      27615.68      30189.86      3040.48 o                         
   0  11   1        475.96       1018.08      1980.01 o                         
   2  11   1        235.53       3309.54      1784.80 o                         
   4  11   1      22735.52      26501.74      2691.89 o                         
   6  11   1         20.17      -1517.57      1517.57 o                         
   8  11   1       6088.17       4482.77      1708.11 o                         
  10  11   1      32599.37      33900.54      2649.71 o                         
 -38   0   2      24058.57      20017.08      5201.88 o                         
 -36   0   2      30130.67      29408.13      3762.15 o                         
 -34   0   2       1185.88       1129.85      2468.69 o                         
 -32   0   2         79.56      -1431.56      3504.65 o                         
 -30   0   2      17836.43      16557.95      2984.82 o                         
 -28   0   2      18332.32      19102.67      2055.09 o                         
 -26   0   2     414145.41     443148.03     11947.95 o                         
 -24   0   2       3795.60       4678.97       973.90 o                         
 -22   0   2      22306.58      21113.55      1654.36 o                         
 -20   0   2       1194.07        846.19       693.22 o                         
 -18   0   2        621.63        755.60       606.06 o                         
 -16   0   2     537043.06     532257.38      9179.60 o                         
 -14   0   2     872869.69     860882.75     18482.65 o                         
 -12   0   2     112288.31     117864.74      2185.15 o                         
 -10   0   2     185373.47     180429.45      3039.17 o                         
  -8   0   2      18770.28      18415.02       710.22 o                         
  -6   0   2       2753.73       2929.45       245.71 o                         
  -4   0   2     180829.11     182515.45      2291.12 o                         
   2   0   2     609492.44     565862.94     14649.69 o                         
   4   0   2       2428.15       2327.87       536.96 o                         
   6   0   2     140587.62     151143.80      2838.93 o                         
   8   0   2     389084.69     409121.03      7018.55 o                         
  10   0   2         10.16        304.61       493.81 o                         
  12   0   2     241921.77     252941.42      5052.90 o                         
  14   0   2     862575.31     859957.50     15754.47 o                         
  16   0   2     135444.89     133742.73      4135.91 o                         
  18   0   2     194948.19     199630.19      8505.40 o                         
  20   0   2     136308.73     143679.16      7016.12 o                         
  22   0   2      16847.93      16384.23      1789.07 o                         
  24   0   2        571.04        957.28      1117.34 o                         
  26   0   2      77246.23      72563.59      4488.32 o                         
  28   0   2      32976.55      26835.30      2433.86 o                         
  30   0   2      64834.95      69515.01      3976.82 o                         
  32   0   2      16107.69      19274.26      3945.49 o                         
  34   0   2       3458.56       3815.24      2399.63 o                         
  36   0   2      17757.05      13144.17      3658.95 o                         
  38   0   2          6.11       2027.85      3482.61 o                         
 -39   1   2       5358.60       3668.69      1993.22 o                         
 -37   1   2      14460.54      14635.58      2370.30 o                         
 -35   1   2     170286.66     178316.78      6048.40 o                         
 -33   1   2        644.81       -483.90      1393.48 o                         
 -31   1   2        212.78       -265.60      1108.78 o                         
 -29   1   2       4540.65       3627.82      1431.42 o                         
 -27   1   2      15603.84      17551.33      1191.79 o                         
 -25   1   2      25150.83      25119.53      1323.23 o                         
 -23   1   2     466750.94     475746.44      7568.32 o                         
 -21   1   2      68787.38      69778.05      1570.90 o                         
 -19   1   2     110994.34     113475.02      2988.90 o                         
 -17   1   2      53131.32      52912.84      1305.27 o                         
 -15   1   2       9669.51       9755.06       669.70 o                         
 -13   1   2      13616.36      11600.95       546.81 o                         
 -11   1   2       2034.04       1793.44       455.54 o                         
  -9   1   2     200027.22     206945.09      2879.63 o                         
  -7   1   2    3601511.25    3606502.00     40927.38 o                         
  -5   1   2     117023.31     117075.51      1221.90 o                         
  -3   1   2      14278.92      14429.90       278.26 o                         
  -1   1   2       1757.80       2830.94       189.08 o                         
   1   1   2        968.53       1194.28       168.96 o                         
   3   1   2       4381.41       4824.69       296.72 o                         
   5   1   2     995384.75     976665.62     10805.93 o                         
   7   1   2     100606.21     101441.07      1611.49 o                         
   9   1   2      65586.24      64906.27      1240.22 o                         
  11   1   2      31396.72      34419.79       962.23 o                         
  13   1   2      18342.75      18894.46       730.73 o                         
  15   1   2      33984.49      35167.83       992.74 o                         
  17   1   2      23080.77      23675.10       852.07 o                         
  19   1   2      24949.23      24222.15      1203.00 o                         
  21   1   2     281112.78     293506.94      5364.20 o                         
  23   1   2      60045.58      60420.63      1981.75 o                         
  25   1   2        359.13         59.84       795.38 o                         
  27   1   2       6030.49       5742.80      1038.78 o                         
  29   1   2      14714.26      12578.84      1620.73 o                         
  31   1   2       6413.66       7668.33      1439.71 o                         
  33   1   2      94299.52      98886.30      4759.25 o                         
  35   1   2        417.53        -59.49      1541.67 o                         
  37   1   2         56.78      -1731.65      1731.65 o                         
 -38   2   2      56406.63      61264.71      4064.33 o                         
 -36   2   2      11468.52       8932.95      2186.11 o                         
 -34   2   2       8229.45      10327.75      1728.30 o                         
 -32   2   2       1111.42        204.75      1275.67 o                         
 -30   2   2      11049.38       8094.89      1605.71 o                         
 -28   2   2      16955.71      16079.30      1396.78 o                         
 -26   2   2     116342.84     112617.80      2955.58 o                         
 -24   2   2         35.02       -248.69       817.46 o                         
 -22   2   2       8367.13       8015.35       958.07 o                         
 -20   2   2     307375.00     296437.03     10039.25 o                         
 -18   2   2      11375.42       9641.00       945.57 o                         
 -16   2   2     145329.48     142934.20      2642.44 o                         
 -14   2   2     425332.75     438272.78      7263.43 o                         
 -12   2   2      22306.54      20768.47       583.81 o                         
 -10   2   2      20023.05      19265.01       678.91 o                         
  -8   2   2      85593.20      95709.25      1649.73 o                         
  -6   2   2      43031.99      44579.97       749.78 o                         
  -4   2   2     247020.05     281394.62      2957.18 o                         
  -2   2   2      44946.55      43484.21       575.08 o                         
   0   2   2      14940.57      14583.40       370.42 o                         
   2   2   2    1263348.12    1258445.12     13385.70 o                         
   4   2   2       3234.46       3316.98       301.79 o                         
   6   2   2       4080.83       3735.14       313.30 o                         
   8   2   2      54227.17      63040.82      1223.51 o                         
  10   2   2        297.10        290.50       413.52 o                         
  12   2   2      79970.90      79333.91      2492.91 o                         
  14   2   2    1547564.12    1517374.00     23289.62 o                         
  16   2   2      44938.34      41061.25      1573.32 o                         
  18   2   2      25992.80      23999.88      1130.94 o                         
  20   2   2     106922.43     108359.30      2418.71 o                         
  22   2   2      12143.77      11954.56      1049.43 o                         
  24   2   2     175025.38     182886.81      3896.24 o                         
  26   2   2      80545.09      77308.87      2826.53 o                         
  28   2   2      34275.52      31238.46      2286.33 o                         
  30   2   2     160539.08     167130.66      4974.46 o                         
  32   2   2       6935.09       5206.29      1492.85 o                         
  34   2   2      14675.61      13490.51      1889.59 o                         
  36   2   2       2067.87       1732.81      1927.32 o                         
 -37   3   2      15090.19      16362.75      2513.92 o                         
 -35   3   2     157061.77     161335.19      5186.00 o                         
 -33   3   2        193.89        609.66      1489.63 o                         
 -31   3   2          3.73       -945.47      1344.31 o                         
 -29   3   2        283.84       -192.79      1039.48 o                         
 -27   3   2       4739.70       5224.71      1123.40 o                         
 -25   3   2       5358.12       5271.52      1076.47 o                         
 -23   3   2     189051.52     187971.94      4105.21 o                         
 -21   3   2      95194.35      91681.95      2270.11 o                         
 -19   3   2      65980.62      62913.60      1823.25 o                         
 -17   3   2       5798.01       5936.49       737.57 o                         
 -15   3   2        326.36        -41.22       475.49 o                         
 -13   3   2     266051.09     270990.78      4145.95 o                         
 -11   3   2        951.00        157.40       387.13 o                         
  -9   3   2     116367.33     114899.80      1943.99 o                         
  -7   3   2     585719.56     561695.25      6699.87 o                         
  -5   3   2      47169.36      43151.13       804.52 o                         
  -3   3   2        232.79        452.06       214.41 o                         
  -1   3   2     132335.02     141499.78      2014.10 o                         
   1   3   2        213.91        209.95       212.93 o                         
   3   3   2       4356.32       5817.02       391.97 o                         
   5   3   2    1257109.50    1258416.00     15205.76 o                         
   7   3   2      26503.07      26836.60       737.95 o                         
   9   3   2      44578.08      44711.55      1017.62 o                         
  11   3   2      61707.88      63983.02      1335.54 o                         
  13   3   2        163.68        -87.61       378.41 o                         
  15   3   2     123364.34     125178.46      2506.26 o                         
  17   3   2      70035.09      71689.87      2049.43 o                         
  19   3   2      14961.03      14518.11      1248.28 o                         
  21   3   2     544998.00     550324.44      8694.40 o                         
  23   3   2      38929.98      37154.26      1871.21 o                         
  25   3   2        538.42       -982.46       982.46 o                         
  27   3   2      10161.31      10726.54      2020.77 o                         
  29   3   2      10131.42       7483.64      1649.14 o                         
  31   3   2      13377.69      15539.21      3070.46 o                         
  33   3   2      76440.70      75878.47      3862.74 o                         
  35   3   2        181.86       1870.73      1902.49 o                         
 -36   4   2      16921.21      15707.36      2582.96 o                         
 -34   4   2       2750.79       1292.81      1620.13 o                         
 -32   4   2         30.62       -770.09      1257.06 o                         
 -30   4   2      10898.77      11614.53      1708.17 o                         
 -28   4   2       9757.16       9940.99      1387.19 o                         
 -26   4   2     130773.30     131515.25      3429.82 o                         
 -24   4   2        559.25        430.83       929.77 o                         
 -22   4   2       8652.16      11216.35      1651.36 o                         
 -20   4   2       7075.85       7512.83       945.90 o                         
 -18   4   2        417.07        -74.43       672.80 o                         
 -16   4   2     225782.61     220769.86      3814.94 o                         
 -14   4   2     362065.09     365992.84      5829.43 o                         
 -12   4   2      20754.79      19218.89       901.83 o                         
 -10   4   2      34884.39      31699.56      1046.30 o                         
  -8   4   2       1042.12        814.16       365.45 o                         
  -6   4   2       3566.71       3442.65       461.67 o                         
  -4   4   2      39754.25      38636.43       797.26 o                         
  -2   4   2      16808.80      15295.67       589.52 o                         
   0   4   2       9521.47       8540.06       558.19 o                         
   2   4   2     370228.69     362817.09      4928.19 o                         
   4   4   2       3707.86       3650.56       387.20 o                         
   6   4   2       3962.54       3710.08       442.31 o                         
   8   4   2      37784.22      37591.28      1138.75 o                         
  10   4   2         49.03        -94.78       380.19 o                         
  12   4   2      67331.91      67010.03      1844.45 o                         
  14   4   2     564999.50     562622.19      8615.82 o                         
  16   4   2      59061.07      57648.44      2462.27 o                         
  18   4   2      25693.42      26084.69      1441.49 o                         
  20   4   2      62669.07      60968.01      3419.49 o                         
  22   4   2       9135.69       7634.81      1050.53 o                         
  24   4   2      37337.12      41329.12      2052.49 o                         
  26   4   2      41456.59      37031.47      2039.99 o                         
  28   4   2      16784.97      18443.92      1802.75 o                         
  30   4   2     100353.49     101571.46      3959.25 o                         
  32   4   2       9212.67       7838.10      1897.81 o                         
  34   4   2       3447.58       4649.33      2047.66 o                         
 -35   5   2      89146.23      89615.48      4769.18 o                         
 -33   5   2       3133.41       1800.51      1841.32 o                         
 -31   5   2        539.61       1460.24      1305.46 o                         
 -29   5   2      24601.08      24912.34      1961.10 o                         
 -27   5   2      13541.48      11523.22      1474.42 o                         
 -25   5   2      19130.89      18522.97      1623.40 o                         
 -23   5   2     375874.84     378498.44      7635.89 o                         
 -21   5   2      15241.68      14212.23      1354.07 o                         
 -19   5   2      51891.04      51843.11      2033.04 o                         
 -17   5   2      64843.95      63272.63      2088.06 o                         
 -15   5   2       5500.96       4226.33       828.60 o                         
 -13   5   2      12776.00      11725.19       980.92 o                         
 -11   5   2        614.61        420.87       504.50 o                         
  -9   5   2     103905.95     107216.20      2448.91 o                         
  -7   5   2    1997027.88    2035795.75     25781.49 o                         
  -5   5   2      38590.55      36631.72       834.71 o                         
  -3   5   2      11151.16      10330.04       551.55 o                         
  -1   5   2      25939.70      26166.11       893.32 o                         
   1   5   2         80.07       -357.03       357.03 o                         
   3   5   2       4391.19       4055.53       337.65 o                         
   5   5   2     224261.27     220420.12      3291.79 o                         
   7   5   2      52163.39      50970.73      1331.84 o                         
   9   5   2      66905.11      65232.53      1537.75 o                         
  11   5   2      64063.93      64021.13      2150.39 o                         
  13   5   2      28422.18      29526.13      1720.36 o                         
  15   5   2       8351.62       8965.87       971.79 o                         
  17   5   2      11510.37      10683.01      1086.68 o                         
  19   5   2      18285.40      18708.74      1581.62 o                         
  21   5   2      71794.47      71110.98      2522.40 o                         
  23   5   2      45145.66      47591.17      2370.04 o                         
  25   5   2        614.07       2936.34      1256.77 o                         
  27   5   2      13670.63      17534.07      2055.93 o                         
  29   5   2       6249.87       9372.60      1932.59 o                         
  31   5   2        648.97       -352.95      1718.84 o                         
  33   5   2      51681.88      54055.54      3975.70 o                         
 -32   6   2       4498.04       6237.29      1842.17 o                         
 -30   6   2       3230.37       2743.54      1543.02 o                         
 -28   6   2       5883.83       7616.49      1545.32 o                         
 -26   6   2     121469.73     118600.07      3762.91 o                         
 -24   6   2          8.24       -139.61      1010.13 o                         
 -22   6   2        600.57         42.08      1041.90 o                         
 -20   6   2        172.49       -174.92       910.56 o                         
 -18   6   2       1454.92       1745.23      1010.86 o                         
 -16   6   2     124382.29     130005.59      3555.55 o                         
 -14   6   2     252979.50     247021.44      4893.21 o                         
 -12   6   2      11827.31      10165.70       857.25 o                         
 -10   6   2      42394.12      40834.95      1259.09 o                         
  -8   6   2       3404.28       3085.77       519.66 o                         
  -6   6   2       3801.07       2393.68       852.69 o                         
  -4   6   2       1078.76        935.12       446.56 o                         
  -2   6   2      12235.05      11144.60       689.78 o                         
   0   6   2       2079.03       1322.72       456.29 o                         
   2   6   2     243220.70     243953.36      3933.69 o                         
   4   6   2       1321.48       1119.50       498.69 o                         
   6   6   2      20708.04      20822.93       812.04 o                         
   8   6   2      17887.33      15937.62       915.34 o                         
  10   6   2        189.07       -109.99       503.23 o                         
  12   6   2      32912.53      32062.61      1309.07 o                         
  14   6   2     340521.44     340484.12      5859.35 o                         
  16   6   2      35316.64      34324.16      1614.25 o                         
  18   6   2       2142.47       2680.69       873.42 o                         
  20   6   2      24821.45      23963.93      1735.70 o                         
  22   6   2        796.89      -1175.35      1175.35 o                         
  24   6   2       3675.78       3461.90      1394.48 o                         
  26   6   2      24618.77      27537.81      2425.11 o                         
  28   6   2      11171.24       9843.77      1882.65 o                         
  30   6   2      60691.90      63068.47      3650.41 o                         
  32   6   2       4258.79       6236.90      2258.16 o                         
 -31   7   2        706.12        639.33      1818.46 o                         
 -29   7   2       4327.35       4744.86      1691.69 o                         
 -27   7   2        453.52        675.17      1549.59 o                         
 -25   7   2       1702.95       2521.84      1511.97 o                         
 -23   7   2      76425.38      82272.42      3295.16 o                         
 -21   7   2      29151.30      27030.67      1987.30 o                         
 -19   7   2      22147.33      23557.47      1853.67 o                         
 -17   7   2       2847.88       1062.38      1085.12 o                         
 -15   7   2       1860.01       2253.02      1107.32 o                         
 -13   7   2      33534.65      34272.98      1774.68 o                         
 -11   7   2       4122.11       4965.66       941.28 o                         
  -9   7   2      22980.79      23937.14      1265.05 o                         
  -7   7   2     220141.86     209908.81      3952.30 o                         
  -5   7   2      20140.56      18354.43      1147.55 o                         
  -3   7   2          0.19       -590.16       590.16 o                         
  -1   7   2        156.81         51.74       589.68 o                         
   1   7   2        105.24       -291.06       606.66 o                         
   3   7   2        911.11       2119.99       726.59 o                         
   5   7   2     344798.97     347948.81      5889.89 o                         
   7   7   2      10730.69      11607.60      1001.99 o                         
   9   7   2       4112.74       4427.37       822.68 o                         
  11   7   2      17128.25      20003.78      1162.60 o                         
  13   7   2        159.58        -71.51       719.85 o                         
  15   7   2      43988.83      42685.65      2004.11 o                         
  17   7   2      21051.31      18840.00      1887.72 o                         
  19   7   2       4108.93       2404.70      1341.29 o                         
  21   7   2     214167.45     207955.14      5833.40 o                         
  23   7   2      11784.92      10661.12      1907.45 o                         
  25   7   2         52.69       1510.38      1704.89 o                         
  27   7   2      15001.31      18622.18      2275.68 o                         
  29   7   2       1711.60       3736.15      1908.15 o                         
 -28   8   2       1883.46        412.85      1808.16 o                         
 -26   8   2       6054.74       5384.92      1830.14 o                         
 -24   8   2        118.60        815.90      1537.36 o                         
 -22   8   2         10.35        836.74      1494.95 o                         
 -20   8   2       9996.33       8617.57      1535.08 o                         
 -18   8   2       7041.01       6145.86      1384.91 o                         
 -16   8   2      21584.11      24710.52      1890.77 o                         
 -14   8   2      44155.98      46979.79      2447.09 o                         
 -12   8   2       4087.87       4719.65      1210.53 o                         
 -10   8   2       7101.01       6784.69      1039.08 o                         
  -8   8   2       1236.12        731.52       789.79 o                         
  -6   8   2        713.35        319.76       747.03 o                         
  -4   8   2       2553.78       2236.73       822.62 o                         
  -2   8   2       4531.06       6687.19       955.15 o                         
   0   8   2        494.53        450.55       759.99 o                         
   2   8   2     118960.01     116719.91      2622.50 o                         
   4   8   2       1945.51       2293.30       848.64 o                         
   6   8   2        242.03        638.93       766.76 o                         
   8   8   2      55321.96      61267.59      2132.75 o                         
  10   8   2       1259.11        503.50       843.84 o                         
  12   8   2      17302.06      18467.83      1709.53 o                         
  14   8   2     236877.62     227994.91      6113.54 o                         
  16   8   2       8237.00       9949.07      1713.88 o                         
  18   8   2      21493.36      20906.91      2179.42 o                         
  20   8   2        338.67       1271.87      1512.88 o                         
  22   8   2         22.23       1679.20      1488.84 o                         
  24   8   2      73241.44      78314.07      4062.07 o                         
  26   8   2      13705.36      16608.96      3569.72 o                         
 -23   9   2      88056.08      84997.67      4280.79 o                         
 -21   9   2       4591.83       2758.23      1647.65 o                         
 -19   9   2       8683.05       7839.72      1984.48 o                         
 -17   9   2      21721.51      21091.18      2226.69 o                         
 -15   9   2        477.80       -977.09      1087.94 o                         
 -13   9   2        103.81        288.78      1081.23 o                         
 -11   9   2       3156.45       3096.94      1326.68 o                         
  -9   9   2      20051.79      20086.71      1900.18 o                         
  -7   9   2     235732.50     237625.25      5522.85 o                         
  -5   9   2       8651.21       5526.97       993.41 o                         
  -3   9   2       1208.35       1491.08       851.08 o                         
  -1   9   2      15425.02      15770.91      1247.31 o                         
   1   9   2        150.64       -783.92       783.92 o                         
   3   9   2        146.91       1027.31       951.27 o                         
   5   9   2      83983.65      81538.45      2482.03 o                         
   7   9   2       5694.05       5769.73      1290.34 o                         
   9   9   2      18078.66      19175.79      1717.58 o                         
  11   9   2        771.99       1995.03      1385.88 o                         
  13   9   2       5684.53       7470.37      2536.84 o                         
  15   9   2      13764.81      15923.98      2079.78 o                         
  17   9   2      12923.01      11308.42      1923.22 o                         
  19   9   2       2944.73       3034.90      1673.03 o                         
  21   9   2      57273.77      66228.37      3787.61 o                         
  23   9   2      10714.85      10761.89      2179.69 o                         
 -18  10   2          9.46       -163.35      1511.78 o                         
 -16  10   2      41325.40      47854.44      3308.32 o                         
 -14  10   2      73628.41      75879.30      3897.65 o                         
 -12  10   2        383.14       -304.71      1917.25 o                         
 -10  10   2      66141.59      67979.52      3234.65 o                         
  -8  10   2       1923.03       1528.00      1148.26 o                         
  -6  10   2       6884.24       6687.95      1271.00 o                         
  -4  10   2      30282.17      31461.91      2843.44 o                         
  -2  10   2       4075.71       4021.00      1202.69 o                         
   0  10   2        305.04       -399.76      1016.10 o                         
   2  10   2      36908.68      37531.12      2014.67 o                         
   4  10   2        966.80       1036.50      1180.91 o                         
   6  10   2      10281.05       8942.35      1573.88 o                         
   8  10   2          5.97       -611.97      1429.30 o                         
  10  10   2       1493.24       -461.13      1875.59 o                         
  12  10   2       2803.56        702.04      1463.89 o                         
  14  10   2      35262.55      31785.91      2797.22 o                         
  16  10   2      12364.96      13669.17      2358.80 o                         
  18  10   2       2245.23       2022.71      1803.24 o                         
 -11  11   2       2167.81        799.71      1644.95 o                         
  -9  11   2       7710.67       8342.58      2240.92 o                         
  -7  11   2     127666.17     141639.59      5193.81 o                         
  -5  11   2       3222.00       -357.39      2188.85 o                         
  -3  11   2       1334.28       3103.15      1638.53 o                         
  -1  11   2      26796.76      27578.72      2946.56 o                         
   1  11   2        288.36        786.31      1736.94 o                         
   3  11   2         16.24       2533.86      1784.94 o                         
   5  11   2      25741.39      25876.62      2528.25 o                         
   7  11   2       5452.89       4867.45      2036.99 o                         
   9  11   2       8123.17       7994.11      1870.44 o                         
 -38   1   3       1070.31        410.33      1816.97 o                         
 -36   1   3       4516.15       9764.49      3111.47 o                         
 -34   1   3       4790.01       6399.17      1765.44 o                         
 -32   1   3        138.02       -887.26      1265.76 o                         
 -30   1   3        732.54       1509.27      1139.84 o                         
 -28   1   3      15123.04      18486.95      1705.83 o                         
 -26   1   3         26.53       -618.58       618.58 o                         
 -24   1   3       1192.54        924.61       678.98 o                         
 -22   1   3      67077.78      66602.78      2180.60 o                         
 -20   1   3       2974.92       3185.35       472.11 o                         
 -18   1   3       2668.77       2250.58       469.22 o                         
 -16   1   3        781.75        710.78       401.56 o                         
 -14   1   3       4792.34       5557.08       445.19 o                         
 -12   1   3      18519.70      18636.78       651.01 o                         
 -10   1   3      25880.22      27800.07       647.22 o                         
  -8   1   3       5206.80       5040.38       281.58 o                         
  -6   1   3       7523.71       7537.19       242.61 o                         
  -4   1   3       2193.40       2343.46       157.93 o                         
  -2   1   3        558.17        610.75       157.81 o                         
   0   1   3         17.77        708.32       189.09 o                         
   2   1   3        437.70        347.10       178.05 o                         
   4   1   3       1806.22       1747.58       270.82 o                         
   6   1   3      11555.92      12440.76       506.27 o                         
   8   1   3       2387.06       2348.81       361.45 o                         
  10   1   3       3383.17       3355.27       448.26 o                         
  12   1   3       1011.58        646.79       408.26 o                         
  14   1   3       2066.96       2139.99       437.64 o                         
  16   1   3      20144.13      20067.93      1207.78 o                         
  18   1   3        947.09       1087.35       401.05 o                         
  20   1   3       1470.07       1157.52       385.14 o                         
  22   1   3       6463.69       7622.15      1007.11 o                         
  24   1   3       1186.88       1554.35       886.06 o                         
  26   1   3        954.20       1490.06       902.18 o                         
  28   1   3       8937.64       8719.67      1424.13 o                         
  30   1   3       2027.01       1034.91      1549.44 o                         
  32   1   3       1107.54       1743.02      1376.47 o                         
  34   1   3       6476.98       6022.71      1853.94 o                         
  36   1   3       1133.26       4632.29      1882.99 o                         
 -39   2   3       2579.15       2095.11      2679.64 o                         
 -37   2   3        463.25       2812.35      1958.81 o                         
 -35   2   3       1544.09       2357.40      2520.03 o                         
 -33   2   3         36.69      -1165.70      1165.70 o                         
 -31   2   3      21759.89      19838.45      1897.38 o                         
 -29   2   3       4045.44       2649.31      1031.23 o                         
 -27   2   3        925.32        623.21       893.21 o                         
 -25   2   3        129.72       -541.16       788.18 o                         
 -23   2   3       8654.54       8543.95       881.01 o                         
 -21   2   3        157.97       -321.02       540.61 o                         
 -19   2   3       1974.22       1484.26       472.79 o                         
 -17   2   3       2371.34       1665.89       628.87 o                         
 -15   2   3      11424.67      11797.99       653.96 o                         
 -13   2   3       5591.05       6184.15       420.45 o                         
 -11   2   3        792.13        683.35       513.47 o                         
  -9   2   3        640.44        513.41       350.94 o                         
  -7   2   3        236.44        237.92       196.52 o                         
  -5   2   3       5870.32       5554.81       275.55 o                         
  -3   2   3      35310.34      34138.38       676.40 o                         
  -1   2   3        982.83        676.64       173.72 o                         
   1   2   3         74.41        180.16       268.95 o                         
   3   2   3      15740.63      15462.36       481.66 o                         
   5   2   3       1756.41       1350.15       301.96 o                         
   7   2   3        625.53        835.96       296.14 o                         
   9   2   3      27255.58      26510.72       724.73 o                         
  11   2   3        115.41        393.41       469.35 o                         
  13   2   3       5182.41       5043.40       712.29 o                         
  15   2   3        362.64        122.03       586.12 o                         
  17   2   3       1658.11       1425.54       717.84 o                         
  19   2   3      10132.28       7897.10       884.29 o                         
  21   2   3       2306.56       2281.81       710.65 o                         
  23   2   3       4909.13       3401.87       821.22 o                         
  25   2   3       3978.96       3533.93      1301.53 o                         
  27   2   3        720.66        909.03      1205.29 o                         
  29   2   3        114.71       1343.63      1320.69 o                         
  31   2   3       8916.20       6683.45      1550.37 o                         
  33   2   3          0.61        493.42      1436.28 o                         
  35   2   3         70.10       1461.78      1755.50 o                         
  37   2   3        754.57        312.94      2496.76 o                         
 -38   3   3        408.04        563.99      1952.92 o                         
 -36   3   3       1686.33       -461.71      1823.79 o                         
 -34   3   3       4708.27       4665.23      1988.94 o                         
 -32   3   3       2515.05       2829.21      1326.51 o                         
 -30   3   3         43.13         41.83      1015.42 o                         
 -28   3   3      12827.05      12876.44      1397.45 o                         
 -26   3   3       3790.02       3203.98      1189.55 o                         
 -24   3   3       1306.99        476.11       864.37 o                         
 -22   3   3       1654.47        594.37       681.14 o                         
 -20   3   3        956.10        567.79       626.66 o                         
 -18   3   3      33349.33      31661.57      1672.46 o                         
 -16   3   3      14148.06      12534.33       811.35 o                         
 -14   3   3        901.79       1130.53       423.17 o                         
 -12   3   3      19107.68      18393.98       927.79 o                         
 -10   3   3      38003.00      36846.44      1059.23 o                         
  -8   3   3       2356.57       2096.46       304.80 o                         
  -6   3   3      17487.60      17596.67       633.45 o                         
  -4   3   3       5591.04       5131.43       318.05 o                         
  -2   3   3       2372.55       2028.37       320.82 o                         
   0   3   3       3730.08       4130.20       375.31 o                         
   2   3   3        135.52        215.87       358.59 o                         
   4   3   3       3275.32       3775.52       418.35 o                         
   6   3   3       1840.17       2253.33       355.47 o                         
   8   3   3        506.64        264.09       310.51 o                         
  10   3   3       1527.69       1241.11       379.57 o                         
  12   3   3      50960.52      52080.51      1423.39 o                         
  14   3   3       3050.61       3274.89       685.11 o                         
  16   3   3         17.81       -215.33       568.41 o                         
  18   3   3      25367.58      24579.57      1399.76 o                         
  20   3   3        170.19        219.98       641.45 o                         
  22   3   3      23881.61      23451.18      1340.66 o                         
  24   3   3       9593.91       7629.74      1321.71 o                         
  26   3   3       1294.45       1998.95      1122.70 o                         
  28   3   3         20.52      -1160.02      1160.02 o                         
  30   3   3       2542.51        205.92      1355.85 o                         
  32   3   3       6042.83       8745.37      1873.50 o                         
  34   3   3        925.74        871.35      1533.46 o                         
  36   3   3         41.36      -1830.34      1830.34 o                         
 -37   4   3      11503.36       9484.30      2738.23 o                         
 -35   4   3       2479.17        360.03      2284.27 o                         
 -33   4   3        833.11        331.83      1287.86 o                         
 -31   4   3        219.87       -460.81      1028.86 o                         
 -29   4   3       2358.87       1868.48      1070.72 o                         
 -27   4   3        808.32         55.58       963.78 o                         
 -25   4   3      63647.79      64989.83      3554.97 o                         
 -23   4   3        184.08       -239.04       856.32 o                         
 -21   4   3       1046.25       1010.60       880.69 o                         
 -19   4   3      10260.00      10564.18       931.00 o                         
 -17   4   3       2911.23       2013.40       672.10 o                         
 -15   4   3       7469.94       8281.86       679.73 o                         
 -13   4   3         15.94       -318.20       512.36 o                         
 -11   4   3      21592.21      19649.78       793.88 o                         
  -9   4   3     110904.62     114365.80      2199.33 o                         
  -7   4   3        314.19        317.25       322.79 o                         
  -5   4   3        223.07        326.66       425.30 o                         
  -3   4   3      29682.27      27283.47       793.31 o                         
  -1   4   3       4742.12       3964.61       422.05 o                         
   1   4   3        107.48       -376.64       376.64 o                         
   3   4   3      85149.60      88625.86      1552.69 o                         
   5   4   3        347.75        276.22       426.14 o                         
   7   4   3        171.44       -378.20       409.70 o                         
   9   4   3      30534.49      27314.70      1044.90 o                         
  11   4   3        827.70        784.27       508.19 o                         
  13   4   3      31251.61      32889.38      1129.53 o                         
  15   4   3      23975.67      21706.21      1593.04 o                         
  17   4   3       4906.05       2636.63       881.37 o                         
  19   4   3      43724.25      43775.15      1866.84 o                         
  21   4   3        683.25        191.89       812.12 o                         
  23   4   3         48.00       -721.89       891.47 o                         
  25   4   3        782.98       1096.08      1222.57 o                         
  27   4   3         82.39        735.11      1250.06 o                         
  29   4   3        188.14        165.45      1321.35 o                         
  31   4   3        128.97      -1689.14      1689.14 o                         
  33   4   3         22.17      -1212.83      1909.80 o                         
  35   4   3        723.02      -2619.10      2619.10 o                         
 -34   5   3        236.76       2012.89      1696.71 o                         
 -32   5   3       3101.46       3441.73      1349.34 o                         
 -30   5   3       3083.14       2623.16      1294.94 o                         
 -28   5   3       7375.13       4754.60      1400.71 o                         
 -26   5   3       2550.05       6026.49      1748.05 o                         
 -24   5   3       3759.87       4160.86      1169.25 o                         
 -22   5   3      15635.94      15019.72      1399.08 o                         
 -20   5   3       4653.55       4275.86      1023.97 o                         
 -18   5   3      31785.66      30215.99      1528.15 o                         
 -16   5   3      67413.61      63214.04      2020.70 o                         
 -14   5   3       1442.23       1629.30       747.10 o                         
 -12   5   3      18372.45      18774.65       916.02 o                         
 -10   5   3      39060.42      39164.01      1428.36 o                         
  -8   5   3       4168.78       3676.99       473.57 o                         
  -6   5   3      53653.02      52445.02      1012.19 o                         
  -4   5   3       6216.20       6707.39       560.80 o                         
  -2   5   3       3857.66       3918.14       441.25 o                         
   0   5   3        565.97        563.02       410.94 o                         
   2   5   3       2842.66       2705.63       522.78 o                         
   4   5   3       7786.65       7564.00       486.87 o                         
   6   5   3      15605.06      14987.40       700.91 o                         
   8   5   3       2685.28       2767.84       540.83 o                         
  10   5   3       8055.08       8029.15       724.96 o                         
  12   5   3      13096.14      12386.82       837.94 o                         
  14   5   3        136.75          2.89       696.04 o                         
  16   5   3       8057.67       7986.80       961.76 o                         
  18   5   3      45315.22      44579.32      2430.23 o                         
  20   5   3       4038.65       2929.60       921.44 o                         
  22   5   3      15123.59      12471.20      1296.41 o                         
  24   5   3      16309.89      15843.86      2334.66 o                         
  26   5   3       1652.39       3883.15      1472.36 o                         
  28   5   3      10971.62       9902.07      1888.06 o                         
  30   5   3       5691.79       2792.04      1687.34 o                         
  32   5   3       4893.04       6404.93      2221.49 o                         
 -33   6   3         52.67       1531.00      1608.21 o                         
 -31   6   3      43953.64      49887.20      3137.01 o                         
 -29   6   3       1721.64       2925.29      1283.31 o                         
 -27   6   3        178.72      -1042.72      1042.72 o                         
 -25   6   3       6432.07       7157.53      1344.85 o                         
 -23   6   3      11565.98      13314.15      1524.29 o                         
 -21   6   3         79.58       -936.08       936.08 o                         
 -19   6   3      15597.75      15289.82      1495.37 o                         
 -17   6   3       8194.73       4629.78      1669.19 o                         
 -15   6   3      18816.56      18973.06      1288.13 o                         
 -13   6   3       1367.72        492.78       771.38 o                         
 -11   6   3      14453.42      14894.80      1069.59 o                         
  -9   6   3      23738.11      24464.09      1260.64 o                         
  -7   6   3       2003.95       1473.08       642.89 o                         
  -5   6   3       5757.47       6502.58       671.54 o                         
  -3   6   3      35184.45      33236.13      1120.67 o                         
  -1   6   3       3758.75       4195.23       570.56 o                         
   1   6   3          7.82       -370.87       478.73 o                         
   3   6   3     105181.75     103733.20      2173.54 o                         
   5   6   3        944.47        728.74       235.05 o                         
   7   6   3       1731.64       1889.87       545.55 o                         
   9   6   3      69168.00      70268.79      1735.68 o                         
  11   6   3        911.99        776.12       620.51 o                         
  13   6   3         28.46        851.95       638.36 o                         
  15   6   3       6168.74       5633.14       908.71 o                         
  17   6   3       6765.74       5371.04       954.45 o                         
  19   6   3       8417.75       8449.23      1142.17 o                         
  21   6   3       7060.72       8292.33      1442.27 o                         
  23   6   3      10078.66       8643.06      1882.64 o                         
  25   6   3      19781.44      18498.85      2140.86 o                         
  27   6   3       2046.88       4700.28      1713.94 o                         
  29   6   3          6.34       2098.13      1781.50 o                         
  31   6   3      10702.52      10303.30      2163.34 o                         
 -30   7   3       1679.01       3909.01      1685.46 o                         
 -28   7   3       1269.71        116.58      1577.18 o                         
 -26   7   3        961.49       1324.34      1364.43 o                         
 -24   7   3       1717.26        954.21      1175.38 o                         
 -22   7   3      53155.58      51636.76      3752.39 o                         
 -20   7   3       8944.69       7924.66      1403.74 o                         
 -18   7   3      20615.99      23645.45      1840.95 o                         
 -16   7   3       9882.64       9173.79      1325.50 o                         
 -14   7   3        981.14       2959.70      1035.11 o                         
 -12   7   3      54568.25      58478.70      2474.50 o                         
 -10   7   3      42189.00      43874.48      1680.86 o                         
  -8   7   3      11482.00      12610.68       996.50 o                         
  -6   7   3      17843.78      19479.66      1209.58 o                         
  -4   7   3      10354.96      10809.97       919.49 o                         
  -2   7   3       1528.68        737.56       664.25 o                         
   0   7   3       8179.04       8029.95       837.64 o                         
   2   7   3        966.84       1027.67       653.59 o                         
   4   7   3       2143.19       2019.16       768.54 o                         
   6   7   3      21360.48      21522.12      1226.91 o                         
   8   7   3       2181.91       2454.00       688.31 o                         
  10   7   3       1101.27        433.94       658.34 o                         
  12   7   3      30520.97      32497.26      1453.86 o                         
  14   7   3         84.35        514.40       725.32 o                         
  16   7   3      13469.09      12504.13      1254.20 o                         
  18   7   3      33542.69      37909.00      2283.93 o                         
  20   7   3       2084.31        359.24      1133.99 o                         
  22   7   3       4679.73       2386.60      1375.96 o                         
  24   7   3      16233.54      19414.66      2308.20 o                         
  26   7   3       3181.64        990.44      1902.07 o                         
  28   7   3       2265.90       1652.84      1722.54 o                         
 -27   8   3         18.51       1722.59      1523.94 o                         
 -25   8   3      34259.30      35555.39      2761.65 o                         
 -23   8   3       3476.02       3568.19      1691.28 o                         
 -21   8   3       2784.07       3274.25      1289.51 o                         
 -19   8   3      15475.60      18424.54      1806.37 o                         
 -17   8   3       3583.27       4378.64      1309.66 o                         
 -15   8   3         32.97       1208.70      1039.41 o                         
 -13   8   3        466.92        444.87      1134.57 o                         
 -11   8   3      11539.12      12793.73      1508.18 o                         
  -9   8   3      33207.53      34494.36      1932.08 o                         
  -7   8   3         69.85         99.32       790.08 o                         
  -5   8   3       4497.70       4119.28       902.13 o                         
  -3   8   3      82208.95      82268.98      2114.28 o                         
  -1   8   3       2152.09       3059.34       825.50 o                         
   1   8   3         32.49        322.49       744.12 o                         
   3   8   3      65790.41      73078.32      2833.67 o                         
   5   8   3        522.99       -717.79       717.79 o                         
   7   8   3        610.50        151.52       755.57 o                         
   9   8   3      40255.52      44867.37      2017.58 o                         
  11   8   3        581.18        861.98       968.51 o                         
  13   8   3       3523.49       3770.97      1260.78 o                         
  15   8   3      21693.36      21257.68      2076.30 o                         
  17   8   3       5424.78       6450.40      1639.71 o                         
  19   8   3      12100.12      15276.29      2823.69 o                         
  21   8   3       2187.02       3672.45      2238.10 o                         
  23   8   3       1440.84        802.78      1724.84 o                         
  25   8   3        246.49       -148.99      1570.56 o                         
 -24   9   3       2502.81       3511.96      1758.04 o                         
 -22   9   3       3274.79       4265.33      1610.43 o                         
 -20   9   3       1886.07        495.60      1568.50 o                         
 -18   9   3      29883.07      34175.01      2634.85 o                         
 -16   9   3      19825.13      21294.60      1973.30 o                         
 -14   9   3          7.61      -1350.47      1350.47 o                         
 -12   9   3       7691.16       7909.89      1603.94 o                         
 -10   9   3      33669.66      36628.13      2299.11 o                         
  -8   9   3        277.04      -1211.18      1211.18 o                         
  -6   9   3      20254.42      21010.30      1731.95 o                         
  -4   9   3       1657.25       2680.56      1088.01 o                         
  -2   9   3       1406.38       2010.24       899.00 o                         
   0   9   3        205.35         10.25       847.45 o                         
   2   9   3        196.15       -252.53       813.06 o                         
   4   9   3       4864.20       5639.97       959.42 o                         
   6   9   3        958.60       1255.29       917.30 o                         
   8   9   3        212.71      -1078.50      1160.70 o                         
  10   9   3       4200.63       5475.69      1292.20 o                         
  12   9   3      23603.48      24557.97      3729.15 o                         
  14   9   3        458.03      -1499.38      1499.38 o                         
  16   9   3        103.49        608.11      1324.89 o                         
  18   9   3      27401.99      27059.63      2515.73 o                         
  20   9   3       1985.50       -236.02      1630.29 o                         
  22   9   3      25154.86      24643.65      2949.29 o                         
 -19  10   3       2985.99       4436.58      2919.93 o                         
 -17  10   3       5047.25       2991.46      1868.53 o                         
 -15  10   3         74.21       -754.79      1480.83 o                         
 -13  10   3       1678.96        360.74      1918.45 o                         
 -11  10   3      11072.14      15113.29      1786.92 o                         
  -9  10   3      49541.54      52179.29      2865.23 o                         
  -7  10   3        809.82       2481.63      1277.83 o                         
  -5  10   3       2262.39       2668.68      1333.73 o                         
  -3  10   3       9351.75       7756.44      1905.77 o                         
  -1  10   3       3513.13       3440.46      1178.24 o                         
   1  10   3          2.68        730.79      1158.01 o                         
   3  10   3      50064.86      54702.64      3182.46 o                         
   5  10   3       2777.08       3317.56      1262.73 o                         
   7  10   3       3142.51       2375.74      1390.42 o                         
   9  10   3      41990.37      47650.89      2822.72 o                         
  11  10   3        386.12       -393.59      1477.72 o                         
  13  10   3       7353.99       8908.41      2469.04 o                         
  15  10   3       3132.81       2641.75      2111.28 o                         
  17  10   3       4959.94       4961.97      1906.57 o                         
 -12  11   3       9922.51       9367.65      2671.71 o                         
 -10  11   3      11962.43      14669.04      2277.54 o                         
  -8  11   3       2791.44       3419.06      1863.90 o                         
  -6  11   3      18588.34      21234.54      2312.96 o                         
  -4  11   3       1537.49       -593.06      1586.16 o                         
  -2  11   3        341.78       1709.60      1545.61 o                         
   0  11   3         54.43       1528.23      1929.47 o                         
   2  11   3       1973.63       1993.18      1763.31 o                         
   4  11   3       2338.43        559.47      1552.01 o                         
   6  11   3       9697.18       9693.20      3175.10 o                         
   8  11   3       1795.72        978.74      1757.87 o                         
  10  11   3       3019.59       1058.01      4187.95 o                         
 -38   0   4        424.04        755.72      2327.62 o                         
 -36   0   4        530.77       1165.62      2512.77 o                         
 -34   0   4       8818.56      16029.42      2966.91 o                         
 -32   0   4      26709.78      25911.91      3336.40 o                         
 -30   0   4     375170.56     393626.31     14049.24 o                         
 -28   0   4         48.86        654.28      1122.18 o                         
 -26   0   4       4198.74       3382.91      1059.66 o                         
 -24   0   4     118249.70     116954.73      4263.17 o                         
 -22   0   4      15318.31      15641.43      1151.79 o                         
 -20   0   4      17958.44      16375.22      1879.98 o                         
 -18   0   4       3356.32       4841.92       701.34 o                         
 -16   0   4     342165.03     346099.50      8089.52 o                         
 -14   0   4    1191564.12    1182141.75     21350.35 o                         
 -12   0   4     827071.69     855257.81     14159.66 o                         
 -10   0   4      40551.97      39457.42      1072.07 o                         
  -8   0   4     157669.77     166544.77      2591.35 o                         
  -6   0   4      39882.06      40921.78       735.64 o                         
  -4   0   4       6165.87       6158.05       266.21 o                         
  -2   0   4     288101.97     291380.09      3949.16 o                         
   0   0   4      36220.66      36631.94       808.12 o                         
   2   0   4       1823.23       2816.27       380.59 o                         
   4   0   4     363233.97     406088.81      8438.87 o                         
   6   0   4     251044.12     280534.09      6056.85 o                         
   8   0   4       1925.90       1695.61       634.59 o                         
  10   0   4      20244.47      16963.92      1297.72 o                         
  12   0   4      58571.60      62753.40      2372.90 o                         
  14   0   4      12488.74       8212.41      1586.10 o                         
  16   0   4     452261.59     458266.56     11766.60 o                         
  18   0   4        365.99        -68.34       859.17 o                         
  20   0   4       3823.10       3263.59      1579.70 o                         
  22   0   4       7283.69       7419.71      1960.61 o                         
  24   0   4         74.98        -52.39      1363.13 o                         
  26   0   4     177537.16     173863.66      5902.99 o                         
  28   0   4      76635.12      76662.42      4333.10 o                         
  30   0   4      29754.55      26828.23      2743.95 o                         
  32   0   4       2849.94       5835.72      2430.81 o                         
  34   0   4      18069.17      21349.72      3901.41 o                         
  36   0   4      30428.96      27928.25      4019.72 o                         
 -39   1   4       2650.11       2785.63      1844.18 o                         
 -37   1   4       6095.28       5884.72      1957.56 o                         
 -35   1   4       3978.95       3575.70      1907.46 o                         
 -33   1   4     123036.85     127664.04      5427.58 o                         
 -31   1   4       9824.38       9104.38      1554.08 o                         
 -29   1   4       3910.76       4507.21      1307.14 o                         
 -27   1   4      51861.50      53844.68      1920.12 o                         
 -25   1   4        394.83       1100.30       762.12 o                         
 -23   1   4      29635.59      28814.53      1357.07 o                         
 -21   1   4     564178.12     561838.88      9621.41 o                         
 -19   1   4       9470.15       9657.26       613.69 o                         
 -17   1   4       8986.38       8819.80       689.37 o                         
 -15   1   4      27828.09      29290.94       850.66 o                         
 -13   1   4       1548.11        687.04       342.70 o                         
 -11   1   4        703.00       1978.14       328.07 o                         
  -9   1   4     276363.41     268149.28      3170.14 o                         
  -7   1   4     226863.69     226391.81      2348.27 o                         
  -5   1   4     209210.16     198623.56      1864.12 o                         
  -3   1   4       2089.69       2444.38       161.14 o                         
  -1   1   4      15477.31      15914.81       387.34 o                         
   1   1   4     155769.69     162481.89      2263.32 o                         
   3   1   4       9536.15      10161.91       456.03 o                         
   5   1   4      13124.06      14365.26       572.76 o                         
   7   1   4    1774554.88    1695771.62     25544.70 o                         
   9   1   4        935.37       1003.41       475.02 o                         
  11   1   4      82726.57      88212.96      2007.87 o                         
  13   1   4     125335.02     127983.45      2570.00 o                         
  15   1   4       8496.85       8237.88       655.86 o                         
  17   1   4        176.43        926.22       745.95 o                         
  19   1   4     230517.11     245017.17      4530.61 o                         
  21   1   4      72147.37      77184.76      2737.07 o                         
  23   1   4      72269.87      71925.50      2522.32 o                         
  25   1   4      15490.08      15838.92      1458.90 o                         
  27   1   4       1179.00       1762.70       913.17 o                         
  29   1   4      40835.79      44210.12      2927.74 o                         
  31   1   4       9816.62      10606.93      2459.11 o                         
  33   1   4       8640.46       9026.90      1959.56 o                         
  35   1   4     123119.62     121573.55      5061.79 o                         
  37   1   4       1936.01       4761.04      2928.17 o                         
 -38   2   4        403.81       -891.25      1695.18 o                         
 -36   2   4       8397.16       6339.59      1977.44 o                         
 -34   2   4       8278.76      11012.77      2196.18 o                         
 -32   2   4      12200.98      12887.39      1798.00 o                         
 -30   2   4     186394.05     183164.53      4670.82 o                         
 -28   2   4       1206.55       1244.26       888.43 o                         
 -26   2   4       5130.19       4865.74      1006.34 o                         
 -24   2   4      42315.90      45256.32      3327.92 o                         
 -22   2   4      31000.55      27550.69      1469.94 o                         
 -20   2   4     138907.16     134285.38      3797.76 o                         
 -18   2   4      23756.83      21421.50      1044.38 o                         
 -16   2   4      87847.22      87543.48      1702.74 o                         
 -14   2   4     448506.00     461552.56      7029.18 o                         
 -12   2   4     358108.12     356446.50      5934.09 o                         
 -10   2   4         23.62         54.50       291.01 o                         
  -8   2   4     104114.82     118255.79      1598.97 o                         
  -6   2   4       2807.90       2489.57       255.77 o                         
  -4   2   4       2994.44       2202.73       238.75 o                         
  -2   2   4    3175382.75    3184116.00     32399.27 o                         
   0   2   4     192938.84     198019.50      2416.65 o                         
   2   2   4      56912.38      58701.45       964.20 o                         
   4   2   4      23822.81      21641.78       592.01 o                         
   6   2   4       4568.87       4604.79       579.05 o                         
   8   2   4      35263.39      35022.64       852.46 o                         
  10   2   4     217376.12     236378.81      3602.20 o                         
  12   2   4      14806.52      14847.40       753.13 o                         
  14   2   4     351172.84     349753.66      6330.21 o                         
  16   2   4     138490.42     134886.88      3250.30 o                         
  18   2   4      14459.62      14573.99      1235.93 o                         
  20   2   4       2553.99       2756.56       821.92 o                         
  22   2   4      18157.14      18843.52      1255.47 o                         
  24   2   4        410.56       2527.18       910.20 o                         
  26   2   4     102789.88     102765.14      4162.11 o                         
  28   2   4      50557.88      49409.86      2844.87 o                         
  30   2   4       8502.12       7650.94      2088.09 o                         
  32   2   4      10644.68      10109.07      1725.11 o                         
  34   2   4      22867.30      25521.54      2781.12 o                         
  36   2   4      14328.19      15858.53      4053.19 o                         
 -37   3   4       6355.99       6206.46      2249.14 o                         
 -35   3   4        985.45       2751.39      1523.51 o                         
 -33   3   4      38130.95      39968.42      3082.08 o                         
 -31   3   4       7805.12       8896.79      1349.94 o                         
 -29   3   4         10.95        306.57      1172.26 o                         
 -27   3   4      82727.81      82577.02      2663.74 o                         
 -25   3   4       2251.93       2118.01       904.46 o                         
 -23   3   4       9403.21       8442.18      1078.39 o                         
 -21   3   4     524739.00     514524.12      9030.72 o                         
 -19   3   4        392.05       -153.66       561.47 o                         
 -17   3   4       4743.42       5190.55       383.17 o                         
 -15   3   4       7639.86       7549.08       560.06 o                         
 -13   3   4      82938.45      85176.80      1676.68 o                         
 -11   3   4      14076.61      16859.75       762.82 o                         
  -9   3   4     337658.59     339808.97      4646.61 o                         
  -7   3   4      39486.36      34805.15       792.70 o                         
  -5   3   4     342844.00     319367.78      4118.95 o                         
  -3   3   4         14.81        -69.27       211.04 o                         
  -1   3   4       7823.86       7187.01       434.35 o                         
   1   3   4        664.76       1147.82       296.72 o                         
   3   3   4        252.36       -362.77       362.77 o                         
   5   3   4         15.62       -341.29       341.29 o                         
   7   3   4    1683510.38    1687127.12     23869.88 o                         
   9   3   4      13439.63      13352.27       639.83 o                         
  11   3   4      28073.90      27661.80      1005.58 o                         
  13   3   4      57143.30      54608.23      1684.32 o                         
  15   3   4       5741.96       4510.98      1066.13 o                         
  17   3   4     103404.73     102149.99      2572.46 o                         
  19   3   4     217678.92     215489.44      4457.65 o                         
  21   3   4     104378.66     103360.04      2735.85 o                         
  23   3   4      76009.05      75562.91      2797.54 o                         
  25   3   4       3752.34       4505.35      1234.91 o                         
  27   3   4        784.59         40.88      1208.17 o                         
  29   3   4       2785.78        -77.96      1431.70 o                         
  31   3   4       7882.98       7125.83      1798.39 o                         
  33   3   4       4152.13       3782.16      1632.56 o                         
  35   3   4      61876.37      62945.56      4310.79 o                         
 -36   4   4        199.44      -1187.48      2297.04 o                         
 -34   4   4       9402.40       6449.99      1561.13 o                         
 -32   4   4      18937.66      20167.34      1748.60 o                         
 -30   4   4     215585.38     219869.80      4966.44 o                         
 -28   4   4       1645.06        976.34      1070.16 o                         
 -26   4   4        967.78         52.32       934.83 o                         
 -24   4   4      63845.15      69866.68      2450.68 o                         
 -22   4   4      13693.42      11560.28      1173.81 o                         
 -20   4   4      31389.07      30094.50      1750.91 o                         
 -18   4   4        510.82        188.98       618.73 o                         
 -16   4   4     132372.47     133845.39      3131.92 o                         
 -14   4   4     491778.12     489471.03      8131.08 o                         
 -12   4   4     252305.20     249380.92      4512.67 o                         
 -10   4   4      12826.41      13560.19       663.60 o                         
  -8   4   4       1773.69       1498.53       351.30 o                         
  -6   4   4      10686.81       9874.59       492.03 o                         
  -4   4   4      11058.42      10157.07       597.20 o                         
  -2   4   4     640377.62     634715.62      8378.29 o                         
   0   4   4      75504.49      73648.97      1592.41 o                         
   2   4   4       6712.37       5954.66       334.47 o                         
   4   4   4        364.60        197.04       348.96 o                         
   6   4   4      23484.93      23545.86       872.79 o                         
   8   4   4       7584.92       7426.94       614.63 o                         
  10   4   4      37380.32      35481.75      1194.54 o                         
  12   4   4      10518.98      10230.05       723.90 o                         
  14   4   4      49525.21      47188.05      1694.88 o                         
  16   4   4     185073.92     183660.38      3783.06 o                         
  18   4   4        914.74       -464.97       741.68 o                         
  20   4   4       2720.75       1854.93      1174.75 o                         
  22   4   4      11742.04      11365.72      1230.61 o                         
  24   4   4         23.46        669.71      1054.03 o                         
  26   4   4      88242.41      85508.15      6271.69 o                         
  28   4   4      32755.30      28785.26      2771.37 o                         
  30   4   4      14578.14      14072.48      3607.78 o                         
  32   4   4       1326.62       2020.11      1783.90 o                         
  34   4   4      14688.10      15387.63      2614.77 o                         
 -35   5   4       2043.05       2978.28      1889.13 o                         
 -33   5   4     103575.70     115053.30      4093.34 o                         
 -31   5   4       3164.46       4497.96      1429.55 o                         
 -29   5   4       3646.57       2451.96      1258.58 o                         
 -27   5   4       1754.19       2268.52      1137.85 o                         
 -25   5   4         77.30      -1010.60      1010.60 o                         
 -23   5   4      27932.81      26888.22      1785.66 o                         
 -21   5   4     330327.94     328879.88      6744.88 o                         
 -19   5   4      11765.93       9528.73      1152.19 o                         
 -17   5   4      35325.93      33724.47      2213.62 o                         
 -15   5   4       6505.56       6436.73       870.25 o                         
 -13   5   4       9243.30       9594.46       635.24 o                         
 -11   5   4        123.01          5.20       474.38 o                         
  -9   5   4     115648.22     112443.10      2117.52 o                         
  -7   5   4     129959.82     126611.38      1978.17 o                         
  -5   5   4      23457.91      19455.98       823.19 o                         
  -3   5   4       3363.54       2925.75       488.87 o                         
  -1   5   4       7746.41       8228.99       660.28 o                         
   1   5   4     140952.42     140426.59      2478.84 o                         
   3   5   4         52.37       -127.80       432.23 o                         
   5   5   4       6645.09       7196.40       536.85 o                         
   7   5   4     623976.19     630019.00      8935.01 o                         
   9   5   4       5672.04       5625.66       672.19 o                         
  11   5   4     112042.31     110643.89      2253.30 o                         
  13   5   4      25908.43      25137.44      1099.83 o                         
  15   5   4       7498.86       4552.04      1065.07 o                         
  17   5   4      13598.35      11145.79      1108.90 o                         
  19   5   4     123917.51     122547.41      3414.61 o                         
  21   5   4      24421.77      22786.18      1604.89 o                         
  23   5   4      55392.41      58519.48      3086.88 o                         
  25   5   4       5227.55       4162.29      1576.09 o                         
  27   5   4        146.90      -1229.47      1229.47 o                         
  29   5   4      73119.04      63555.25      4753.11 o                         
  31   5   4       7855.33      10270.18      2349.78 o                         
  33   5   4       4807.36       6499.13      2357.20 o                         
 -34   6   4       6346.30        396.33      2008.39 o                         
 -32   6   4      12194.70      11164.94      1910.66 o                         
 -30   6   4     152388.50     148926.72      4473.77 o                         
 -28   6   4         54.32      -1129.94      1129.94 o                         
 -26   6   4       1288.66       2595.18      1762.05 o                         
 -24   6   4      25194.70      24766.46      1814.42 o                         
 -22   6   4       2656.26       2927.77      1141.72 o                         
 -20   6   4       9200.27       5493.45      1155.06 o                         
 -18   6   4      11068.76      13189.02      1366.59 o                         
 -16   6   4      72970.57      70388.91      2628.11 o                         
 -14   6   4     249215.05     247022.70      4862.15 o                         
 -12   6   4     103454.15      97729.03      2254.26 o                         
 -10   6   4      10440.28       9734.88       957.97 o                         
  -8   6   4       9344.17       8136.72       804.43 o                         
  -6   6   4       2274.46       2311.10       549.66 o                         
  -4   6   4       1623.47       1923.22       532.06 o                         
  -2   6   4     240725.77     239241.28      3719.68 o                         
   0   6   4       9363.09       8019.27       674.73 o                         
   2   6   4       1773.00       1126.69       568.10 o                         
   4   6   4      22268.31      20499.81      1224.33 o                         
   6   6   4      44591.61      42012.59      1361.61 o                         
   8   6   4       2066.87       1920.24       587.16 o                         
  10   6   4      42084.90      40631.10      1467.36 o                         
  12   6   4       8668.04       9235.02       846.00 o                         
  14   6   4      41247.54      40229.35      1697.51 o                         
  16   6   4     116722.08     117402.37      3138.72 o                         
  18   6   4       2629.25       2185.17      1314.90 o                         
  20   6   4        139.06        -13.63       994.28 o                         
  22   6   4        327.33      -1260.26      1260.26 o                         
  24   6   4         65.71       2078.26      1463.26 o                         
  26   6   4      54181.29      58344.82      4970.44 o                         
  28   6   4      25282.61      22529.75      2409.73 o                         
  30   6   4       7585.41       5926.48      2209.59 o                         
 -31   7   4       5029.35       4231.63      1742.84 o                         
 -29   7   4        209.60        259.88      1702.09 o                         
 -27   7   4      19083.70      19054.39      1880.22 o                         
 -25   7   4        188.28       1621.12      1303.81 o                         
 -23   7   4       1494.31       1895.28      1219.08 o                         
 -21   7   4     139377.08     136404.09      6482.89 o                         
 -19   7   4        154.52       1102.51      1212.46 o                         
 -17   7   4        536.28       1339.44      1068.61 o                         
 -15   7   4       5719.07       4411.59      1225.60 o                         
 -13   7   4      14261.59      12886.76      1348.83 o                         
 -11   7   4       2057.47       1709.17       855.56 o                         
  -9   7   4      85445.24      85807.55      2369.64 o                         
  -7   7   4      17831.45      16648.83      1115.52 o                         
  -5   7   4     168132.28     163738.34      3122.04 o                         
  -3   7   4       1290.91        965.83       583.28 o                         
  -1   7   4         23.59        330.09       564.84 o                         
   1   7   4      33650.82      34280.30      1313.47 o                         
   3   7   4      11337.50      10861.83       862.94 o                         
   5   7   4        548.04       -478.38       595.88 o                         
   7   7   4     554099.19     573224.38      8474.71 o                         
   9   7   4         26.83       -155.22       585.97 o                         
  11   7   4       7775.86       7786.30       885.21 o                         
  13   7   4       5601.06       4907.68      1066.56 o                         
  15   7   4       2293.14       2334.20       925.19 o                         
  17   7   4      25128.49      29178.20      2007.66 o                         
  19   7   4      54712.83      53148.24      2694.00 o                         
  21   7   4      36459.05      35182.91      2416.38 o                         
  23   7   4      35558.18      33122.68      2706.93 o                         
  25   7   4        769.02        142.63      1629.47 o                         
  27   7   4        159.11      -1715.64      1715.64 o                         
  29   7   4       6089.21      -1401.96      2720.74 o                         
 -28   8   4        561.98       3375.51      1534.98 o                         
 -26   8   4       1342.49       4237.58      2284.09 o                         
 -24   8   4      33396.97      35500.77      2753.55 o                         
 -22   8   4        980.42       -372.82      1198.59 o                         
 -20   8   4      14773.60      17025.39      1774.81 o                         
 -18   8   4      24877.97      29930.26      2114.59 o                         
 -16   8   4      10777.85      11182.54      1570.05 o                         
 -14   8   4      48427.98      48099.88      2504.32 o                         
 -12   8   4      74888.90      71232.26      2933.07 o                         
 -10   8   4         47.75       -584.25      1038.31 o                         
  -8   8   4      21258.39      20622.70      2313.42 o                         
  -6   8   4       2921.00       2215.79       776.04 o                         
  -4   8   4       3152.61       3360.88       819.54 o                         
  -2   8   4     326803.22     329827.09      5475.28 o                         
   0   8   4      26268.10      24092.35      1340.21 o                         
   2   8   4       2143.46       1711.26       774.36 o                         
   4   8   4      64654.63      66394.77      2080.72 o                         
   6   8   4       1282.81        742.28       718.95 o                         
   8   8   4      16490.58      14789.32      1210.87 o                         
  10   8   4      21653.77      20575.86      1561.42 o                         
  12   8   4       3073.38       2080.08      1229.49 o                         
  14   8   4      81838.18      86173.19      3371.91 o                         
  16   8   4      39938.46      38716.11      3820.99 o                         
  18   8   4       7708.26      11782.76      2707.98 o                         
  20   8   4      27021.91      26340.62      2464.50 o                         
  22   8   4         48.64       -352.88      1484.97 o                         
  24   8   4         10.70      -1445.44      1733.42 o                         
  26   8   4      14331.15      19392.65      3272.96 o                         
 -25   9   4          7.84      -2201.29      2201.29 o                         
 -23   9   4       3627.14       3152.52      1712.67 o                         
 -21   9   4     106021.59     108674.84      5731.73 o                         
 -19   9   4        719.66        760.27      1381.25 o                         
 -17   9   4       7864.27       8001.15      1574.00 o                         
 -15   9   4       9880.56      11039.38      1604.67 o                         
 -13   9   4        129.57         39.96      1161.91 o                         
 -11   9   4       1576.21       1275.59      1233.62 o                         
  -9   9   4      44536.64      40562.64      2362.37 o                         
  -7   9   4      12987.29      15627.86      1760.54 o                         
  -5   9   4      27592.20      27586.47      1719.52 o                         
  -3   9   4         86.11       -431.34       796.95 o                         
  -1   9   4        147.50        392.86       954.36 o                         
   1   9   4        984.94       1520.43       884.21 o                         
   3   9   4        288.81        582.09       858.02 o                         
   5   9   4         44.23       -594.39       864.90 o                         
   7   9   4     192871.58     192723.08      4519.21 o                         
   9   9   4       2880.28       2888.38      1211.92 o                         
  11   9   4       1147.65       1514.49      1208.58 o                         
  13   9   4       1238.70       1457.96      1431.56 o                         
  15   9   4        281.09       3010.29      1826.33 o                         
  17   9   4       3572.64       3328.84      1671.90 o                         
  19   9   4      31333.59      26609.73      2557.10 o                         
  21   9   4      12585.76      14684.49      2397.98 o                         
 -20  10   4        309.60      -1723.53      3747.11 o                         
 -18  10   4       3954.44       3795.66      2001.85 o                         
 -16  10   4      24598.90      26323.36      2533.96 o                         
 -14  10   4      72564.69      79757.47      3739.38 o                         
 -12  10   4       7077.40       4624.42      1510.15 o                         
 -10  10   4      15812.21      13576.85      1805.62 o                         
  -8  10   4      10321.17      10639.47      1525.23 o                         
  -6  10   4       5448.48       5471.48      2037.18 o                         
  -4  10   4       2681.70       2907.88      1295.15 o                         
  -2  10   4      16472.41      15292.52      1753.17 o                         
   0  10   4        494.68       -121.29      1108.12 o                         
   2  10   4        133.28        441.89      1050.82 o                         
   4  10   4       1251.21       -701.05      1060.72 o                         
   6  10   4      13864.91      13387.95      1578.03 o                         
   8  10   4        121.39      -1214.17      1214.17 o                         
  10  10   4      12663.74      12800.86      1838.51 o                         
  12  10   4        544.73         84.74      1475.18 o                         
  14  10   4       2374.39       1570.96      2052.70 o                         
  16  10   4      32667.84      31567.45      3799.66 o                         
 -11  11   4         63.52      -1367.51      1838.20 o                         
  -9  11   4      16462.17      17898.27      3165.18 o                         
  -7  11   4       9141.02       7238.36      1945.65 o                         
  -5  11   4       4802.48       4349.05      1940.69 o                         
  -3  11   4         39.79      -1573.95      1573.95 o                         
  -1  11   4        102.36      -1606.47      1606.47 o                         
   1  11   4       1751.90       5542.34      1779.06 o                         
   3  11   4         93.15       2302.11      1686.38 o                         
   5  11   4        573.28      -1542.30      1720.14 o                         
   7  11   4      72941.22      76173.98      4526.20 o                         
   9  11   4        780.74       4442.09      2849.03 o                         
 -38   1   5      19288.36      23723.63      2630.45 o                         
 -36   1   5        289.95        800.00      1480.82 o                         
 -34   1   5       6129.73       6225.03      1713.37 o                         
 -32   1   5         12.17       -513.29      1100.11 o                         
 -30   1   5       1720.59        507.19      1192.49 o                         
 -28   1   5        872.92       1368.35       863.99 o                         
 -26   1   5         92.22       -631.64       749.08 o                         
 -24   1   5       2997.77       2674.09       725.02 o                         
 -22   1   5       1376.36        927.44       460.60 o                         
 -20   1   5      21988.09      22738.96       899.97 o                         
 -18   1   5       3960.96       4757.27       486.14 o                         
 -16   1   5        220.91        399.13       346.10 o                         
 -14   1   5        691.91        833.63       389.18 o                         
 -12   1   5       1924.60       2049.79       316.74 o                         
 -10   1   5       9888.41      10438.94       350.10 o                         
  -8   1   5       3093.87       3143.18       318.56 o                         
  -6   1   5       1380.60       1584.85       189.30 o                         
  -4   1   5      35839.27      36625.86       467.27 o                         
  -2   1   5        624.93        952.43       178.89 o                         
   0   1   5         18.71       -130.66       189.58 o                         
   2   1   5      12113.93      11543.86       503.06 o                         
   4   1   5       2784.53       3207.11       559.84 o                         
   6   1   5        920.36       1619.97       422.24 o                         
   8   1   5       1340.45       1464.36       490.27 o                         
  10   1   5        343.68        890.45       529.44 o                         
  12   1   5      15289.20      15640.84      1012.73 o                         
  14   1   5         84.90       2260.31      2714.08 o                         
  16   1   5      13270.45      14147.04       950.98 o                         
  18   1   5         91.41        411.49       533.94 o                         
  20   1   5          5.81       -136.90       786.72 o                         
  22   1   5        866.19       1850.88       882.21 o                         
  24   1   5       9771.38      11678.94      1263.94 o                         
  26   1   5       2400.01        812.57       931.20 o                         
  28   1   5        164.64       -657.17      1149.83 o                         
  30   1   5       8113.34       9952.27      1658.61 o                         
  32   1   5       1407.34       2148.09      1492.38 o                         
  34   1   5       1188.78       3621.65      1752.19 o                         
  36   1   5         23.73       1612.52      1787.09 o                         
 -39   2   5        271.69       1292.22      1999.03 o                         
 -37   2   5        251.15       2065.71      1903.15 o                         
 -35   2   5       3061.74       -799.46      1570.38 o                         
 -33   2   5        487.86       1445.97      1363.44 o                         
 -31   2   5        326.48        462.42      1100.60 o                         
 -29   2   5       8212.44       6162.85      1108.62 o                         
 -27   2   5        338.64       -360.90       833.10 o                         
 -25   2   5         92.96       -622.01       994.14 o                         
 -23   2   5       1201.63       1848.88       871.42 o                         
 -21   2   5       6501.02       5350.90       627.97 o                         
 -19   2   5       5572.85       3602.86       559.04 o                         
 -17   2   5      18737.74      18294.82       863.42 o                         
 -15   2   5       7221.03       8123.48       543.76 o                         
 -13   2   5      12098.59      12046.88       669.22 o                         
 -11   2   5       6200.59       5672.87       478.11 o                         
  -9   2   5        780.18       1470.89       284.68 o                         
  -7   2   5       4841.82       4594.69       308.79 o                         
  -5   2   5       1236.37       1316.85       228.78 o                         
  -3   2   5        789.84        364.37       216.03 o                         
  -1   2   5         39.35        283.02       265.78 o                         
   1   2   5       1015.71        494.63       342.49 o                         
   3   2   5        638.73        650.37       297.83 o                         
   5   2   5       6250.24       5529.34       368.00 o                         
   7   2   5       1413.33       1608.21       368.57 o                         
   9   2   5        143.72          5.77       382.95 o                         
  11   2   5      18860.64      19116.27       816.31 o                         
  13   2   5       4176.72       3941.01       418.63 o                         
  15   2   5        204.33       1406.16       751.49 o                         
  17   2   5       2827.42       2336.41       832.35 o                         
  19   2   5        172.99       1355.19      1059.15 o                         
  21   2   5        604.60       -454.95       760.43 o                         
  23   2   5      12410.51      12697.82      1331.01 o                         
  25   2   5        417.88       -593.71      1389.68 o                         
  27   2   5       6505.27       5071.62      1434.38 o                         
  29   2   5       1042.29        -58.28      1223.79 o                         
  31   2   5        719.87        616.13      1386.67 o                         
  33   2   5       2975.21       2853.67      1762.17 o                         
  35   2   5         43.86      -1122.40      1613.15 o                         
 -38   3   5        537.40       1707.13      1902.50 o                         
 -36   3   5       1950.62       1093.45      1924.31 o                         
 -34   3   5       2758.59        642.49      1336.20 o                         
 -32   3   5      15202.55      17734.30      1751.61 o                         
 -30   3   5        152.55        540.85      1016.38 o                         
 -28   3   5        241.98       -897.03       897.03 o                         
 -26   3   5      10611.93      10976.96      1738.01 o                         
 -24   3   5         99.07       -623.45       780.24 o                         
 -22   3   5         18.60       -327.65       762.48 o                         
 -20   3   5         24.46        876.55       587.64 o                         
 -18   3   5      22552.95      21287.05       796.34 o                         
 -16   3   5       9315.70       8146.87       891.42 o                         
 -14   3   5       6906.09       8504.34       649.95 o                         
 -12   3   5       8889.43       7853.71       694.76 o                         
 -10   3   5      73594.60      72799.03      1423.44 o                         
  -8   3   5       8266.04       7751.90       549.12 o                         
  -6   3   5       2816.58       2815.04       332.89 o                         
  -4   3   5      39451.94      38320.80       884.24 o                         
  -2   3   5       2487.33       1920.53       279.53 o                         
   0   3   5        402.54        232.23       295.09 o                         
   2   3   5     109619.67     111606.09      1794.54 o                         
   4   3   5       9791.12       9651.55       569.43 o                         
   6   3   5      10002.53      10248.25       633.04 o                         
   8   3   5      62169.78      61594.87      1296.06 o                         
  10   3   5       5763.00       5770.66       527.71 o                         
  12   3   5       6646.20       6440.42       590.48 o                         
  14   3   5       7921.96       6258.43       802.67 o                         
  16   3   5        987.17        465.33       660.07 o                         
  18   3   5          2.35        232.61       790.61 o                         
  20   3   5        188.55       -821.57       821.57 o                         
  22   3   5       2015.07        620.15      1108.28 o                         
  24   3   5       1310.79       2220.10      1258.46 o                         
  26   3   5        147.65      -1147.28      1147.28 o                         
  28   3   5        194.85        271.11      1329.41 o                         
  30   3   5      23199.45      22167.49      2353.41 o                         
  32   3   5       4376.26       3441.44      2283.83 o                         
  34   3   5        215.90      -1131.26      1551.24 o                         
 -37   4   5        864.96       1584.84      1708.51 o                         
 -35   4   5       8467.79       8856.43      1714.54 o                         
 -33   4   5         19.17      -1095.66      1276.82 o                         
 -31   4   5        403.29       1576.78      1154.15 o                         
 -29   4   5        230.14       -696.29      1024.38 o                         
 -27   4   5       2865.22        167.26      1009.12 o                         
 -25   4   5       6269.30       4929.99      1025.58 o                         
 -23   4   5       9098.83       7485.68      1606.38 o                         
 -21   4   5       2771.58       2590.12       849.19 o                         
 -19   4   5        134.67        165.37       579.63 o                         
 -17   4   5      39201.97      39268.05      1503.74 o                         
 -15   4   5       6286.92       6236.56       749.92 o                         
 -13   4   5       2776.72       1690.92       645.51 o                         
 -11   4   5       9441.76       9321.61       544.69 o                         
  -9   4   5       9907.39      10069.13       922.90 o                         
  -7   4   5      19167.14      20106.08       897.37 o                         
  -5   4   5      17416.93      16433.68       572.59 o                         
  -3   4   5      17894.20      17333.87       727.62 o                         
  -1   4   5       2494.96       3310.84       495.23 o                         
   1   4   5        921.96        498.52       181.31 o                         
   3   4   5       4028.80       3777.79       503.13 o                         
   5   4   5      14323.66      14007.50       697.73 o                         
   7   4   5        506.74       -390.67       390.67 o                         
   9   4   5        319.05        234.96       529.35 o                         
  11   4   5      43860.06      43903.72      1337.76 o                         
  13   4   5        370.25        317.35       454.58 o                         
  15   4   5       1801.47       1513.63       751.87 o                         
  17   4   5      21341.29      23138.48      1343.72 o                         
  19   4   5       7292.00       8732.25      1058.21 o                         
  21   4   5       6557.76       6560.43      1431.41 o                         
  23   4   5      11484.89      11607.77      1738.19 o                         
  25   4   5       6581.78       7663.22      1572.09 o                         
  27   4   5       8432.95       7699.01      2767.88 o                         
  29   4   5        725.33      -1289.54      1730.72 o                         
  31   4   5       1789.29       -499.73      1712.51 o                         
  33   4   5       2370.09       2867.83      2152.94 o                         
 -36   5   5         67.71       3732.82      1762.53 o                         
 -34   5   5       1312.58       3021.36      1509.85 o                         
 -32   5   5      29486.04      26885.05      2091.10 o                         
 -30   5   5         28.36        249.89      1170.68 o                         
 -28   5   5        850.92        459.68      1133.60 o                         
 -26   5   5      23024.21      21447.83      1738.40 o                         
 -24   5   5       2123.36       1635.32      1041.51 o                         
 -22   5   5        571.81       -623.60       836.60 o                         
 -20   5   5       2340.08       -238.00       992.31 o                         
 -18   5   5      18932.52      18694.64      1443.98 o                         
 -16   5   5      37510.67      35630.04      1535.01 o                         
 -14   5   5       2587.05       2933.17      1011.60 o                         
 -12   5   5       4384.06       3325.35       550.97 o                         
 -10   5   5      29905.17      27181.63      1373.94 o                         
  -8   5   5      23291.53      22817.51       812.85 o                         
  -6   5   5       8432.13       8365.67       606.37 o                         
  -4   5   5     143958.02     141837.08      2400.19 o                         
  -2   5   5       8561.14       8071.48       637.33 o                         
   0   5   5         15.00       -274.32       448.13 o                         
   2   5   5     144449.14     147790.48      2595.86 o                         
   4   5   5       2266.88       1980.35       344.81 o                         
   6   5   5       2216.66       1984.32       444.42 o                         
   8   5   5      30253.63      28586.95      1083.37 o                         
  10   5   5        409.06        784.20       511.01 o                         
  12   5   5       3598.62       3959.59       635.87 o                         
  14   5   5      18036.62      17464.27       944.32 o                         
  16   5   5       4941.94       4457.30       910.72 o                         
  18   5   5       4435.97       5146.52       956.11 o                         
  20   5   5       2409.18       3687.74      1109.10 o                         
  22   5   5       2734.49       3290.73      1216.97 o                         
  24   5   5       1466.83        635.53      1435.80 o                         
  26   5   5        337.52       -214.27      1297.75 o                         
  28   5   5         32.24          8.83      1610.20 o                         
  30   5   5       4385.33       4647.58      2091.51 o                         
  32   5   5       2665.66       1392.99      2146.89 o                         
 -33   6   5        285.35       -107.11      1867.25 o                         
 -31   6   5       2370.48       2257.53      1400.74 o                         
 -29   6   5       8814.90      10279.53      1566.31 o                         
 -27   6   5       3736.24       6872.08      1355.41 o                         
 -25   6   5       1423.00       1773.39      1426.04 o                         
 -23   6   5      29767.16      28765.12      1937.66 o                         
 -21   6   5       5820.18       3380.32      1084.30 o                         
 -19   6   5       7674.08       7411.19      1212.51 o                         
 -17   6   5      29300.71      30176.47      1808.38 o                         
 -15   6   5       4444.04       5272.68       949.11 o                         
 -13   6   5      16235.46      15946.51      1178.21 o                         
 -11   6   5      27787.38      28118.87      1332.35 o                         
  -9   6   5        440.83        158.53       569.15 o                         
  -7   6   5       2378.05       2374.87       565.06 o                         
  -5   6   5      20216.82      18406.06       908.61 o                         
  -3   6   5      13358.18      11885.35       783.37 o                         
  -1   6   5      24443.99      22711.08      1108.02 o                         
   1   6   5       2521.06       1864.96       561.36 o                         
   3   6   5         29.61       -506.52       511.36 o                         
   5   6   5       8128.73       9301.41       759.71 o                         
   7   6   5       2917.74       2710.75       605.30 o                         
   9   6   5        144.40       -304.20       525.65 o                         
  11   6   5      46857.80      49053.98      1595.33 o                         
  13   6   5       1506.70        934.44       601.62 o                         
  15   6   5        261.34       1297.57       923.79 o                         
  17   6   5      42484.31      44065.36      2246.00 o                         
  19   6   5         16.38       -208.06      1015.56 o                         
  21   6   5        342.28       1327.54      1181.80 o                         
  23   6   5      17520.25      17143.54      1872.89 o                         
  25   6   5       3799.91       3923.92      1528.18 o                         
  27   6   5       5461.75       6708.46      2474.21 o                         
  29   6   5       6905.32       2730.93      1802.89 o                         
 -32   7   5      11870.75      11360.03      2986.74 o                         
 -30   7   5        449.93        198.12      1536.51 o                         
 -28   7   5       2040.60       4833.96      1493.44 o                         
 -26   7   5      12015.30      14102.54      1794.05 o                         
 -24   7   5       4376.39       3975.48      1312.45 o                         
 -22   7   5       2708.41       2042.44      1038.37 o                         
 -20   7   5       6403.15       5359.01      1263.68 o                         
 -18   7   5       5526.79       6001.80      1252.79 o                         
 -16   7   5       8023.51       7662.73      1308.01 o                         
 -14   7   5        753.74       -580.96       819.00 o                         
 -12   7   5      17971.22      22176.68      1611.82 o                         
 -10   7   5      44753.89      42826.91      1665.04 o                         
  -8   7   5      10263.59       9794.56      1002.27 o                         
  -6   7   5       6232.02       5312.23       794.98 o                         
  -4   7   5     126303.16     127546.59      2458.04 o                         
  -2   7   5       8145.26       7255.83       782.32 o                         
   0   7   5         18.57        295.93       555.62 o                         
   2   7   5      68074.52      71823.80      1767.78 o                         
   4   7   5       3447.83       3359.62       690.72 o                         
   6   7   5       1780.86       1397.96       634.72 o                         
   8   7   5      62851.41      61940.29      1781.82 o                         
  10   7   5       1062.44       1300.49       706.67 o                         
  12   7   5        986.14       1864.75       812.61 o                         
  14   7   5      15767.06      15169.57      1502.31 o                         
  16   7   5       4918.23       4682.08      1289.04 o                         
  18   7   5          4.49        457.48      1038.23 o                         
  20   7   5        957.78       1470.02      1096.50 o                         
  22   7   5          4.08        690.14      1767.76 o                         
  24   7   5      24079.08      29621.15      2718.04 o                         
  26   7   5       1046.07       2418.24      1790.85 o                         
  28   7   5        405.83        623.18      1741.61 o                         
 -29   8   5       8473.37       6858.75      2830.70 o                         
 -27   8   5       1778.44       2346.60      1907.81 o                         
 -25   8   5       2172.67       1788.75      1520.15 o                         
 -23   8   5       4049.62       3729.38      1430.67 o                         
 -21   8   5         49.09       -450.55      1233.23 o                         
 -19   8   5       3732.07       3009.07      2056.91 o                         
 -17   8   5      47875.24      52960.73      2726.12 o                         
 -15   8   5        457.28        966.07      1018.29 o                         
 -13   8   5       3317.16       3582.80      1192.78 o                         
 -11   8   5      19254.69      24766.13      1850.31 o                         
  -9   8   5       3533.79       3764.89      1110.52 o                         
  -7   8   5       2588.98       1054.27       841.09 o                         
  -5   8   5       8318.05       8176.03       966.62 o                         
  -3   8   5      10914.32      12089.34      1093.15 o                         
  -1   8   5         45.16        217.29       765.16 o                         
   1   8   5       2373.65       1213.44       772.77 o                         
   3   8   5       7245.61       7258.79       959.21 o                         
   5   8   5      34175.48      38434.38      1722.28 o                         
   7   8   5          1.94        737.28       846.79 o                         
   9   8   5        722.77       1346.60      1024.80 o                         
  11   8   5      42325.43      47185.67      2529.43 o                         
  13   8   5        480.53      -1075.76      1075.76 o                         
  15   8   5       7071.75       6827.65      1422.45 o                         
  17   8   5      13712.25       9993.08      1826.99 o                         
  19   8   5       4634.79       3389.17      1817.83 o                         
  21   8   5         16.74        464.01      1578.86 o                         
  23   8   5      29005.65      27305.90      2645.43 o                         
  25   8   5       5972.11       3863.83      1844.68 o                         
 -24   9   5         63.45       2716.38      1549.96 o                         
 -22   9   5         64.94       1331.79      1551.99 o                         
 -20   9   5       2398.67       2907.43      1386.61 o                         
 -18   9   5      22730.71      25884.73      2133.74 o                         
 -16   9   5      17674.38      18488.54      1909.26 o                         
 -14   9   5         13.10         -6.54      1623.19 o                         
 -12   9   5       2714.57       3784.37      1202.72 o                         
 -10   9   5      46930.82      47680.87      2593.32 o                         
  -8   9   5       8850.00       9673.39      1414.20 o                         
  -6   9   5       1772.61        279.46      1370.24 o                         
  -4   9   5      32440.77      33952.89      1879.04 o                         
  -2   9   5        471.17       -524.33       874.36 o                         
   0   9   5       1210.91       1248.89       820.52 o                         
   2   9   5      85858.32      92692.62      2877.14 o                         
   4   9   5       8774.05       8135.61      1270.48 o                         
   6   9   5       7676.10       7241.14      1143.59 o                         
   8   9   5      22695.80      23102.77      2172.35 o                         
  10   9   5       4281.53       2632.10      1377.72 o                         
  12   9   5       2050.88       2288.82      1322.36 o                         
  14   9   5       4657.62       3807.99      1494.70 o                         
  16   9   5        122.77        -44.57      1356.21 o                         
  18   9   5        166.95       1650.41      1717.34 o                         
  20   9   5         92.84       1332.98      1681.91 o                         
 -19  10   5        216.27        -33.16      1656.60 o                         
 -17  10   5      31829.18      30016.12      3244.07 o                         
 -15  10   5        596.33       1680.57      1393.01 o                         
 -13  10   5      11862.97      11342.26      1699.50 o                         
 -11  10   5       5241.60       5202.81      1439.01 o                         
  -9  10   5       3505.91       1107.55      1470.17 o                         
  -7  10   5        227.25        334.55      1327.87 o                         
  -5  10   5      13730.50      15052.93      2589.75 o                         
  -3  10   5       7700.82       7806.32      1847.21 o                         
  -1  10   5       8451.38       6487.32      1328.42 o                         
   1  10   5         37.96       -258.93      1101.91 o                         
   3  10   5        217.78       -823.54      1244.34 o                         
   5  10   5       3604.77       4082.70      1286.83 o                         
   7  10   5        372.99        263.03      1335.37 o                         
   9  10   5        116.77       -453.00      1307.31 o                         
  11  10   5      39954.49      40850.11      2752.23 o                         
  13  10   5        197.65       -863.01      1503.61 o                         
  15  10   5        406.38        917.59      1708.53 o                         
 -10  11   5       4279.93       4258.50      2139.82 o                         
  -8  11   5       7254.21       7701.90      2756.51 o                         
  -6  11   5       3013.25       1579.35      1685.99 o                         
  -4  11   5      38147.77      44324.52      3810.92 o                         
  -2  11   5        674.12       -853.93      2258.84 o                         
   0  11   5        211.75        393.91      2145.54 o                         
   2  11   5      33945.62      37586.42      2877.64 o                         
   4  11   5       1287.34      -1180.27      1755.14 o                         
   6  11   5        852.54        775.11      1701.08 o                         
   8  11   5       8113.19       9283.82      3102.59 o                         
 -40   0   6      84784.51      79007.45      8023.24 o                         
 -38   0   6      18778.52      22593.40      3657.42 o                         
 -36   0   6         13.14       -140.32      2600.94 o                         
 -34   0   6      68063.28      69618.95      5412.27 o                         
 -32   0   6         18.80      -1414.51      1787.31 o                         
 -30   0   6       5244.11       8286.67      2559.78 o                         
 -28   0   6     397637.69     393765.59     10821.83 o                         
 -26   0   6          3.40        951.98       789.21 o                         
 -24   0   6       8310.28       8911.13      1011.81 o                         
 -22   0   6     107737.81     101775.98      3115.39 o                         
 -20   0   6       5268.75       5777.12       749.64 o                         
 -18   0   6      14898.69      15774.79       986.07 o                         
 -16   0   6     816777.50     777227.56     14370.88 o                         
 -14   0   6     148058.95     147327.95      3234.28 o                         
 -12   0   6      70026.62      73175.02      1588.81 o                         
 -10   0   6         60.09        441.77       277.31 o                         
  -8   0   6      78806.10      81053.73      1578.70 o                         
  -6   0   6     340207.72     354844.50      4896.22 o                         
  -4   0   6     104176.40     106204.41      1631.72 o                         
  -2   0   6     154341.34     161380.86      2628.21 o                         
   0   0   6    4290323.50    4270310.50     68484.66 o                         
   2   0   6     267246.97     280335.16      5978.61 o                         
   4   0   6     197172.66     210302.28      5297.25 o                         
   6   0   6     254963.66     305889.12      7627.80 o                         
   8   0   6      75343.80      85527.93      2833.81 o                         
  10   0   6      31591.84      38715.95      2654.24 o                         
  12   0   6    1016745.06    1062935.00     31044.89 o                         
  14   0   6       2663.56       3374.85      1376.94 o                         
  16   0   6      65853.34      62864.33      7714.65 o                         
  18   0   6      72648.31      75190.20      6407.11 o                         
  20   0   6       2250.09       4147.46      1316.32 o                         
  22   0   6     192920.56     194517.34      6214.04 o                         
  24   0   6      74224.39      71579.16      3613.60 o                         
  26   0   6      31546.15      33945.25      2743.97 o                         
  28   0   6     264987.47     271208.38      8508.63 o                         
  30   0   6       8798.74       5573.82      1909.53 o                         
  32   0   6        263.24       1371.35      2162.24 o                         
  34   0   6       1705.07       1212.30      2275.55 o                         
  36   0   6       5998.89       6832.97      4011.62 o                         
 -39   1   6      17938.22      15281.37      3531.43 o                         
 -37   1   6     129976.02     132753.86      5028.63 o                         
 -35   1   6      26645.14      27406.82      2672.75 o                         
 -33   1   6       2141.73       2250.13      1717.99 o                         
 -31   1   6      31594.94      29220.50      2052.22 o                         
 -29   1   6      26015.74      24952.88      1740.93 o                         
 -27   1   6      10687.67       9926.68      1102.68 o                         
 -25   1   6      28948.79      25533.11      1254.64 o                         
 -23   1   6      44889.07      44022.84      1297.67 o                         
 -21   1   6      59162.39      58594.13      1457.50 o                         
 -19   1   6     415302.53     429141.38      5975.91 o                         
 -17   1   6        997.99        998.37       386.08 o                         
 -15   1   6      30561.67      31498.65       859.85 o                         
 -13   1   6       2166.31       2765.70       297.95 o                         
 -11   1   6       8231.59       7913.87       430.62 o                         
  -9   1   6     537339.62     527434.62      6284.41 o                         
  -7   1   6     865991.12     865692.88      9304.15 o                         
  -5   1   6      26331.77      24112.53       466.90 o                         
  -3   1   6         76.33         40.68       201.92 o                         
  -1   1   6      66048.52      68053.38       972.72 o                         
   1   1   6      23131.06      23124.30       858.92 o                         
   3   1   6     208612.70     224607.41      3690.54 o                         
   5   1   6      27157.59      28817.74       884.36 o                         
   7   1   6        579.19        234.96       430.38 o                         
   9   1   6     617688.88     616912.81     12480.66 o                         
  11   1   6       4009.31       3852.74       712.58 o                         
  13   1   6      59636.49      61689.43      1990.02 o                         
  15   1   6       3262.42       3192.34       685.58 o                         
  17   1   6       1502.14       1340.03      1044.89 o                         
  19   1   6      95240.35      95540.63      3034.33 o                         
  21   1   6     386269.75     389161.88      7557.53 o                         
  23   1   6      39207.47      41525.91      2001.88 o                         
  25   1   6       2621.30       1889.76       999.66 o                         
  27   1   6      37952.25      35764.37      2063.49 o                         
  29   1   6      11679.35      11274.77      1614.31 o                         
  31   1   6      44989.30      45922.49      2758.45 o                         
  33   1   6      25105.16      25431.98      3321.45 o                         
  35   1   6       4759.88       6200.38      2055.23 o                         
 -38   2   6      42047.20      40420.07      3392.29 o                         
 -36   2   6       4628.26       4760.35      1884.63 o                         
 -34   2   6      61614.92      58489.89      3145.94 o                         
 -32   2   6         15.64       -993.01      1117.47 o                         
 -30   2   6       5743.64       7454.43      1182.27 o                         
 -28   2   6     512525.69     518005.03     12383.31 o                         
 -26   2   6      11167.82       9261.11      1083.68 o                         
 -24   2   6         39.84        772.78       757.27 o                         
 -22   2   6       2627.84       1504.44       537.07 o                         
 -20   2   6      59366.91      61290.44      1485.97 o                         
 -18   2   6       2922.09       3408.27       476.51 o                         
 -16   2   6     683833.12     693703.31      9675.49 o                         
 -14   2   6      63978.55      63492.43      1421.32 o                         
 -12   2   6     235651.89     236372.36      3203.27 o                         
 -10   2   6      23015.39      24836.67       588.09 o                         
  -8   2   6      22105.45      25225.10       693.84 o                         
  -6   2   6      12570.41      13875.46       408.18 o                         
  -4   2   6       3477.68       2268.30       298.91 o                         
  -2   2   6     200454.66     206222.56      2610.51 o                         
   0   2   6    2106545.25    2083577.75     27475.04 o                         
   2   2   6      73843.50      71988.38      1439.66 o                         
   4   2   6       5689.09       5030.58       617.70 o                         
   6   2   6      89992.03      90700.46      1816.47 o                         
   8   2   6      16413.66      15308.61       831.11 o                         
  10   2   6      43736.38      45052.39      1614.03 o                         
  12   2   6     741478.50     742132.44     11779.94 o                         
  14   2   6     115065.27     113681.91      3016.63 o                         
  16   2   6        159.34         42.77       416.58 o                         
  18   2   6       5385.08       5426.70      1362.63 o                         
  20   2   6       2513.26       2476.12      1087.38 o                         
  22   2   6       8749.53       7264.95      1144.71 o                         
  24   2   6      55694.42      53885.82      2318.41 o                         
  26   2   6      19929.35      21135.09      1917.60 o                         
  28   2   6      89908.20      99347.12      3741.89 o                         
  30   2   6       5947.66       6235.63      1549.95 o                         
  32   2   6       2711.21        917.86      1482.13 o                         
  34   2   6       1475.16       -737.70      1787.98 o                         
 -37   3   6      94068.30      90064.34      4880.56 o                         
 -35   3   6      36163.27      32758.83      2379.21 o                         
 -33   3   6        842.94       2298.64      1256.07 o                         
 -31   3   6      53721.49      53203.64      2606.69 o                         
 -29   3   6      39982.70      38137.04      2009.91 o                         
 -27   3   6      21559.36      22247.24      1525.77 o                         
 -25   3   6      63233.28      61211.75      2278.81 o                         
 -23   3   6       5705.79       5304.53       949.73 o                         
 -21   3   6      43684.25      43302.04      1563.07 o                         
 -19   3   6     289317.41     296672.28      4630.03 o                         
 -17   3   6        736.38       1047.89       441.74 o                         
 -15   3   6      14668.75      14394.91       795.81 o                         
 -13   3   6      13329.75      12012.78       962.00 o                         
 -11   3   6      36409.10      35123.14       911.97 o                         
  -9   3   6    1385459.00    1435078.25     19223.06 o                         
  -7   3   6     678882.81     689612.38      8551.23 o                         
  -5   3   6     124456.21     124845.63      1755.75 o                         
  -3   3   6     186256.67     203850.05      2769.42 o                         
  -1   3   6       1231.12        508.97       312.45 o                         
   1   3   6        552.59        156.17       336.36 o                         
   3   3   6     137717.75     148742.77      2284.54 o                         
   5   3   6      18921.27      19392.53       776.46 o                         
   7   3   6        156.78        506.57       386.33 o                         
   9   3   6     211308.38     208878.17      3480.44 o                         
  11   3   6      46374.18      45524.52      1262.92 o                         
  13   3   6      15460.20      15973.26       839.85 o                         
  15   3   6       2806.48       3154.26       907.30 o                         
  17   3   6          2.06       -602.30       865.33 o                         
  19   3   6       9869.33      10188.09      1288.74 o                         
  21   3   6     271336.94     272318.12      6554.38 o                         
  23   3   6      20755.70      21767.53      1925.97 o                         
  25   3   6       4861.99       4695.52      2135.79 o                         
  27   3   6      32839.68      34048.34      2496.25 o                         
  29   3   6       4540.67       6409.14      1968.84 o                         
  31   3   6      43250.05      40870.94      3486.49 o                         
  33   3   6      25212.63      21664.73      4415.22 o                         
 -36   4   6        545.73      -2027.34      2027.34 o                         
 -34   4   6      25107.76      28066.85      2223.67 o                         
 -32   4   6        489.37       -529.11      1062.35 o                         
 -30   4   6       3096.63       2952.60      1121.71 o                         
 -28   4   6     338147.22     351536.28      7709.86 o                         
 -26   4   6        368.33       -261.13       868.43 o                         
 -24   4   6       3784.89       3399.75       963.00 o                         
 -22   4   6       4391.61       4317.33       971.86 o                         
 -20   4   6       9710.60       8936.92      1004.09 o                         
 -18   4   6       5099.39       4243.62      1212.46 o                         
 -16   4   6     553555.94     540221.00      9755.32 o                         
 -14   4   6      60278.32      60943.65      1913.33 o                         
 -12   4   6      40358.94      37815.06      1115.60 o                         
 -10   4   6         84.05        -48.63       370.30 o                         
  -8   4   6      10580.48      11455.97       545.55 o                         
  -6   4   6     116187.77     119949.77      2078.57 o                         
  -4   4   6      21567.20      20124.61       827.27 o                         
  -2   4   6      55034.54      54240.41      1300.58 o                         
   0   4   6    1510731.38    1493780.88     18999.52 o                         
   2   4   6      37945.98      37772.09      1229.43 o                         
   4   4   6      10807.27       9972.27       574.59 o                         
   6   4   6      42548.75      42221.84      1152.11 o                         
   8   4   6        566.44        516.12       450.79 o                         
  10   4   6        632.78         14.34       471.37 o                         
  12   4   6     640901.19     638817.88      9697.92 o                         
  14   4   6      23205.71      22240.97       962.31 o                         
  16   4   6      29145.88      28185.15      2007.05 o                         
  18   4   6       7234.73       6610.81      1128.57 o                         
  20   4   6       6313.48       5496.94      1232.66 o                         
  22   4   6      49572.08      48170.68      4011.97 o                         
  24   4   6      57791.55      55476.74      3784.84 o                         
  26   4   6      15661.53      17764.62      2286.34 o                         
  28   4   6     115340.11     119375.07      5168.92 o                         
  30   4   6       6096.12       8045.67      2140.44 o                         
  32   4   6         21.17         63.43      1873.32 o                         
 -35   5   6      15445.31      12335.42      2551.64 o                         
 -33   5   6       4857.39       5467.39      1484.38 o                         
 -31   5   6      18254.77      17307.24      2122.63 o                         
 -29   5   6       8437.37      10387.09      1500.04 o                         
 -27   5   6       3191.28       4793.15      1209.62 o                         
 -25   5   6       4422.13       3046.01      1112.76 o                         
 -23   5   6      40937.24      38950.64      2815.93 o                         
 -21   5   6      32739.58      29269.08      1750.32 o                         
 -19   5   6     168736.11     167051.84      4022.85 o                         
 -17   5   6       9203.01       6424.10      1012.03 o                         
 -15   5   6      18005.74      17630.24      1550.13 o                         
 -13   5   6       8693.05       7408.62       624.76 o                         
 -11   5   6         99.69       -415.60       415.60 o                         
  -9   5   6      89729.97      88847.87      1689.64 o                         
  -7   5   6     344791.31     335908.97      4747.72 o                         
  -5   5   6        731.72        165.74       456.97 o                         
  -3   5   6       1932.26       1715.21       504.90 o                         
  -1   5   6      23193.01      22099.31       982.59 o                         
   1   5   6       5643.18       5675.98       592.38 o                         
   3   5   6     103558.54     103542.01      1706.03 o                         
   5   5   6      21448.27      21151.84       756.54 o                         
   7   5   6       5656.52       6418.69       631.16 o                         
   9   5   6     359749.12     359764.25      5842.95 o                         
  11   5   6       3977.79       3773.81       626.48 o                         
  13   5   6      39737.11      39493.45      1349.55 o                         
  15   5   6       5101.98       4007.13       779.09 o                         
  17   5   6       2169.70       2650.55      1002.11 o                         
  19   5   6     106997.62     107683.41      3362.59 o                         
  21   5   6     172177.89     166958.19      4458.36 o                         
  23   5   6      26082.07      20720.47      1862.01 o                         
  25   5   6      19636.24      22100.60      2582.90 o                         
  27   5   6      15292.82      16424.83      2381.10 o                         
  29   5   6       5292.81       5459.84      2176.24 o                         
  31   5   6      35024.04      35974.48      3404.98 o                         
 -34   6   6      13867.89      15360.67      3158.35 o                         
 -32   6   6        411.37        452.41      1365.15 o                         
 -30   6   6       2997.51       5004.16      1449.95 o                         
 -28   6   6     128400.11     126154.62      3911.55 o                         
 -26   6   6       2221.16       -701.54      1094.17 o                         
 -24   6   6       1125.78         80.94      1060.88 o                         
 -22   6   6         52.11        480.37      1288.71 o                         
 -20   6   6       3659.40       1410.81      1235.48 o                         
 -18   6   6       6285.37       6036.40      1129.43 o                         
 -16   6   6     218816.39     224903.94      5027.93 o                         
 -14   6   6      24893.83      23050.54      1352.15 o                         
 -12   6   6      15254.38      13910.70       933.83 o                         
 -10   6   6      13282.00      10933.49       822.68 o                         
  -8   6   6       4044.01       4281.19       866.43 o                         
  -6   6   6       1578.68        853.80       539.58 o                         
  -4   6   6      18480.72      16822.47       905.51 o                         
  -2   6   6      47078.33      44028.50      1443.28 o                         
   0   6   6     694321.88     701297.50      9500.20 o                         
   2   6   6      56938.63      54741.60      1555.38 o                         
   4   6   6      21511.45      18888.98       992.87 o                         
   6   6   6       3426.39       3805.27       510.82 o                         
   8   6   6       7864.33       6829.63       762.25 o                         
  10   6   6       1485.81       1873.33       653.73 o                         
  12   6   6     221164.77     212980.11      3811.30 o                         
  14   6   6       8005.93       6933.24      1099.40 o                         
  16   6   6      11805.36      11239.72      1322.04 o                         
  18   6   6        267.46       -417.05       929.11 o                         
  20   6   6       3545.66       3090.41      1134.27 o                         
  22   6   6      78990.38      73650.59      3336.70 o                         
  24   6   6      27672.30      29325.57      2297.21 o                         
  26   6   6       9028.09       7164.10      1869.69 o                         
  28   6   6      99864.36     107778.10      4872.10 o                         
  30   6   6       5297.41       4874.94      2250.84 o                         
 -31   7   6      35087.10      35252.21      3960.19 o                         
 -29   7   6      13382.99      12043.81      1673.19 o                         
 -27   7   6       6242.55       5406.26      1708.62 o                         
 -25   7   6      44286.48      44963.81      2511.66 o                         
 -23   7   6        493.83       1492.12      1109.70 o                         
 -21   7   6       9198.34      11173.04      1921.55 o                         
 -19   7   6     134191.42     126415.12      3678.24 o                         
 -17   7   6          0.26       -977.93       977.93 o                         
 -15   7   6       5077.29       3217.62      1169.75 o                         
 -13   7   6        464.02       1501.75       889.96 o                         
 -11   7   6       8900.70       8745.15      1275.92 o                         
  -9   7   6     295730.09     297668.38      5240.35 o                         
  -7   7   6     166693.69     160849.34      3256.99 o                         
  -5   7   6      26181.58      25802.34      1147.32 o                         
  -3   7   6      30972.12      32394.95      1392.09 o                         
  -1   7   6       4039.61       2119.84       659.46 o                         
   1   7   6       2766.41       2348.99       650.50 o                         
   3   7   6      21253.67      20674.52      1078.02 o                         
   5   7   6        141.19       -386.56       596.49 o                         
   7   7   6       9405.04       8802.37       847.28 o                         
   9   7   6      94327.87      96231.70      2645.40 o                         
  11   7   6      22485.11      21703.43      1343.11 o                         
  13   7   6      11308.66      11467.65      1252.91 o                         
  15   7   6      11069.71       9303.01      1321.27 o                         
  17   7   6         28.83       -908.25       991.86 o                         
  19   7   6       4061.31       2572.64      1261.38 o                         
  21   7   6     123936.29     128366.13      4066.99 o                         
  23   7   6       6846.40       5849.21      1627.34 o                         
  25   7   6       1059.76       1642.36      1975.65 o                         
  27   7   6       5056.71       4856.19      2304.10 o                         
 -28   8   6     116874.70     120458.12      4916.61 o                         
 -26   8   6       1383.21       3005.25      1406.32 o                         
 -24   8   6          4.54       1540.80      1378.71 o                         
 -22   8   6      22293.35      23086.01      2066.77 o                         
 -20   8   6      11826.64      12430.67      1695.47 o                         
 -18   8   6        108.91        845.52      1189.62 o                         
 -16   8   6     172468.47     172781.86      4577.79 o                         
 -14   8   6       3471.72       2954.03      1472.10 o                         
 -12   8   6      59703.16      61014.05      2697.28 o                         
 -10   8   6       2030.02       2622.25      1160.47 o                         
  -8   8   6       4048.13       4849.42      1095.83 o                         
  -6   8   6       8479.14       8141.58      1061.02 o                         
  -4   8   6      14978.21      13574.71      1153.31 o                         
  -2   8   6      21996.85      22626.77      1299.81 o                         
   0   8   6     281004.41     276475.38      4808.45 o                         
   2   8   6       6070.13       4885.72       890.62 o                         
   4   8   6        297.68       -521.24       759.23 o                         
   6   8   6        141.25         78.71       889.36 o                         
   8   8   6       4941.73       4780.70      1052.28 o                         
  10   8   6       2962.30       3673.34      1082.74 o                         
  12   8   6      98713.57     103532.44      3676.01 o                         
  14   8   6      26715.41      26866.56      2651.64 o                         
  16   8   6       2423.10       2401.75      1394.04 o                         
  18   8   6        352.35       1989.68      1850.92 o                         
  20   8   6       9670.17      13529.89      2167.93 o                         
  22   8   6       2104.94       6394.91      1922.61 o                         
  24   8   6      13065.65      13029.92      2551.07 o                         
 -25   9   6      12817.77      14433.87      2139.43 o                         
 -23   9   6       4046.93       3998.42      2357.16 o                         
 -21   9   6       9157.09      10721.61      1726.66 o                         
 -19   9   6      36245.73      40911.82      2591.21 o                         
 -17   9   6       6144.02       3739.07      1358.88 o                         
 -15   9   6       6384.63       5883.45      2063.49 o                         
 -13   9   6       4794.88       4440.48      1303.92 o                         
 -11   9   6       2724.86       2127.67      1275.15 o                         
  -9   9   6      73448.57      75944.12      3235.03 o                         
  -7   9   6      70905.46      62710.91      3481.63 o                         
  -5   9   6       3273.53       1382.51      1016.38 o                         
  -3   9   6      15397.67      14814.84      1437.36 o                         
  -1   9   6        288.26       -845.07       845.07 o                         
   1   9   6         17.51       1217.63      1014.10 o                         
   3   9   6      20515.06      20853.34      1547.41 o                         
   5   9   6       1467.47        915.27      1014.05 o                         
   7   9   6         14.84       1307.26      1076.70 o                         
   9   9   6      62650.91      74087.22      3567.12 o                         
  11   9   6        734.95       -347.36      1207.18 o                         
  13   9   6      11031.49      10296.38      2493.22 o                         
  15   9   6       5198.74       2081.15      1511.70 o                         
  17   9   6         31.28      -1511.49      1511.49 o                         
  19   9   6      16326.21      18224.06      2950.95 o                         
  21   9   6      41640.01      36448.50      3836.06 o                         
 -20  10   6        953.31        586.02      3747.11 o                         
 -18  10   6       1520.62       1167.20      2303.27 o                         
 -16  10   6      59494.71      61075.62      3250.62 o                         
 -14  10   6       5403.41       6586.31      1642.77 o                         
 -12  10   6       1573.39        130.92      1427.82 o                         
 -10  10   6       6924.31       6800.04      1702.30 o                         
  -8  10   6          7.75      -1668.24      2213.60 o                         
  -6  10   6        331.17      -1470.94      1470.94 o                         
  -4  10   6       4914.64       5833.82      2120.95 o                         
  -2  10   6       3469.81       2373.76      1287.91 o                         
   0  10   6     121377.15     125003.92      3915.76 o                         
   2  10   6       7604.75       4230.49      1307.85 o                         
   4  10   6       7996.89       5560.02      1656.86 o                         
   6  10   6      47560.86      46611.69      2831.48 o                         
   8  10   6       5126.55       6361.38      1685.08 o                         
  10  10   6       1202.21       1273.74      1525.86 o                         
  12  10   6      50515.47      52716.82      3439.30 o                         
  14  10   6        353.36        788.01      1781.53 o                         
  16  10   6      17030.71      15426.72      3537.08 o                         
 -11  11   6        241.46       -707.90      1859.15 o                         
  -9  11   6      20145.15      19370.82      2408.92 o                         
  -7  11   6      35475.34      35351.49      2845.79 o                         
  -5  11   6        332.50        125.02      1737.56 o                         
  -3  11   6       8691.25       5751.40      1922.99 o                         
  -1  11   6          0.41       2282.65      1889.26 o                         
   1  11   6         79.10        580.07      1980.89 o                         
   3  11   6      16410.02      21362.99      2938.39 o                         
   5  11   6       1892.16         95.07      4043.58 o                         
   7  11   6        538.60       2718.71      8155.48 o                         
 -40   1   7       2030.92       1862.74      2031.60 o                         
 -38   1   7       5862.56       5915.10      3047.84 o                         
 -36   1   7        339.27       1632.24      2513.36 o                         
 -34   1   7       1151.72       3198.92      1535.31 o                         
 -32   1   7       1433.41        196.25      1109.58 o                         
 -30   1   7      11114.57      12059.71      1409.95 o                         
 -28   1   7       2228.59       1235.07       830.23 o                         
 -26   1   7        127.31       -546.15       546.15 o                         
 -24   1   7         61.15       -474.04       474.04 o                         
 -22   1   7       1898.57       1838.00       498.15 o                         
 -20   1   7       3468.48       3556.86       515.28 o                         
 -18   1   7       2036.77       1826.20       375.36 o                         
 -16   1   7         67.74         56.30       315.74 o                         
 -14   1   7       6020.20       6493.09       329.89 o                         
 -12   1   7        180.00         -8.47       310.61 o                         
 -10   1   7       3238.83       3518.80       339.05 o                         
  -8   1   7       1062.32        829.92       427.61 o                         
  -6   1   7        231.33       1453.25       453.66 o                         
  -4   1   7       2350.28       2042.16       245.43 o                         
  -2   1   7          6.40       -218.05       218.05 o                         
   0   1   7       1482.43       1376.74       226.56 o                         
   2   1   7       3327.44       3174.34       393.35 o                         
   4   1   7      17243.05      18958.67       889.88 o                         
   6   1   7       1486.90       1196.31       667.02 o                         
   8   1   7        131.62        -41.11       440.48 o                         
  10   1   7       7548.64       7853.01      1043.81 o                         
  12   1   7       4056.89       3100.07       928.49 o                         
  14   1   7       2257.34       2024.55       932.33 o                         
  16   1   7      27622.95      28682.65      1745.31 o                         
  18   1   7        395.54       -282.75      1184.03 o                         
  20   1   7       5998.11       4272.04      1077.94 o                         
  22   1   7        795.39        314.16       870.91 o                         
  24   1   7       1239.49       1057.22       917.93 o                         
  26   1   7       2859.89       2488.55      1092.20 o                         
  28   1   7        365.95       1388.58      1186.16 o                         
  30   1   7       1019.09       -546.82      1232.19 o                         
  32   1   7       2035.49       4237.28      1675.85 o                         
  34   1   7        813.02       1769.02      1993.28 o                         
 -39   2   7       3061.47       4324.60      2926.95 o                         
 -37   2   7        739.00       -558.13      1826.16 o                         
 -35   2   7       1598.79      -1447.69      1447.69 o                         
 -33   2   7         84.17      -1595.63      1805.19 o                         
 -31   2   7       1947.77       1917.18      1139.50 o                         
 -29   2   7         41.58       -385.37       845.53 o                         
 -27   2   7      10425.15       9655.02      1149.20 o                         
 -25   2   7       1012.53        122.94       806.86 o                         
 -23   2   7        610.60          6.79       568.59 o                         
 -21   2   7       2400.56       1250.80       479.88 o                         
 -19   2   7        678.06       1571.30       428.40 o                         
 -17   2   7         17.38       -124.60       397.41 o                         
 -15   2   7       7256.21       7652.22       563.05 o                         
 -13   2   7      14283.04      15289.28       606.21 o                         
 -11   2   7      22063.81      22267.21       699.89 o                         
  -9   2   7       2022.38       1863.69       319.58 o                         
  -7   2   7       3410.79       3492.36       275.87 o                         
  -5   2   7       2973.74       2784.06       275.98 o                         
  -3   2   7       4561.02       4305.14       341.82 o                         
  -1   2   7        621.71        -39.23       314.86 o                         
   1   2   7      22551.98      22856.63       830.08 o                         
   3   2   7       1572.56       1963.57       452.76 o                         
   5   2   7       1177.86        645.65       495.51 o                         
   7   2   7       1612.05       2654.19       642.10 o                         
   9   2   7        228.36       -401.66       401.66 o                         
  11   2   7       5787.64       5799.71       648.30 o                         
  13   2   7         30.74         -7.72       453.55 o                         
  15   2   7        108.96         42.43       439.99 o                         
  17   2   7       3223.94       3482.93       906.83 o                         
  19   2   7       3492.34       2811.51      1099.46 o                         
  21   2   7        842.09       1125.72      1084.15 o                         
  23   2   7          9.22       -887.75       887.75 o                         
  25   2   7        371.74       2039.51       972.69 o                         
  27   2   7        196.31       2867.37      1273.07 o                         
  29   2   7       1123.98       2083.94      1297.08 o                         
  31   2   7        420.62       -435.85      1351.65 o                         
  33   2   7          5.03      -1508.90      1541.64 o                         
  35   2   7       3217.23       4783.08      3023.67 o                         
 -38   3   7          7.79       2537.22      1902.53 o                         
 -36   3   7       7519.51       4616.33      1637.40 o                         
 -34   3   7         83.09        188.72      1256.62 o                         
 -32   3   7          6.23      -1039.45      1054.79 o                         
 -30   3   7       8126.01       6919.37      1194.21 o                         
 -28   3   7          2.80        536.69       938.80 o                         
 -26   3   7         22.66        486.72       867.35 o                         
 -24   3   7      42888.21      40488.84      2124.82 o                         
 -22   3   7        530.45       1036.71       758.48 o                         
 -20   3   7         52.64        372.15       431.94 o                         
 -18   3   7      73411.90      73750.73      1836.75 o                         
 -16   3   7        432.72        391.24       466.02 o                         
 -14   3   7        555.54        152.38       380.90 o                         
 -12   3   7      32380.47      31326.40       763.14 o                         
 -10   3   7      15840.61      16086.61       600.18 o                         
  -8   3   7        243.99         15.89       295.56 o                         
  -6   3   7      13182.14      13614.82       554.95 o                         
  -4   3   7      14241.65      13249.21       693.58 o                         
  -2   3   7      58757.30      59194.16      1243.16 o                         
   0   3   7         74.91       -182.64       350.32 o                         
   2   3   7       3787.45       3800.66       414.26 o                         
   4   3   7      58478.08      59817.23      1322.22 o                         
   6   3   7       1912.63       1784.44       383.14 o                         
   8   3   7         39.71        146.72       517.77 o                         
  10   3   7      34867.73      34025.24      1878.98 o                         
  12   3   7       3009.50       2229.25       689.57 o                         
  14   3   7       2195.50       3423.54       795.16 o                         
  16   3   7      33559.97      31863.05      2335.49 o                         
  18   3   7       3114.87       2019.12       996.42 o                         
  20   3   7        235.29         68.29      1065.61 o                         
  22   3   7       7588.51       7657.18      1463.66 o                         
  24   3   7       1499.18        252.54      1471.20 o                         
  26   3   7       1933.29       1454.58      1261.87 o                         
  28   3   7       2725.24       1779.61      1460.31 o                         
  30   3   7        888.79       -211.86      1408.24 o                         
  32   3   7        142.79      -1637.46      1637.46 o                         
  34   3   7       1156.52      -1447.45      1880.32 o                         
 -37   4   7          5.70      -1231.36      1311.11 o                         
 -35   4   7        429.81       -493.87      1353.45 o                         
 -33   4   7      26700.70      30938.61      2102.61 o                         
 -31   4   7       1448.74       1744.26      1428.03 o                         
 -29   4   7         66.33       1466.94      1023.58 o                         
 -27   4   7        793.41         17.17       918.74 o                         
 -25   4   7      12713.31      12984.90      1230.39 o                         
 -23   4   7        479.14        623.31       814.32 o                         
 -21   4   7       1680.17       1377.04       795.97 o                         
 -19   4   7       5473.52       4474.59       877.56 o                         
 -17   4   7      21146.33      22381.98      1119.48 o                         
 -15   4   7        874.45        686.67       522.07 o                         
 -13   4   7        121.59        275.34       317.37 o                         
 -11   4   7       3058.59       1236.97       339.85 o                         
  -9   4   7      15826.80      13821.77       590.25 o                         
  -7   4   7       9485.20      11010.96       530.67 o                         
  -5   4   7      47505.57      48794.25      1021.70 o                         
  -3   4   7      19685.24      19453.89       874.52 o                         
  -1   4   7        504.49        237.57       343.18 o                         
   1   4   7      23028.00      22153.38       746.33 o                         
   3   4   7       3780.68       3495.27       421.06 o                         
   5   4   7       1190.88       1392.39       378.49 o                         
   7   4   7       2045.09       1622.88       476.58 o                         
   9   4   7       2609.75       2565.42       481.38 o                         
  11   4   7         97.41        357.60       465.60 o                         
  13   4   7          0.93       -403.21       476.56 o                         
  15   4   7        675.42       -603.10       823.09 o                         
  17   4   7       7114.30       8728.87      1254.18 o                         
  19   4   7       2297.60       3193.44      1275.47 o                         
  21   4   7        205.78       -472.53      1126.07 o                         
  23   4   7       3539.10       5257.69      1555.88 o                         
  25   4   7      13104.86      13295.88      1899.32 o                         
  27   4   7        877.25        826.22      1715.04 o                         
  29   4   7       7358.98       7236.05      2001.25 o                         
  31   4   7       3845.47       3035.53      2004.92 o                         
  33   4   7       3284.09       1202.63      3042.93 o                         
 -36   5   7       3084.63       1481.12      1557.56 o                         
 -34   5   7       1770.61       -486.43      1547.61 o                         
 -32   5   7        780.15       1585.29      1307.61 o                         
 -30   5   7      23957.91      23627.66      2257.53 o                         
 -28   5   7       1091.77        408.25      1145.03 o                         
 -26   5   7       1700.98       2269.02      1465.47 o                         
 -24   5   7      54151.03      52943.02      2897.86 o                         
 -22   5   7       1727.37       2728.09      1017.74 o                         
 -20   5   7       1767.26        517.29       895.49 o                         
 -18   5   7      43743.06      40210.26      1955.31 o                         
 -16   5   7       7287.82       5808.18      1025.17 o                         
 -14   5   7       2430.45       2927.01       664.87 o                         
 -12   5   7      54796.71      53711.35      1524.64 o                         
 -10   5   7      22723.81      21882.75       941.60 o                         
  -8   5   7      11339.06      10546.33       602.19 o                         
  -6   5   7       8022.99       7741.87       661.60 o                         
  -4   5   7      14324.60      13614.34       834.17 o                         
  -2   5   7      19834.83      18919.16       965.45 o                         
   0   5   7        767.51        569.99       501.03 o                         
   2   5   7       7818.37       8257.61       411.28 o                         
   4   5   7      76593.16      78717.66      1567.14 o                         
   6   5   7         27.79        -31.05       413.25 o                         
   8   5   7        881.92        314.93       489.14 o                         
  10   5   7     132100.53     137537.83      3042.59 o                         
  12   5   7         97.55       -129.53       530.47 o                         
  14   5   7       2062.92       2813.80       750.51 o                         
  16   5   7      47102.43      49006.34      2141.73 o                         
  18   5   7       1959.48       2555.05      1051.54 o                         
  20   5   7       1954.61       1930.65      1076.05 o                         
  22   5   7      26323.02      27483.84      2332.62 o                         
  24   5   7       3329.62       6220.59      2017.05 o                         
  26   5   7        183.97       1822.03      1966.15 o                         
  28   5   7       5560.22       3146.42      2335.20 o                         
  30   5   7       2481.23       2853.49      2627.89 o                         
 -33   6   7       1598.85        216.84      1389.65 o                         
 -31   6   7        291.18         78.44      1286.94 o                         
 -29   6   7        272.21        764.22      1803.91 o                         
 -27   6   7      21021.68      25460.09      1914.09 o                         
 -25   6   7        119.49        514.51       982.69 o                         
 -23   6   7       3403.90       3771.44      1214.12 o                         
 -21   6   7       3476.08       3687.56      1103.41 o                         
 -19   6   7       3021.25       3731.20      1036.20 o                         
 -17   6   7         87.34       1379.51       911.42 o                         
 -15   6   7      10843.33       9905.86      1271.61 o                         
 -13   6   7      14706.65      16460.65      1301.95 o                         
 -11   6   7      53626.62      53118.82      1542.24 o                         
  -9   6   7      17541.61      17127.58       959.42 o                         
  -7   6   7        132.61       -270.59       569.51 o                         
  -5   6   7      30907.83      34046.93      1343.89 o                         
  -3   6   7      11682.28      13917.29       957.95 o                         
  -1   6   7       1115.00       1074.20       599.83 o                         
   1   6   7      37539.72      38062.23      1292.19 o                         
   3   6   7      10318.48       8408.75       769.20 o                         
   5   6   7      16361.71      16222.65       730.24 o                         
   7   6   7      11696.69      12548.49      1013.48 o                         
   9   6   7         29.37       -166.35       587.96 o                         
  11   6   7       2028.21       1614.34       779.28 o                         
  13   6   7       1001.36       1155.21      1108.63 o                         
  15   6   7        265.60       1034.78       989.67 o                         
  17   6   7       3929.60       2818.54      1055.80 o                         
  19   6   7       4518.47       3966.18      1155.79 o                         
  21   6   7       2298.34       2886.80      1178.77 o                         
  23   6   7       1562.93       -413.59      2154.01 o                         
  25   6   7       4349.10       2849.83      1731.56 o                         
  27   6   7        341.12      -1620.96      1620.96 o                         
  29   6   7        897.34       -383.95      1792.90 o                         
 -32   7   7        473.07       1544.92      1841.57 o                         
 -30   7   7      40998.72      38353.13      2558.42 o                         
 -28   7   7       2515.71         77.08      1531.19 o                         
 -26   7   7        151.05       1845.58      1228.00 o                         
 -24   7   7      41968.90      43084.18      2447.78 o                         
 -22   7   7        744.34       -498.72      1947.25 o                         
 -20   7   7       2632.91       2286.86      1159.69 o                         
 -18   7   7      84656.84      85736.25      3155.35 o                         
 -16   7   7       1183.97       2089.49       988.73 o                         
 -14   7   7       1128.93       3111.77       962.93 o                         
 -12   7   7      40344.79      43172.77      2143.44 o                         
 -10   7   7       9614.46       9847.89       968.69 o                         
  -8   7   7        113.26       -596.28       596.28 o                         
  -6   7   7       6743.98       5434.52       793.79 o                         
  -4   7   7      17417.18      19713.27      1155.59 o                         
  -2   7   7      42635.69      43963.64      1568.71 o                         
   0   7   7       2878.68       2979.84       689.60 o                         
   2   7   7      13316.86      13582.92       927.61 o                         
   4   7   7      59176.77      59632.54      2093.21 o                         
   6   7   7        404.10        524.60       728.07 o                         
   8   7   7       2274.10       1646.79       793.09 o                         
  10   7   7      61855.12      63660.85      2202.27 o                         
  12   7   7         40.58        392.11       975.41 o                         
  14   7   7        747.33       -133.25       962.64 o                         
  16   7   7      74738.69      73248.98      2867.52 o                         
  18   7   7       1493.10        138.76      1126.81 o                         
  20   7   7       6987.13       6488.01      1558.82 o                         
  22   7   7      11261.99      12066.40      2010.03 o                         
  24   7   7       5469.34       6693.14      1855.26 o                         
  26   7   7        806.30       -249.45      2755.15 o                         
 -29   8   7          0.01       2178.67      2805.05 o                         
 -27   8   7       8167.52      10395.03      1772.00 o                         
 -25   8   7       2678.24       3530.79      1449.44 o                         
 -23   8   7        503.93       -459.24      2062.94 o                         
 -21   8   7       1523.79       3034.94      1353.75 o                         
 -19   8   7       5783.98       2386.26      1331.77 o                         
 -17   8   7      10415.86       9656.65      1724.70 o                         
 -15   8   7        494.84        131.50      1161.24 o                         
 -13   8   7       5318.18       6690.98      1305.93 o                         
 -11   8   7      22414.41      25604.70      1863.10 o                         
  -9   8   7      13797.48      11150.43      2108.67 o                         
  -7   8   7        881.47        432.13      1014.18 o                         
  -5   8   7      14341.58      14350.66      1315.26 o                         
  -3   8   7      22902.33      24412.23      1647.46 o                         
  -1   8   7       1176.95       1066.00       766.10 o                         
   1   8   7      38019.20      40391.21      1700.21 o                         
   3   8   7       1046.86       1150.40       807.28 o                         
   5   8   7         41.18       -154.96       844.89 o                         
   7   8   7       4670.91       5088.09      1092.06 o                         
   9   8   7       3920.32       2651.64      1116.78 o                         
  11   8   7       7148.05       6261.64      1269.74 o                         
  13   8   7        590.51         68.22      1183.73 o                         
  15   8   7       1007.47       2550.73      1272.17 o                         
  17   8   7        272.02        318.05      1568.43 o                         
  19   8   7       3565.72       3095.37      1531.08 o                         
  21   8   7         44.16       -381.75      1852.19 o                         
  23   8   7       5142.25       4410.31      1953.42 o                         
 -24   9   7      38631.93      38796.89      2966.81 o                         
 -22   9   7       2350.20       2259.20      1524.11 o                         
 -20   9   7        236.56       -437.43      1343.43 o                         
 -18   9   7      43730.41      42917.77      3147.80 o                         
 -16   9   7       1811.77         31.21      1268.63 o                         
 -14   9   7        759.50      -1171.79      1171.79 o                         
 -12   9   7      23406.04      25002.58      2054.59 o                         
 -10   9   7      16832.92      16265.77      1941.74 o                         
  -8   9   7          7.91       -991.66      1168.96 o                         
  -6   9   7       8960.28       7795.96      1690.98 o                         
  -4   9   7       9503.97       9267.56      1254.76 o                         
  -2   9   7      25815.40      27710.05      1953.90 o                         
   0   9   7        377.57       2203.30      1129.59 o                         
   2   9   7       1537.22        560.54       935.93 o                         
   4   9   7      47228.46      49277.16      2222.30 o                         
   6   9   7        482.23       -636.54       978.75 o                         
   8   9   7        892.85       -487.59      1200.03 o                         
  10   9   7      45257.24      47863.27      2751.77 o                         
  12   9   7       1431.37        264.93      1231.49 o                         
  14   9   7       2235.67       -320.26      1530.62 o                         
  16   9   7      39945.28      40712.73      3087.95 o                         
  18   9   7       1667.70       -881.38      1514.75 o                         
  20   9   7        357.14       3098.70      2100.70 o                         
 -19  10   7        547.95       1798.47      1718.21 o                         
 -17  10   7       1768.26       1174.10      1675.76 o                         
 -15  10   7       4227.31       5470.00      1618.61 o                         
 -13  10   7       2599.44       1137.12      2112.51 o                         
 -11  10   7       6157.16      11073.67      1995.06 o                         
  -9  10   7       5246.06       7414.17      1788.33 o                         
  -7  10   7        813.89       -266.67      1473.69 o                         
  -5  10   7      35832.15      36960.38      2901.15 o                         
  -3  10   7      10102.66       8735.44      1708.49 o                         
  -1  10   7       2015.58       2006.25      1304.53 o                         
   1  10   7      12991.35      13491.29      1670.30 o                         
   3  10   7       4747.26       4504.04      1489.07 o                         
   5  10   7       5380.13       7506.00      1729.30 o                         
   7  10   7       1506.62       4184.01      2033.44 o                         
   9  10   7         29.95      -1105.32      1524.86 o                         
  11  10   7         58.57       2040.99      1583.42 o                         
  13  10   7        356.59      -1237.42      1622.41 o                         
  15  10   7         55.65         -7.66      2205.78 o                         
 -10  11   7       3650.61       2593.58      1925.72 o                         
  -8  11   7       3345.59       1063.45      2410.83 o                         
  -6  11   7       1648.47        718.86      3529.75 o                         
  -4  11   7       3170.85       -616.95      1854.77 o                         
  -2  11   7       5450.44       8843.95      2046.93 o                         
   0  11   7       1163.95       -468.86      1951.39 o                         
   2  11   7       3115.84       2018.21      1727.12 o                         
   4  11   7      16622.21      19027.80      5149.90 o                         
   6  11   7         25.82       -685.30      2724.05 o                         
 -40   0   8       8014.70       6048.28      3438.53 o                         
 -38   0   8       9144.92       5784.48      3769.16 o                         
 -36   0   8      12121.99      11933.96      2886.80 o                         
 -34   0   8        180.74        298.05      1761.00 o                         
 -32   0   8        264.43       -939.09      1820.39 o                         
 -30   0   8        427.50       2983.00      1775.98 o                         
 -28   0   8       4007.60       5633.53      1184.10 o                         
 -26   0   8     299980.31     303525.19      6579.97 o                         
 -24   0   8       9411.98      10468.00      1065.90 o                         
 -22   0   8      17131.38      15370.10      1142.57 o                         
 -20   0   8      16774.82      16030.96      1102.62 o                         
 -18   0   8        558.97        211.09       565.20 o                         
 -16   0   8      49656.00      49834.38      1787.82 o                         
 -14   0   8    1485066.12    1498438.50     24613.91 o                         
 -12   0   8       2328.87       2125.43       451.64 o                         
 -10   0   8       1524.31       1090.48       337.48 o                         
  -8   0   8     122830.61     130563.07      2473.33 o                         
  -6   0   8      61251.72      63406.06      1372.18 o                         
  -4   0   8     323842.03     324758.72      5538.61 o                         
  -2   0   8     416505.91     412318.53      6384.46 o                         
   0   0   8     180977.53     185325.27      3656.29 o                         
   2   0   8     465755.94     442764.72      8240.44 o                         
   4   0   8        283.05       1097.76       614.25 o                         
   6   0   8     220173.41     246285.62      6283.61 o                         
   8   0   8       1882.24        958.46       686.57 o                         
  10   0   8      13571.54      15910.23      1766.51 o                         
  12   0   8     113168.12     113707.72      9059.20 o                         
  14   0   8     726748.25     736192.38     29249.51 o                         
  16   0   8      43121.68      38366.34      4739.00 o                         
  18   0   8        401.34         35.55      1447.23 o                         
  20   0   8     108486.15     112105.80      4334.20 o                         
  22   0   8        773.61       1431.58      1319.18 o                         
  24   0   8      31582.48      29720.05      2516.48 o                         
  26   0   8     104063.98     102191.12      4393.86 o                         
  28   0   8      18371.87      24467.25      2520.31 o                         
  30   0   8      13040.32      12047.74      2783.49 o                         
  32   0   8      14878.66      18234.21      3314.43 o                         
  34   0   8       3849.11       5334.13      3614.86 o                         
 -39   1   8       4168.44       4879.78      2044.02 o                         
 -37   1   8      21556.47      24739.23      6053.54 o                         
 -35   1   8     131435.00     140181.52      7132.85 o                         
 -33   1   8      11214.24      12111.07      2073.16 o                         
 -31   1   8        664.45        118.94      1189.46 o                         
 -29   1   8      24058.98      21816.64      1838.55 o                         
 -27   1   8       7301.02       7224.24      1021.14 o                         
 -25   1   8      21088.78      18397.89       939.74 o                         
 -23   1   8     640933.12     634698.81      8673.62 o                         
 -21   1   8         68.70       -341.48       423.01 o                         
 -19   1   8        621.38       1168.26       373.22 o                         
 -17   1   8       8927.92       9430.43       541.46 o                         
 -15   1   8      29987.98      31664.26       836.99 o                         
 -13   1   8      20852.89      20102.35       709.99 o                         
 -11   1   8      58590.48      54957.87      1023.84 o                         
  -9   1   8     179202.38     173606.14      2439.10 o                         
  -7   1   8    1088492.38    1109748.62     12856.20 o                         
  -5   1   8     247855.66     237253.64      2475.74 o                         
  -3   1   8      17673.41      18202.74       552.88 o                         
  -1   1   8       3121.69       3658.59       321.97 o                         
   1   1   8       4437.32       5212.14       575.81 o                         
   3   1   8       1635.87       1803.24       370.67 o                         
   5   1   8     887160.38     875517.19     14529.60 o                         
   7   1   8      11612.71      11838.71       752.45 o                         
   9   1   8        908.39        771.45       562.03 o                         
  11   1   8      15300.23      17259.37      1357.79 o                         
  13   1   8      87762.12      89506.76      3187.83 o                         
  15   1   8     114143.55     117783.23      3680.93 o                         
  17   1   8     100274.54      98531.88      3018.53 o                         
  19   1   8      17793.88      18318.38      2105.16 o                         
  21   1   8      80332.88      78346.73      2942.16 o                         
  23   1   8      66592.66      66240.39      2614.75 o                         
  25   1   8       4683.74       3864.06      1112.88 o                         
  27   1   8      11099.96      12019.62      1854.21 o                         
  29   1   8       5096.00       9318.30      1848.77 o                         
  31   1   8       2011.92       2161.73      1415.24 o                         
  33   1   8      36543.91      29732.55      4212.95 o                         
 -38   2   8      26565.49      31839.56      3047.83 o                         
 -36   2   8      13803.81       9962.10      2322.47 o                         
 -34   2   8       1508.94       1118.29      1250.60 o                         
 -32   2   8      17801.44      17015.16      1660.78 o                         
 -30   2   8       7050.39       7682.17      1242.48 o                         
 -28   2   8       8172.86       7147.01      1116.92 o                         
 -26   2   8     256582.91     256171.44      5066.90 o                         
 -24   2   8        283.10       -589.38       824.35 o                         
 -22   2   8       2150.95        533.76       645.66 o                         
 -20   2   8     216596.11     215463.11      3854.22 o                         
 -18   2   8      54076.59      53785.19      1543.32 o                         
 -16   2   8     277958.06     280987.53      4297.41 o                         
 -14   2   8    1234865.00    1244735.38     15959.86 o                         
 -12   2   8     100486.11      96870.74      1673.92 o                         
 -10   2   8      33353.52      36362.98       777.64 o                         
  -8   2   8     126442.42     126844.73      1798.76 o                         
  -6   2   8       4816.17       4202.25       313.57 o                         
  -4   2   8       5306.18       5656.06       407.52 o                         
  -2   2   8     437871.62     457099.50      5487.05 o                         
   0   2   8      97551.65     101636.62      1645.90 o                         
   2   2   8     406167.62     418451.62      7218.64 o                         
   4   2   8      90120.58      93097.26      2089.17 o                         
   6   2   8      16947.61      17767.37       840.82 o                         
   8   2   8        877.55        618.15       578.16 o                         
  10   2   8       5229.37       6584.50       658.12 o                         
  12   2   8       9620.95      11530.81      1005.00 o                         
  14   2   8    1292196.50    1285242.75     19919.24 o                         
  16   2   8         74.38       -539.29       585.67 o                         
  18   2   8       4797.17       4061.21       703.16 o                         
  20   2   8      48618.45      51241.96      2580.48 o                         
  22   2   8       3486.40       5628.92      1302.60 o                         
  24   2   8      57001.95      56668.63      3535.53 o                         
  26   2   8     163373.66     167812.34      4876.40 o                         
  28   2   8      42264.21      39916.94      3568.66 o                         
  30   2   8      68282.78      73298.20      3571.50 o                         
  32   2   8       2913.65       3242.37      1730.64 o                         
  34   2   8       2632.56       1250.69      2528.78 o                         
 -39   3   8       7664.59       6905.96      4121.83 o                         
 -37   3   8      24193.33      23376.07      2311.36 o                         
 -35   3   8     160510.72     161072.20      4608.87 o                         
 -33   3   8       9111.48       6942.65      1457.20 o                         
 -31   3   8       1697.71       2091.77      1374.33 o                         
 -29   3   8       3400.56       1689.10       974.35 o                         
 -27   3   8       5873.34       5547.61      1098.26 o                         
 -25   3   8       8652.68       9691.22      1120.54 o                         
 -23   3   8     422302.38     418482.00      7412.63 o                         
 -21   3   8       8291.56       7888.50       760.03 o                         
 -19   3   8      16727.85      16893.54       818.32 o                         
 -17   3   8       2784.84       2707.23       417.53 o                         
 -15   3   8       6076.64       6743.38       487.37 o                         
 -13   3   8      20106.11      19883.33       885.90 o                         
 -11   3   8      16477.28      15422.77       637.26 o                         
  -9   3   8     285830.88     294632.84      4130.25 o                         
  -7   3   8     365976.78     363388.34      4506.39 o                         
  -5   3   8     155529.19     153074.91      2216.76 o                         
  -3   3   8       6284.37       6924.12       477.86 o                         
  -1   3   8      26901.69      26492.24       779.38 o                         
   1   3   8       2584.08       2436.04       298.17 o                         
   3   3   8        301.25        -84.47       511.04 o                         
   5   3   8     858202.94     869955.81     14660.56 o                         
   7   3   8      12465.79      13465.06       975.98 o                         
   9   3   8      40575.89      40921.79      1290.51 o                         
  11   3   8       5326.75       5343.38       645.89 o                         
  13   3   8      18543.67      18721.38      1261.24 o                         
  15   3   8       6723.85       4482.13       830.21 o                         
  17   3   8     102407.84      93799.70      3646.94 o                         
  19   3   8       2577.41       1769.09      1216.14 o                         
  21   3   8      51053.69      50478.73      2730.68 o                         
  23   3   8      51561.36      50635.66      3326.67 o                         
  25   3   8       6031.06       3490.35      1462.95 o                         
  27   3   8      44000.49      41461.89      2738.20 o                         
  29   3   8       1212.86       -991.92      1377.72 o                         
  31   3   8          1.56        978.21      2106.13 o                         
  33   3   8      62157.37      69006.87      4352.94 o                         
 -38   4   8      13071.82      12995.14      2996.95 o                         
 -36   4   8       8611.17       8177.66      1659.11 o                         
 -34   4   8        418.35       1823.13      1356.79 o                         
 -32   4   8       7049.24       7308.65      1503.50 o                         
 -30   4   8        104.74        -85.90      1391.05 o                         
 -28   4   8       2431.33       1587.57       979.58 o                         
 -26   4   8     159885.05     158343.70      3719.97 o                         
 -24   4   8        288.87        686.53       830.44 o                         
 -22   4   8        662.63       1254.64       761.74 o                         
 -20   4   8      12288.72      13472.11      1341.05 o                         
 -18   4   8       4436.18       4542.56       857.62 o                         
 -16   4   8      74325.34      72922.59      1891.19 o                         
 -14   4   8     763647.62     758374.75      9968.75 o                         
 -12   4   8       4875.05       4865.14       467.67 o                         
 -10   4   8       6040.30       5867.13       554.47 o                         
  -8   4   8      16618.43      15985.70       968.62 o                         
  -6   4   8      18639.90      18561.98       654.78 o                         
  -4   4   8      76835.22      80858.91      1500.92 o                         
  -2   4   8     155082.28     153815.91      2574.35 o                         
   0   4   8      82313.56      81980.80      1658.03 o                         
   2   4   8     159896.81     157254.05      2603.74 o                         
   4   4   8      14961.18      14694.39       663.53 o                         
   6   4   8      38741.67      35871.58      1053.99 o                         
   8   4   8       1728.02       1578.06       439.94 o                         
  10   4   8       3194.75       2186.32       625.87 o                         
  12   4   8      13709.92      13146.45       973.63 o                         
  14   4   8     518353.22     528684.88      8973.45 o                         
  16   4   8      11182.58      10800.73      1451.67 o                         
  18   4   8        475.80       1378.07      1151.53 o                         
  20   4   8      24982.01      26105.71      2116.26 o                         
  22   4   8       1335.18       3238.33      1454.54 o                         
  24   4   8      31798.88      34883.16      2617.93 o                         
  26   4   8      85814.10      91297.40      4715.61 o                         
  28   4   8      17552.88      17768.00      2520.63 o                         
  30   4   8      27406.10      26255.11      4237.71 o                         
  32   4   8       2563.43       1143.56      2059.91 o                         
 -35   5   8      52500.48      55490.26      3187.95 o                         
 -33   5   8      11375.99      13055.57      1619.22 o                         
 -31   5   8       1314.75        780.77      1193.13 o                         
 -29   5   8       9579.77      10053.67      1442.10 o                         
 -27   5   8       6194.81       7850.81      1311.92 o                         
 -25   5   8      15552.43      14799.36      1418.71 o                         
 -23   5   8     334529.38     338002.09      6945.76 o                         
 -21   5   8       2495.93       1835.19      1014.46 o                         
 -19   5   8       3418.06       3099.75       900.34 o                         
 -17   5   8      26648.30      23895.73      1531.14 o                         
 -15   5   8      30347.88      28399.75      1438.26 o                         
 -13   5   8      11914.36      10868.49       660.39 o                         
 -11   5   8      41076.12      36390.29      1177.63 o                         
  -9   5   8      52791.35      52579.54      1386.65 o                         
  -7   5   8     669391.88     675214.81      8602.34 o                         
  -5   5   8     151691.45     150491.33      2856.78 o                         
  -3   5   8      21946.95      20764.66      1018.40 o                         
  -1   5   8      32418.87      35175.16      1317.45 o                         
   1   5   8       5499.67       5545.03       431.15 o                         
   3   5   8       4267.30       3695.21       784.17 o                         
   5   5   8     422953.84     423717.59      5944.20 o                         
   7   5   8      11794.65      11161.54       714.80 o                         
   9   5   8       9416.42      10205.27       875.41 o                         
  11   5   8      11316.37      11016.50       940.60 o                         
  13   5   8      71024.02      68648.75      2086.09 o                         
  15   5   8     116257.14     116466.78      3135.16 o                         
  17   5   8      52295.07      46766.27      2388.44 o                         
  19   5   8      22941.50      24666.00      1907.69 o                         
  21   5   8      55594.32      56187.94      2826.90 o                         
  23   5   8      42354.00      36587.66      2431.49 o                         
  25   5   8       3281.48       2129.23      1894.28 o                         
  27   5   8        728.66       -430.66      1575.15 o                         
  29   5   8       3438.62       3808.54      1943.21 o                         
  31   5   8       1665.63      -1378.60      2521.25 o                         
 -34   6   8        423.08         74.98      1384.86 o                         
 -32   6   8       8241.25       7072.80      1613.72 o                         
 -30   6   8       6576.15       6904.58      1462.21 o                         
 -28   6   8       2281.74       2018.12      1230.23 o                         
 -26   6   8     117133.50     111731.57      3811.53 o                         
 -24   6   8        360.91        990.48      1137.87 o                         
 -22   6   8       1786.92        611.03      1007.92 o                         
 -20   6   8       1703.42       1822.72       991.50 o                         
 -18   6   8        381.51        -17.90       927.33 o                         
 -16   6   8      37573.91      39227.42      1957.56 o                         
 -14   6   8     458172.50     460643.62      8777.92 o                         
 -12   6   8       2639.80       2817.96       622.76 o                         
 -10   6   8      18710.14      18905.99       991.76 o                         
  -8   6   8      12523.89      11656.90       813.86 o                         
  -6   6   8       1177.12       1428.97       672.73 o                         
  -4   6   8      37904.04      38279.39      1512.08 o                         
  -2   6   8     125785.73     127696.41      2690.26 o                         
   0   6   8      18445.46      19713.11      1014.83 o                         
   2   6   8     185353.23     179382.89      3065.20 o                         
   4   6   8       1902.04       1640.51       578.56 o                         
   6   6   8      30441.23      29347.27      1045.84 o                         
   8   6   8       2101.55       1852.56       648.31 o                         
  10   6   8       6042.88       5786.71       824.75 o                         
  12   6   8      13438.24      11068.69      1105.82 o                         
  14   6   8     331102.53     329255.97      6772.35 o                         
  16   6   8       5823.43       7713.78      1175.93 o                         
  18   6   8       2625.15        975.23      1065.15 o                         
  20   6   8      16161.13      17793.03      1820.37 o                         
  22   6   8         24.40       -877.79      1438.25 o                         
  24   6   8      13236.54      13452.16      3257.12 o                         
  26   6   8      39928.38      37461.36      2989.73 o                         
  28   6   8       9095.94       7741.72      2352.37 o                         
 -31   7   8       2866.61       5527.14      1761.99 o                         
 -29   7   8       3313.33       3982.76      1460.19 o                         
 -27   7   8       4622.13       6166.27      1530.59 o                         
 -25   7   8       5560.54       7647.14      1820.13 o                         
 -23   7   8     185010.00     187656.02      6446.75 o                         
 -21   7   8         84.47       -352.76      1261.76 o                         
 -19   7   8       4879.32       4528.37      1204.43 o                         
 -17   7   8       5467.96       6089.32      1219.89 o                         
 -15   7   8       2307.39       2054.33       977.89 o                         
 -13   7   8        723.04       1732.29       931.97 o                         
 -11   7   8      17701.04      19151.39      1329.34 o                         
  -9   7   8      68503.26      66269.57      2040.03 o                         
  -7   7   8     112912.04     106869.62      2507.93 o                         
  -5   7   8      50954.09      47154.08      2164.61 o                         
  -3   7   8       4093.93       2359.26       778.42 o                         
  -1   7   8        557.50       1011.32       634.02 o                         
   1   7   8        351.14        -65.93       662.75 o                         
   3   7   8       1263.87       -312.60       599.87 o                         
   5   7   8     225484.81     226838.38      4285.88 o                         
   7   7   8        109.57        196.57       682.80 o                         
   9   7   8      15451.73      15801.92      1298.80 o                         
  11   7   8      10056.05      12162.89      1148.43 o                         
  13   7   8       9591.18       6337.68      1193.00 o                         
  15   7   8       4187.90       5989.81      1209.02 o                         
  17   7   8      48588.26      50050.77      2495.39 o                         
  19   7   8       2085.24       1019.92      1265.41 o                         
  21   7   8      42320.63      38978.52      3646.57 o                         
  23   7   8      29300.88      33250.40      2780.47 o                         
  25   7   8       2667.79       4463.80      2139.57 o                         
 -28   8   8       1322.00       2315.01      1485.37 o                         
 -26   8   8      25987.60      29405.02      2405.03 o                         
 -24   8   8        842.89        593.39      1600.19 o                         
 -22   8   8       3057.33       3846.79      1371.23 o                         
 -20   8   8       5409.54       6288.62      1433.42 o                         
 -18   8   8      20966.18      19379.83      1833.28 o                         
 -16   8   8      53500.28      53917.67      2678.93 o                         
 -14   8   8     104598.92     104608.05      3380.37 o                         
 -12   8   8      21867.06      23033.95      1840.45 o                         
 -10   8   8       7724.42       7682.03      1301.71 o                         
  -8   8   8        858.40       2273.13      1066.39 o                         
  -6   8   8         98.07        104.07      1027.52 o                         
  -4   8   8        330.36        -10.33       924.96 o                         
  -2   8   8      22506.83      21355.45      1352.01 o                         
   0   8   8       6226.90       6199.13      1089.50 o                         
   2   8   8      22342.13      25442.18      1554.52 o                         
   4   8   8      11901.80      12464.65      1246.22 o                         
   6   8   8        235.82       -126.81       860.62 o                         
   8   8   8      30732.26      29667.61      2015.09 o                         
  10   8   8       2557.26       3796.02      1280.72 o                         
  12   8   8       2473.12       2313.27      1603.47 o                         
  14   8   8     200908.52     195912.41      5173.89 o                         
  16   8   8         76.97        979.20      1339.95 o                         
  18   8   8       1455.94      -1031.56      1662.76 o                         
  20   8   8       1318.96       3119.84      1911.52 o                         
  22   8   8        280.83       2424.71      3022.39 o                         
 -25   9   8       2667.48       4538.65      2086.85 o                         
 -23   9   8      89199.12      89300.93      5056.85 o                         
 -21   9   8        182.33       -855.81      1400.76 o                         
 -19   9   8         38.78       -635.41      1347.27 o                         
 -17   9   8      13114.86      15300.84      1809.19 o                         
 -15   9   8         21.35        643.68      1224.31 o                         
 -13   9   8       3941.12       5387.03      1442.81 o                         
 -11   9   8      11252.30       9230.49      1775.54 o                         
  -9   9   8      21116.02      19111.14      2007.98 o                         
  -7   9   8      85951.45      88133.78      3876.29 o                         
  -5   9   8      33471.57      29280.39      1885.78 o                         
  -3   9   8       7900.13       5227.05      1231.14 o                         
  -1   9   8      15961.46      15594.38      1650.71 o                         
   1   9   8       4319.91       5428.89      1277.38 o                         
   3   9   8       1871.80       1400.25      1135.78 o                         
   5   9   8     106885.09     110109.19      3313.63 o                         
   7   9   8       1579.05       -554.21      1075.91 o                         
   9   9   8         65.89       1918.24      1205.83 o                         
  11   9   8       2691.88       1951.61      1637.84 o                         
  13   9   8      15232.19      14659.55      2167.93 o                         
  15   9   8      10100.68       8876.79      2057.75 o                         
  17   9   8      23164.83      21183.93      2859.82 o                         
  19   9   8       4759.56       2278.71      2328.83 o                         
 -18  10   8       1461.98       1479.27      1530.82 o                         
 -16  10   8       2664.00       3517.92      1590.14 o                         
 -14  10   8     104774.39     104556.31      4672.23 o                         
 -12  10   8       2459.78       3035.56      2354.69 o                         
 -10  10   8      13680.36      13202.61      2739.76 o                         
  -8  10   8       3482.10       3351.42      1543.04 o                         
  -6  10   8          9.79       -179.77      1477.66 o                         
  -4  10   8      23196.58      20965.15      2397.86 o                         
  -2  10   8      21109.44      22682.62      1953.99 o                         
   0  10   8       2955.76       2361.33      1357.84 o                         
   2  10   8      47779.15      47597.19      2689.77 o                         
   4  10   8         77.32       1418.79      1433.68 o                         
   6  10   8       6228.76       7497.93      2609.87 o                         
   8  10   8       7515.77       7307.78      1980.73 o                         
  10  10   8        866.24        863.87      1901.51 o                         
  12  10   8      11559.37       7188.73      2191.99 o                         
  14  10   8      50192.05      53171.28      6360.56 o                         
  -9  11   8       7052.14       4052.64      1859.74 o                         
  -7  11   8      64759.75      66602.53      4248.87 o                         
  -5  11   8      20495.68      18640.20      2393.02 o                         
  -3  11   8       5830.87       8255.17      2130.01 o                         
  -1  11   8      33461.45      32831.21      2816.08 o                         
   1  11   8       7691.80       8122.41      3108.29 o                         
   3  11   8       1152.28      -1857.59      1857.59 o                         
 -40   1   9       2920.55       3636.12      2367.01 o                         
 -38   1   9        885.57       2815.50      1822.31 o                         
 -36   1   9       3145.55       5571.07      1782.40 o                         
 -34   1   9        474.23         53.90      2048.86 o                         
 -32   1   9        934.71        384.34      1161.32 o                         
 -30   1   9         22.89        209.17       919.12 o                         
 -28   1   9      12408.24      13130.59      1190.88 o                         
 -26   1   9       5994.99       5583.94       685.53 o                         
 -24   1   9       3049.62       4011.73       603.51 o                         
 -22   1   9      58720.86      58528.80      1873.56 o                         
 -20   1   9      23977.00      23716.03       926.99 o                         
 -18   1   9       7382.98       6198.30       536.83 o                         
 -16   1   9       2850.99       2711.49       436.64 o                         
 -14   1   9       6841.82       6683.63       540.94 o                         
 -12   1   9        151.50        -68.34       305.17 o                         
 -10   1   9       2015.24       1742.19       365.89 o                         
  -8   1   9       1498.08       1239.98       286.60 o                         
  -6   1   9       5963.69       7425.07       489.74 o                         
  -4   1   9      27423.85      28326.56       611.96 o                         
  -2   1   9       3494.33       3693.24       322.41 o                         
   0   1   9       1499.39       1418.73       408.22 o                         
   2   1   9        428.21        175.32       397.07 o                         
   4   1   9       1895.78       1053.42       365.07 o                         
   6   1   9        504.02        777.82       357.62 o                         
   8   1   9         11.68        179.08       418.51 o                         
  10   1   9       1335.99       1878.28       763.97 o                         
  12   1   9        133.89       -672.37       746.36 o                         
  14   1   9       6957.21       4301.75      1399.85 o                         
  16   1   9          7.99       -908.76       908.76 o                         
  18   1   9          7.61        286.85       985.24 o                         
  20   1   9       1489.31       2608.77      1046.66 o                         
  22   1   9       2740.36       1517.39       988.65 o                         
  24   1   9        239.97       -271.60       913.60 o                         
  26   1   9       1190.47       2125.11      1064.13 o                         
  28   1   9      10790.87      12252.66      1669.67 o                         
  30   1   9       3961.16       4383.79      1673.86 o                         
  32   1   9         33.46       1844.17      2755.23 o                         
  34   1   9       2147.05       3038.93      2880.93 o                         
 -39   2   9       2262.06       5776.18      2098.14 o                         
 -37   2   9       6414.55       5351.71      1933.02 o                         
 -35   2   9       2194.91        301.62      1376.09 o                         
 -33   2   9         35.88       2377.10      1229.40 o                         
 -31   2   9       2617.26       2307.19      1036.77 o                         
 -29   2   9       3027.55       2789.56       933.35 o                         
 -27   2   9          0.62       -302.48       866.79 o                         
 -25   2   9       9790.86       9079.30      1023.77 o                         
 -23   2   9       2924.06       3394.22       666.73 o                         
 -21   2   9        969.30        846.01       583.80 o                         
 -19   2   9       6243.65       6718.17       517.89 o                         
 -17   2   9         11.02       -111.71       389.61 o                         
 -15   2   9       1805.86       1986.74       361.94 o                         
 -13   2   9       6694.14       6722.47       440.91 o                         
 -11   2   9       2518.30       1920.29       276.30 o                         
  -9   2   9       2451.34       2040.35       293.87 o                         
  -7   2   9       7603.65       7934.34       380.65 o                         
  -5   2   9       9591.21      10446.39       443.78 o                         
  -3   2   9       8713.15       9097.37       463.12 o                         
  -1   2   9       8131.29       8272.39       453.57 o                         
   1   2   9         25.08       -443.53       443.53 o                         
   3   2   9       6947.40       6305.16       618.74 o                         
   5   2   9        348.98         80.35       449.13 o                         
   7   2   9        385.27        141.24       390.27 o                         
   9   2   9      16716.66      17844.02       956.75 o                         
  11   2   9       2834.42       2769.31       627.86 o                         
  13   2   9        243.54        353.87       687.30 o                         
  15   2   9       2659.20       3055.87       778.14 o                         
  17   2   9        705.23        178.17       659.68 o                         
  19   2   9       3012.70       3815.46      1469.97 o                         
  21   2   9        876.64       1140.61      1032.18 o                         
  23   2   9        739.97       1485.83      1165.83 o                         
  25   2   9        854.34        285.20      1007.07 o                         
  27   2   9        140.12      -1086.72      1086.72 o                         
  29   2   9         69.31        -84.23      1449.93 o                         
  31   2   9        140.13       -211.26      1618.44 o                         
  33   2   9        204.22       2088.35      2239.09 o                         
 -38   3   9         37.95       -226.63      2050.51 o                         
 -36   3   9       1064.22        964.50      1485.55 o                         
 -34   3   9       1369.56       1927.40      1228.78 o                         
 -32   3   9         38.43        629.25      1041.45 o                         
 -30   3   9       1506.88       2026.50      1006.59 o                         
 -28   3   9       4488.15       5297.10      1047.62 o                         
 -26   3   9       3545.16       3875.89       917.54 o                         
 -24   3   9        108.84        296.15       725.66 o                         
 -22   3   9         89.05        538.15       565.01 o                         
 -20   3   9         28.06        761.50       578.29 o                         
 -18   3   9       1460.00       1510.71       635.59 o                         
 -16   3   9      21655.94      19986.38       999.93 o                         
 -14   3   9        180.34        492.32       443.62 o                         
 -12   3   9       1092.53        490.88       440.10 o                         
 -10   3   9      63454.78      59650.17      1181.01 o                         
  -8   3   9          2.59       -294.33       294.33 o                         
  -6   3   9      36877.61      35921.20       957.32 o                         
  -4   3   9      35435.57      35574.04       811.02 o                         
  -2   3   9       6056.79       5734.93       536.62 o                         
   0   3   9       3733.28       3734.83       396.07 o                         
   2   3   9      12084.01      11764.56       822.08 o                         
   4   3   9      10952.05      10902.03       862.92 o                         
   6   3   9         20.55       -439.89       597.62 o                         
   8   3   9       3558.23       3784.17       751.10 o                         
  10   3   9       5315.26       5617.04       764.66 o                         
  12   3   9       9689.39       9539.34       789.61 o                         
  14   3   9       1052.80       -200.09       683.43 o                         
  16   3   9         28.46       1102.66       612.70 o                         
  18   3   9      20771.88      21635.25      2465.97 o                         
  20   3   9        327.96       1363.83      1193.65 o                         
  22   3   9       3707.10       1385.67      1241.28 o                         
  24   3   9      11570.94      12635.17      1756.97 o                         
  26   3   9        405.35       -207.71      1202.56 o                         
  28   3   9        756.04       1849.69      1693.78 o                         
  30   3   9       2876.21        407.81      1812.68 o                         
  32   3   9        731.33       3395.03      2640.62 o                         
 -37   4   9        688.13       1314.60      1352.69 o                         
 -35   4   9       2293.21        435.14      1384.52 o                         
 -33   4   9       7855.84       8220.27      1378.55 o                         
 -31   4   9      11532.70      12332.65      1395.63 o                         
 -29   4   9        167.88        995.10       938.02 o                         
 -27   4   9       1150.18       1158.69       924.55 o                         
 -25   4   9      53560.30      53733.12      2244.78 o                         
 -23   4   9       2990.24       2577.36       852.20 o                         
 -21   4   9        536.19       1065.72       743.71 o                         
 -19   4   9      26446.29      26988.49      1515.16 o                         
 -17   4   9       7272.98       8094.42       875.95 o                         
 -15   4   9       8331.30       8157.76       433.03 o                         
 -13   4   9      15200.31      14341.31       839.06 o                         
 -11   4   9       4538.73       4099.24       474.21 o                         
  -9   4   9      34757.62      34346.14      1160.87 o                         
  -7   4   9       2328.69       2285.49       396.78 o                         
  -5   4   9       2003.71       1958.27       494.18 o                         
  -3   4   9       5536.07       5187.64       511.04 o                         
  -1   4   9        884.49        278.94       361.01 o                         
   1   4   9        609.07        608.13       304.26 o                         
   3   4   9      38237.19      40101.61      1114.35 o                         
   5   4   9        383.69        672.74       642.08 o                         
   7   4   9         76.05        650.98       629.86 o                         
   9   4   9      16815.77      15841.14      1082.07 o                         
  11   4   9        342.88       1833.22       676.56 o                         
  13   4   9       8493.68       8688.00      1216.29 o                         
  15   4   9      25607.22      25840.32      1790.09 o                         
  17   4   9       1172.35        741.47      1017.37 o                         
  19   4   9       1156.01        173.87      1313.45 o                         
  21   4   9       3768.82       2018.38      1372.61 o                         
  23   4   9         77.65       3212.74      1509.19 o                         
  25   4   9       5159.07       7258.09      1736.26 o                         
  27   4   9        401.04       1395.28      1796.85 o                         
  29   4   9          6.40       2051.82      1831.25 o                         
  31   4   9         57.66       1148.14      1947.46 o                         
 -36   5   9         41.29       -114.60      1505.93 o                         
 -34   5   9       2654.33       1112.29      1317.37 o                         
 -32   5   9         11.70      -1144.60      1144.60 o                         
 -30   5   9          2.10        807.75      1114.53 o                         
 -28   5   9       2766.74       1540.63      1071.89 o                         
 -26   5   9         19.50       -308.69       987.86 o                         
 -24   5   9          2.45      -1074.46      1074.46 o                         
 -22   5   9       6727.40       5203.60      1108.52 o                         
 -20   5   9        889.20        453.31       826.16 o                         
 -18   5   9        607.23         44.93       779.42 o                         
 -16   5   9      76532.10      71653.27      2186.17 o                         
 -14   5   9       7069.97       6638.40       839.49 o                         
 -12   5   9      24873.38      24178.69      1197.47 o                         
 -10   5   9      69700.72      69723.32      1554.38 o                         
  -8   5   9       1478.01        623.26       557.09 o                         
  -6   5   9      21902.09      21773.63      1147.60 o                         
  -4   5   9      59033.11      59439.28      1671.98 o                         
  -2   5   9      10972.85       9626.92       906.00 o                         
   0   5   9       3076.60       3138.16       427.06 o                         
   2   5   9      23456.22      23220.63       844.83 o                         
   4   5   9       8963.73       8782.16       610.53 o                         
   6   5   9       4491.83       4636.84       730.49 o                         
   8   5   9        660.65        791.23       820.29 o                         
  10   5   9       2597.06       2388.51       784.83 o                         
  12   5   9      13441.29      11444.24      1080.73 o                         
  14   5   9       1528.17       2852.11       969.78 o                         
  16   5   9       2273.92       2613.81      1102.83 o                         
  18   5   9      13894.56      15399.34      2001.05 o                         
  20   5   9        428.74         17.45      1085.36 o                         
  22   5   9       9118.33      10630.17      2116.06 o                         
  24   5   9      15149.75      16516.79      2603.89 o                         
  26   5   9        437.37        815.59      1681.54 o                         
  28   5   9       2342.20       1587.54      1783.48 o                         
  30   5   9       9606.96      10807.45      2332.50 o                         
 -33   6   9        250.36        609.07      1327.85 o                         
 -31   6   9      23403.93      27178.35      2037.21 o                         
 -29   6   9       4039.14       5320.81      1299.39 o                         
 -27   6   9         57.67        901.40      1054.56 o                         
 -25   6   9      15388.38      15505.90      1608.87 o                         
 -23   6   9       5576.49       5740.66      1271.81 o                         
 -21   6   9       1846.53       2383.18      1277.78 o                         
 -19   6   9      55828.10      59962.88      2492.44 o                         
 -17   6   9         35.80       -430.65       949.88 o                         
 -15   6   9        624.07        674.43       807.22 o                         
 -13   6   9      15672.55      14320.26      1235.44 o                         
 -11   6   9      17584.20      18482.26      1035.96 o                         
  -9   6   9       1812.83       1174.65       566.49 o                         
  -7   6   9       2094.13       2412.93       648.86 o                         
  -5   6   9      10348.51       8731.94       838.88 o                         
  -3   6   9       7171.84       8994.74      1030.97 o                         
  -1   6   9         20.62        545.27       581.16 o                         
   1   6   9       3867.46       3531.61       648.87 o                         
   3   6   9      55448.07      54509.59      1616.47 o                         
   5   6   9       6516.45       7312.74       712.02 o                         
   7   6   9       2039.93        493.08       594.43 o                         
   9   6   9      49819.78      50391.27      2107.41 o                         
  11   6   9       2066.88       1208.77       712.33 o                         
  13   6   9       7819.56       7244.05      1237.19 o                         
  15   6   9       7277.74       7657.27      1265.76 o                         
  17   6   9       3366.69       4282.93      1283.77 o                         
  19   6   9       1104.17       -281.98      1241.01 o                         
  21   6   9      10631.45      11495.31      1714.84 o                         
  23   6   9        587.24       1918.82      1497.18 o                         
  25   6   9        418.11        -43.18      1696.31 o                         
  27   6   9       1540.07        388.36      1710.67 o                         
 -32   7   9         98.81       -721.32      1401.68 o                         
 -30   7   9       1146.87        439.69      1353.23 o                         
 -28   7   9        646.69       2476.30      1340.51 o                         
 -26   7   9        281.12         20.82      1214.26 o                         
 -24   7   9       2333.60       3581.99      1258.78 o                         
 -22   7   9      20284.95      21413.52      1820.30 o                         
 -20   7   9      20030.46      19047.58      1722.67 o                         
 -18   7   9      10228.10       9461.40      1339.83 o                         
 -16   7   9      27840.72      25507.01      1773.67 o                         
 -14   7   9       1550.41       -937.06       937.06 o                         
 -12   7   9       5010.62       2930.68       979.36 o                         
 -10   7   9      66349.43      62776.38      1995.32 o                         
  -8   7   9        104.82        125.37       676.46 o                         
  -6   7   9      28051.03      26232.48      1335.52 o                         
  -4   7   9      37078.18      35079.70      1667.24 o                         
  -2   7   9       4998.63       4697.46       767.28 o                         
   0   7   9      14572.16      14604.38      1013.70 o                         
   2   7   9      34578.99      38026.14      1934.88 o                         
   4   7   9      16905.34      17323.43      1188.31 o                         
   6   7   9       1335.43        334.16       827.78 o                         
   8   7   9        124.33       -402.62       772.77 o                         
  10   7   9       1495.93       1393.60       866.06 o                         
  12   7   9      10253.52      11111.29      1600.51 o                         
  14   7   9       2865.23       2072.48      1167.70 o                         
  16   7   9         77.47       -124.61      1253.03 o                         
  18   7   9      16287.36      17544.56      1841.00 o                         
  20   7   9        132.07       2468.95      1600.26 o                         
  22   7   9        103.23      -1309.89      1495.24 o                         
  24   7   9      20933.00      25091.34      2568.60 o                         
  26   7   9       2037.62        504.80      3177.70 o                         
 -29   8   9        895.80       1913.02      2687.07 o                         
 -27   8   9        986.87        904.90      1466.58 o                         
 -25   8   9      67800.36      70320.75      3308.57 o                         
 -23   8   9          3.55        562.85      1284.80 o                         
 -21   8   9        122.33       -631.63      1256.55 o                         
 -19   8   9      21988.44      28374.35      2894.79 o                         
 -17   8   9       1519.25       2574.63      1287.56 o                         
 -15   8   9       5142.31       4949.59      1314.90 o                         
 -13   8   9      12395.22      12044.98      1544.19 o                         
 -11   8   9       9284.31      11321.52      1582.14 o                         
  -9   8   9      17964.21      18436.88      2121.41 o                         
  -7   8   9      11198.78      11409.60      1292.08 o                         
  -5   8   9       6547.94       7011.65      1175.50 o                         
  -3   8   9      16799.05      18685.48      1397.15 o                         
  -1   8   9       9796.36       9275.80      1186.66 o                         
   1   8   9         20.61       -886.95       886.95 o                         
   3   8   9      25630.53      29315.24      1762.74 o                         
   5   8   9        653.49        741.60       975.28 o                         
   7   8   9        383.21       1237.12      1058.44 o                         
   9   8   9      36631.23      40112.91      3340.54 o                         
  11   8   9       2256.75       2923.10      1791.16 o                         
  13   8   9       2004.49       2239.73      1656.69 o                         
  15   8   9      23595.53      26254.02      2594.54 o                         
  17   8   9        283.72       1487.49      1664.39 o                         
  19   8   9       1081.15       1185.28      1809.38 o                         
  21   8   9       3391.21       4480.47      2197.73 o                         
  23   8   9        962.95      -2738.35      2738.35 o                         
 -24   9   9        260.38       1248.41      1756.72 o                         
 -22   9   9        692.68        -22.02      1396.13 o                         
 -20   9   9         60.58        662.57      1375.23 o                         
 -18   9   9       1763.08       2927.96      1389.27 o                         
 -16   9   9      27869.39      29920.29      2262.59 o                         
 -14   9   9       1652.36       1807.98      1324.10 o                         
 -12   9   9       1894.07        221.15      1452.82 o                         
 -10   9   9      48652.59      51231.56      3065.49 o                         
  -8   9   9         69.50        295.24      1400.92 o                         
  -6   9   9      26516.14      27107.00      2086.68 o                         
  -4   9   9      34211.77      36072.65      2209.32 o                         
  -2   9   9       4561.68       3576.60      1206.90 o                         
   0   9   9        753.51       1214.29      1301.18 o                         
   2   9   9       6759.24       9223.13      1450.81 o                         
   4   9   9       8489.19       8327.40      1507.53 o                         
   6   9   9       1473.34        250.33      1147.43 o                         
   8   9   9       3381.67       2937.58      1493.88 o                         
  10   9   9       3057.26       1711.51      1261.54 o                         
  12   9   9       6335.29       6478.91      1763.21 o                         
  14   9   9         18.26       -566.93      1578.73 o                         
  16   9   9        833.36      -2166.30      2354.29 o                         
  18   9   9      19639.91      24515.29      2926.60 o                         
 -19  10   9      16918.43      18290.29      2261.30 o                         
 -17  10   9       3990.08       4248.30      1826.69 o                         
 -15  10   9        102.24      -1275.36      1681.28 o                         
 -13  10   9      12769.86      15205.70      2154.71 o                         
 -11  10   9       3481.03       2118.27      1581.19 o                         
  -9  10   9       4646.33       3272.72      1701.42 o                         
  -7  10   9        333.97       -192.68      1519.99 o                         
  -5  10   9       4332.64       4500.26      1536.60 o                         
  -3  10   9       3131.46       4202.82      1629.61 o                         
  -1  10   9        148.87      -1275.14      1275.14 o                         
   1  10   9       4267.59       4101.95      1431.30 o                         
   3  10   9      38120.69      44755.78      2960.53 o                         
   5  10   9        514.67       -147.79      1670.59 o                         
   7  10   9       1063.93       -193.08      1603.26 o                         
   9  10   9      12553.55      11989.23      2023.21 o                         
  11  10   9        989.60        855.02      2074.32 o                         
  13  10   9       9911.88       7029.02      2342.44 o                         
  -8  11   9        460.59        952.57      1935.55 o                         
  -6  11   9       9015.21      10327.35      2143.64 o                         
  -4  11   9      15555.70      16976.55      2404.43 o                         
  -2  11   9       2515.62       1724.05      1716.89 o                         
   0  11   9        702.97       -940.02      1886.26 o                         
   2  11   9       9452.61      10537.55      2230.08 o                         
 -40   0  10      59271.48      68373.73      7075.43 o                         
 -38   0  10       3748.84       3032.04      4871.25 o                         
 -36   0  10      24341.07      25322.45      3457.57 o                         
 -34   0  10        330.48       -306.12      2013.28 o                         
 -32   0  10      16896.21      16052.07      3791.20 o                         
 -30   0  10     349543.56     352895.19     10505.23 o                         
 -28   0  10     122738.14     124411.21      5271.71 o                         
 -26   0  10      24859.68      25506.84      1555.55 o                         
 -24   0  10      65487.15      72907.34      2391.80 o                         
 -22   0  10      39154.08      37458.18      1668.29 o                         
 -20   0  10      12921.82      12223.88       993.15 o                         
 -18   0  10      18406.79      15103.65       982.20 o                         
 -16   0  10      48544.93      49482.41      1536.98 o                         
 -14   0  10     241195.00     248570.56      4250.75 o                         
 -12   0  10     395011.12     399746.75      6431.01 o                         
 -10   0  10      21513.42      20677.85      1169.75 o                         
  -8   0  10       9142.53      10567.76       632.64 o                         
  -6   0  10     450472.41     507489.56      9313.44 o                         
  -4   0  10      20178.14      18569.47       841.24 o                         
  -2   0  10     325613.16     304590.59      5290.12 o                         
   0   0  10     169883.47     160569.88      3295.72 o                         
   2   0  10       2071.65       1532.47       345.55 o                         
   4   0  10     138324.44     149669.61      5601.84 o                         
   6   0  10     657284.94     727014.94     17464.60 o                         
   8   0  10      92884.11     101346.12      3384.25 o                         
  10   0  10      78145.07      80885.55      3879.36 o                         
  12   0  10      19592.88      21450.28      2143.58 o                         
  14   0  10      11873.65      11575.40      1849.39 o                         
  16   0  10     187527.55     177129.23      6902.97 o                         
  18   0  10      11129.11      12704.39      2107.83 o                         
  20   0  10         47.39      -1050.10      1829.47 o                         
  22   0  10        625.11        170.45      1484.47 o                         
  24   0  10       1757.69       1326.53      2224.54 o                         
  26   0  10       7998.38       5084.50      2760.40 o                         
  28   0  10      70023.65      67944.28      5852.59 o                         
  30   0  10      15447.90      21424.68      5069.62 o                         
  32   0  10        857.97        -44.08      3526.70 o                         
 -39   1  10       2691.07        598.74      1742.74 o                         
 -37   1  10      62085.29      65987.71      3887.72 o                         
 -35   1  10      16090.79      19557.55      2375.56 o                         
 -33   1  10      79488.42      82134.91      4196.07 o                         
 -31   1  10      11642.27      12065.20      1379.85 o                         
 -29   1  10        968.82       2278.98       886.89 o                         
 -27   1  10      48923.61      49107.95      1941.60 o                         
 -25   1  10         52.94         88.57       507.58 o                         
 -23   1  10        159.12        753.61       482.50 o                         
 -21   1  10     715806.19     731746.88      9825.16 o                         
 -19   1  10        639.09        166.49       439.74 o                         
 -17   1  10       6757.51       6782.12       549.77 o                         
 -15   1  10      68752.32      69660.21      1283.77 o                         
 -13   1  10       3170.13       3213.50       418.08 o                         
 -11   1  10      29034.78      29689.16       880.99 o                         
  -9   1  10     736601.00     729679.94      8990.37 o                         
  -7   1  10     114163.18     110538.02      1625.10 o                         
  -5   1  10      33260.28      29279.36       839.45 o                         
  -3   1  10      17698.06      17218.96       754.12 o                         
  -1   1  10      22535.46      22454.93       668.40 o                         
   1   1  10       7734.31       7227.26       586.05 o                         
   3   1  10      44953.57      45572.60      1460.70 o                         
   5   1  10      33727.47      30985.31      1393.18 o                         
   7   1  10     705092.88     705408.06     10352.91 o                         
   9   1  10      12878.67      13622.90       792.36 o                         
  11   1  10      10776.97      11533.53      1337.84 o                         
  13   1  10      41996.02      46146.28      2188.18 o                         
  15   1  10        209.54        179.99       832.14 o                         
  17   1  10        537.20       1013.17       972.96 o                         
  19   1  10     235593.78     243572.89      5761.97 o                         
  21   1  10      20938.35      21395.58      1758.15 o                         
  23   1  10       2033.07        -36.45      1023.31 o                         
  25   1  10       3721.94       2920.16      1081.41 o                         
  27   1  10       4527.77       3764.85      1424.04 o                         
  29   1  10      57149.22      55393.34      3400.03 o                         
  31   1  10      35351.08      34877.85      3312.66 o                         
  33   1  10      14660.85      13645.17      3500.98 o                         
 -40   2  10      32771.61      35840.05      6259.88 o                         
 -38   2  10        660.31       3496.51      1775.93 o                         
 -36   2  10      16561.88      16632.51      2502.66 o                         
 -34   2  10        594.77       1935.60      1249.50 o                         
 -32   2  10      21981.14      21325.71      1717.24 o                         
 -30   2  10     202784.50     201526.42      4417.58 o                         
 -28   2  10      23121.41      23307.54      1465.03 o                         
 -26   2  10       1761.03       1461.96       933.70 o                         
 -24   2  10        146.15        257.56       603.41 o                         
 -22   2  10        335.77        921.71       581.84 o                         
 -20   2  10      14003.82      14168.36       882.57 o                         
 -18   2  10      32789.04      31515.05       901.16 o                         
 -16   2  10     101065.01     100903.16      1821.01 o                         
 -14   2  10      17492.49      17034.36       615.94 o                         
 -12   2  10     365744.47     361719.16      4804.67 o                         
 -10   2  10       5641.35       6090.83       467.00 o                         
  -8   2  10      65159.98      66837.84      1223.97 o                         
  -6   2  10        235.54         23.14       282.90 o                         
  -4   2  10       7096.03       6469.84       478.14 o                         
  -2   2  10    1220916.62    1258306.50     15264.77 o                         
   0   2  10     634903.38     662255.88     10408.52 o                         
   2   2  10     165396.97     167717.72      3864.30 o                         
   4   2  10        247.33        -97.15       432.27 o                         
   6   2  10      28159.84      29970.42      1145.79 o                         
   8   2  10       5565.06       5404.43       561.27 o                         
  10   2  10     229262.22     229278.61      5034.32 o                         
  12   2  10      18771.50      20614.76      1317.91 o                         
  14   2  10      11744.71      10843.41      1133.23 o                         
  16   2  10      50753.50      53636.14      2791.69 o                         
  18   2  10      22178.56      24487.59      1782.27 o                         
  20   2  10      90625.60      96145.19      3312.57 o                         
  22   2  10         13.70        872.20      1184.90 o                         
  24   2  10        195.77        740.99      1058.16 o                         
  26   2  10      65547.84      64851.86      4091.37 o                         
  28   2  10      56970.80      59777.30      3666.62 o                         
  30   2  10       5112.17       2582.52      2705.91 o                         
  32   2  10        959.19       2513.03      2211.79 o                         
 -39   3  10       5489.65       4062.30      2513.43 o                         
 -37   3  10      37957.99      38927.75      2859.37 o                         
 -35   3  10      17011.27      17800.44      1811.65 o                         
 -33   3  10      47526.14      52310.04      2408.50 o                         
 -31   3  10        497.75        123.48      1063.89 o                         
 -29   3  10       5597.65       6919.17      1095.18 o                         
 -27   3  10      90110.41      90975.68      3263.38 o                         
 -25   3  10      16298.69      17118.27      1263.32 o                         
 -23   3  10        255.53        210.17       673.70 o                         
 -21   3  10     502884.81     512886.91      8100.82 o                         
 -19   3  10        415.16       1292.61       643.06 o                         
 -17   3  10       4005.42       3305.98       458.47 o                         
 -15   3  10       6095.05       4883.20       497.86 o                         
 -13   3  10      48499.98      46363.29      1339.89 o                         
 -11   3  10      23863.78      23779.88       846.27 o                         
  -9   3  10     672513.81     669638.62      8821.72 o                         
  -7   3  10       9793.29       8650.63       525.22 o                         
  -5   3  10      12870.82      10604.61       814.90 o                         
  -3   3  10      20135.65      20848.71       705.17 o                         
  -1   3  10       6034.52       5680.79       444.72 o                         
   1   3  10      38859.21      37743.89      1200.19 o                         
   3   3  10      40746.53      39385.43      1480.55 o                         
   5   3  10      92553.18      93856.88      2539.47 o                         
   7   3  10    1218984.38    1254740.25     20989.49 o                         
   9   3  10      63027.46      63037.61      2170.71 o                         
  11   3  10       3656.40       3533.73       719.47 o                         
  13   3  10        737.50       1620.16       789.06 o                         
  15   3  10       2280.98       2317.21       783.28 o                         
  17   3  10      27530.04      27414.71      2288.55 o                         
  19   3  10     266510.12     255805.08      7184.34 o                         
  21   3  10      23730.62      24293.13      2410.27 o                         
  23   3  10      18800.18      18942.18      3461.44 o                         
  25   3  10        439.24       -752.80      1489.42 o                         
  27   3  10       2999.82       2342.64      2303.38 o                         
  29   3  10      34815.08      32118.31      2999.92 o                         
  31   3  10      22061.40      20855.81      3242.75 o                         
 -38   4  10         85.81       2486.42      2709.80 o                         
 -36   4  10      13730.14      12809.50      2043.77 o                         
 -34   4  10        354.29       -547.31      1092.42 o                         
 -32   4  10      14742.50      15541.58      1683.09 o                         
 -30   4  10     165495.25     172225.05      4120.08 o                         
 -28   4  10      59020.66      55804.93      2606.13 o                         
 -26   4  10       7991.29       7006.25      1085.52 o                         
 -24   4  10      13559.09      12444.82      1220.55 o                         
 -22   4  10       7069.10       7442.17      1005.48 o                         
 -20   4  10      11780.56      12159.34      1126.15 o                         
 -18   4  10      12688.31      13534.22      1029.88 o                         
 -16   4  10      47116.67      43790.15      1896.53 o                         
 -14   4  10      85689.38      81554.40      1464.68 o                         
 -12   4  10     278809.22     272067.72      3962.20 o                         
 -10   4  10      24263.83      23897.49       814.43 o                         
  -8   4  10        724.75        388.36       347.49 o                         
  -6   4  10      19663.06      19450.39       689.71 o                         
  -4   4  10      25714.78      25341.67       876.42 o                         
  -2   4  10     372694.75     373741.97      5217.88 o                         
   0   4  10     322392.69     324764.34      4617.66 o                         
   2   4  10      23912.27      22550.56      1019.62 o                         
   4   4  10       5999.79       4915.39       703.13 o                         
   6   4  10     117288.07     119547.68      2674.27 o                         
   8   4  10      18974.05      18344.21      1052.20 o                         
  10   4  10      39015.49      42891.64      1716.61 o                         
  12   4  10        349.83       -124.78       658.55 o                         
  14   4  10         56.78       -745.33       745.33 o                         
  16   4  10      82504.73      89142.04      4376.69 o                         
  18   4  10      13845.44      14969.85      1884.23 o                         
  20   4  10      20794.03      22830.38      2128.04 o                         
  22   4  10        209.31       1653.79      1443.32 o                         
  24   4  10         71.30        745.61      1361.45 o                         
  26   4  10      21742.40      21947.14      2374.72 o                         
  28   4  10      49212.81      50601.31      3310.85 o                         
  30   4  10      11760.36      14079.75      2271.16 o                         
 -35   5  10       4540.12       2167.12      1971.48 o                         
 -33   5  10      61437.89      57666.93      2775.56 o                         
 -31   5  10      13373.06      11764.67      1537.16 o                         
 -29   5  10        150.25       -463.27      1095.07 o                         
 -27   5  10        615.91        917.14      1034.00 o                         
 -25   5  10       8520.88       8561.97      1224.54 o                         
 -23   5  10       1303.18        562.12      1118.83 o                         
 -21   5  10     446886.59     444107.53      8590.39 o                         
 -19   5  10       5330.38       5243.73      1044.67 o                         
 -17   5  10      10977.91       9252.78      1030.15 o                         
 -15   5  10      19882.30      17656.23      1662.20 o                         
 -13   5  10        115.56       -484.67       525.44 o                         
 -11   5  10      40320.95      40974.06      1429.89 o                         
  -9   5  10     241030.00     236651.27      3895.29 o                         
  -7   5  10      79923.69      77915.56      2080.91 o                         
  -5   5  10      18644.41      18428.03      1297.46 o                         
  -3   5  10      20324.62      19711.41       797.25 o                         
  -1   5  10      13967.05      12790.55       708.09 o                         
   1   5  10      26691.26      25834.21       897.11 o                         
   3   5  10       2877.49       2699.03       471.60 o                         
   5   5  10       1307.39       2657.10       673.41 o                         
   7   5  10     223223.05     225165.70      4344.54 o                         
   9   5  10        923.75        886.90       704.41 o                         
  11   5  10       8166.79       7845.95       966.63 o                         
  13   5  10      15436.50      14729.51      1208.80 o                         
  15   5  10        441.26       1007.91       965.47 o                         
  17   5  10       7353.23       7609.82      1388.12 o                         
  19   5  10     122375.94     130879.41      5513.58 o                         
  21   5  10       6941.66       6786.60      1538.71 o                         
  23   5  10         15.36        587.26      1341.21 o                         
  25   5  10        310.12       -706.11      1732.57 o                         
  27   5  10       2710.46        489.40      2168.47 o                         
  29   5  10      45532.15      42279.49      3249.05 o                         
 -34   6  10       4066.94       4025.39      1486.27 o                         
 -32   6  10      15225.37      18990.92      1896.69 o                         
 -30   6  10     146195.16     152698.66      4313.51 o                         
 -28   6  10      32061.18      31399.92      2081.75 o                         
 -26   6  10       5909.71       5439.94      1267.85 o                         
 -24   6  10      20738.87      21943.90      1736.57 o                         
 -22   6  10      10505.79       8960.43      1294.60 o                         
 -20   6  10       3609.13       4104.14      1045.80 o                         
 -18   6  10      41005.98      39865.21      2221.20 o                         
 -16   6  10      22168.14      21481.94      1407.32 o                         
 -14   6  10      50972.82      45314.40      1903.83 o                         
 -12   6  10      83552.40      79556.12      2049.33 o                         
 -10   6  10      15044.80      14918.76       990.02 o                         
  -8   6  10        306.21        919.80       581.52 o                         
  -6   6  10       1558.85       1350.38       602.08 o                         
  -4   6  10       6762.52       6041.84       795.82 o                         
  -2   6  10     198269.72     200714.20      3768.97 o                         
   0   6  10      54796.33      54391.42      1599.36 o                         
   2   6  10      11514.54      12664.40       888.89 o                         
   4   6  10       5462.19       3756.71       690.12 o                         
   6   6  10      92007.85      95367.34      2389.72 o                         
   8   6  10      12260.27      12531.59      1293.91 o                         
  10   6  10      67456.64      65800.45      2089.96 o                         
  12   6  10       3092.16       3488.82       877.03 o                         
  14   6  10        659.72       -380.66       895.18 o                         
  16   6  10      58246.30      62955.18      2900.33 o                         
  18   6  10      11656.31      14143.65      2447.92 o                         
  20   6  10       5133.88       4228.51      1325.81 o                         
  22   6  10       2632.09       3801.52      1547.81 o                         
  24   6  10        304.28       -129.12      1623.01 o                         
  26   6  10      10753.79       8444.74      2075.45 o                         
 -31   7  10       2293.77        888.49      1412.77 o                         
 -29   7  10        662.73       1623.22      1358.83 o                         
 -27   7  10      25052.47      22071.40      1983.84 o                         
 -25   7  10       6260.67       8012.02      1498.53 o                         
 -23   7  10       1291.70        -73.89      1168.10 o                         
 -21   7  10     128993.33     131398.22      4991.14 o                         
 -19   7  10       4112.96       4906.89      1273.25 o                         
 -17   7  10       1545.49       1198.15      1046.88 o                         
 -15   7  10        563.24        414.62       976.78 o                         
 -13   7  10       5018.67       4850.69       997.30 o                         
 -11   7  10       2185.35       2240.80       990.56 o                         
  -9   7  10     208463.09     199496.97      3951.72 o                         
  -7   7  10       4257.02       3543.08       859.95 o                         
  -5   7  10      16133.20      16110.61      1133.13 o                         
  -3   7  10        421.50        826.89       727.34 o                         
  -1   7  10        148.67       -392.26       655.47 o                         
   1   7  10      22339.17      20129.25      1281.32 o                         
   3   7  10      39381.07      38518.24      1667.30 o                         
   5   7  10      28370.29      25917.72      1458.36 o                         
   7   7  10     369542.28     373095.59      7436.48 o                         
   9   7  10      32225.53      31260.15      1872.91 o                         
  11   7  10        464.14       -144.76      1112.04 o                         
  13   7  10        357.94       -169.18      1068.50 o                         
  15   7  10        261.55        655.08      1264.98 o                         
  17   7  10      12610.84      17732.05      1828.63 o                         
  19   7  10      69737.74      78546.97      3520.35 o                         
  21   7  10      15537.13      15224.64      2222.65 o                         
  23   7  10      18127.06      19448.50      2429.07 o                         
  25   7  10         57.36       5369.61      1973.78 o                         
 -28   8  10      10957.04      10343.88      1799.13 o                         
 -26   8  10        285.75        866.69      1381.41 o                         
 -24   8  10       6819.59       4627.14      1768.01 o                         
 -22   8  10        131.80        336.56      1248.17 o                         
 -20   8  10      10462.97      10173.94      1522.70 o                         
 -18   8  10      18062.76      20376.29      1862.68 o                         
 -16   8  10      11665.48      12109.58      1505.66 o                         
 -14   8  10        187.89      -1035.63      1035.63 o                         
 -12   8  10      81069.43      77555.27      3551.27 o                         
 -10   8  10       3197.76        904.13      1222.04 o                         
  -8   8  10         26.28       -861.02       861.02 o                         
  -6   8  10       8689.62       7075.36      1141.12 o                         
  -4   8  10       4326.19       5721.00      1125.34 o                         
  -2   8  10     156117.16     154727.58      4058.14 o                         
   0   8  10     105430.41     104365.43      3022.07 o                         
   2   8  10      24753.10      28313.96      1762.19 o                         
   4   8  10      53402.14      51939.06      2302.41 o                         
   6   8  10        457.98      -1242.03      1242.03 o                         
   8   8  10        383.78        916.20      1045.09 o                         
  10   8  10      41728.07      43473.92      3487.76 o                         
  12   8  10       3142.80       1873.17      1498.32 o                         
  14   8  10       7485.05       8129.96      1755.26 o                         
  16   8  10      43635.44      42250.74      2954.41 o                         
  18   8  10       5864.94       4422.60      1780.61 o                         
  20   8  10      45921.41      42753.34      3906.84 o                         
  22   8  10       3770.46        612.36      2471.84 o                         
 -25   9  10        438.27       1675.18      4011.62 o                         
 -23   9  10        344.61       -468.16      1404.34 o                         
 -21   9  10     104680.70     100449.41      5583.67 o                         
 -19   9  10       1125.89        348.22      1389.45 o                         
 -17   9  10        415.35      -1173.10      1290.99 o                         
 -15   9  10       5862.83       4953.98      2101.13 o                         
 -13   9  10       2803.84        952.66      1624.97 o                         
 -11   9  10        763.92       -250.04      1417.71 o                         
  -9   9  10      70710.22      69137.91      3489.96 o                         
  -7   9  10       5837.84       4495.15      1363.76 o                         
  -5   9  10       6416.15       6251.10      1361.82 o                         
  -3   9  10        768.36       1300.71      1094.62 o                         
  -1   9  10         31.48       -385.00      1164.09 o                         
   1   9  10       2667.51       2950.88      1222.51 o                         
   3   9  10       4117.96       2686.09      1279.59 o                         
   5   9  10       2632.75       1947.66      1190.07 o                         
   7   9  10     120289.52     121811.81      4797.59 o                         
   9   9  10       1632.97       -893.51      1277.16 o                         
  11   9  10       1844.38        503.96      1335.85 o                         
  13   9  10       6563.56       6202.43      1701.59 o                         
  15   9  10        390.31       3724.72      1990.34 o                         
  17   9  10         31.83        924.98      1941.52 o                         
 -18  10  10      18944.76      22000.33      2634.21 o                         
 -16  10  10       4274.28       6801.46      2006.65 o                         
 -14  10  10      27675.88      26666.11      3840.14 o                         
 -12  10  10      17147.98      15211.82      2389.63 o                         
 -10  10  10      19092.43      19098.36      2901.72 o                         
  -8  10  10      22588.15      23180.01      2379.04 o                         
  -6  10  10      10481.91       9970.58      2509.13 o                         
  -4  10  10       7313.52       7243.49      1730.53 o                         
  -2  10  10      26270.77      25105.89      2185.57 o                         
   0  10  10       9491.86       7566.48      1515.66 o                         
   2  10  10        338.00        875.54      1318.73 o                         
   4  10  10        376.18       1191.14      1514.31 o                         
   6  10  10      20518.65      19768.99      2530.64 o                         
   8  10  10       1961.56        425.01      1715.93 o                         
  10  10  10       7751.77       8384.05      2284.08 o                         
  12  10  10       6085.33       4909.64      2227.03 o                         
  -7  11  10       3273.76       4893.29      3482.61 o                         
  -5  11  10       4739.17       2981.58      2634.25 o                         
  -3  11  10         12.40       -788.72      1947.12 o                         
  -1  11  10         11.99      -2147.13      2147.13 o                         
 -40   1  11       2074.09       3732.38      1827.81 o                         
 -38   1  11       3451.09       2804.70      1684.58 o                         
 -36   1  11       5443.13       5294.28      1757.49 o                         
 -34   1  11        585.39        645.81      1353.02 o                         
 -32   1  11        926.23       1433.85      1114.06 o                         
 -30   1  11       5717.55       6865.28      1038.06 o                         
 -28   1  11       1323.55       1106.27      1028.16 o                         
 -26   1  11       4769.09       5733.62       809.85 o                         
 -24   1  11        266.95        379.15       506.67 o                         
 -22   1  11       1571.21       1112.78       564.22 o                         
 -20   1  11      19068.59      18172.36       866.98 o                         
 -18   1  11        849.87       1118.43       422.70 o                         
 -16   1  11      18849.67      18159.21       694.03 o                         
 -14   1  11        273.66        327.32       310.57 o                         
 -12   1  11       2031.68       1968.29       436.43 o                         
 -10   1  11       1747.46       1628.46       330.69 o                         
  -8   1  11        959.52        600.36       286.62 o                         
  -6   1  11       1078.51        855.89       271.62 o                         
  -4   1  11      19459.24      20344.36       607.16 o                         
  -2   1  11       5722.99       5293.16       347.16 o                         
   0   1  11        170.36        594.91       420.63 o                         
   2   1  11       2281.68       2395.82       537.33 o                         
   4   1  11       3271.14       3477.54       574.26 o                         
   6   1  11        387.15        753.25       414.12 o                         
   8   1  11       1594.67       1522.59       434.43 o                         
  10   1  11          0.70        574.00       650.98 o                         
  12   1  11       6207.04       6674.43      1058.27 o                         
  14   1  11        309.23       -680.80       838.56 o                         
  16   1  11       1740.16       2214.71      1075.34 o                         
  18   1  11       1183.67       2013.42      1038.01 o                         
  20   1  11        432.34        396.40       967.78 o                         
  22   1  11        905.96       -909.04      1175.36 o                         
  24   1  11         96.69       -423.32      1275.57 o                         
  26   1  11       1170.97       -542.97      1067.58 o                         
  28   1  11          0.06       2985.54      1793.78 o                         
  30   1  11       6758.02       8770.85      3064.81 o                         
  32   1  11        366.69      -2445.25      2445.25 o                         
 -39   2  11          5.39      -1780.11      1780.11 o                         
 -37   2  11        725.09        426.26      1538.83 o                         
 -35   2  11       6818.24       9978.89      1773.76 o                         
 -33   2  11       4918.52       4932.41      1286.12 o                         
 -31   2  11       1595.22       1894.27       940.84 o                         
 -29   2  11      12329.34      12799.79      1806.52 o                         
 -27   2  11       5646.68       4841.16       904.63 o                         
 -25   2  11          5.32       -159.34       630.94 o                         
 -23   2  11       1356.75       1185.25       627.73 o                         
 -21   2  11          3.29       -343.45       530.01 o                         
 -19   2  11        510.07        345.71       453.82 o                         
 -17   2  11       1880.46       1262.40       406.81 o                         
 -15   2  11        863.33        648.14       318.25 o                         
 -13   2  11       1910.95       1913.86       379.67 o                         
 -11   2  11      40894.36      40187.00       966.30 o                         
  -9   2  11        574.46        471.96       370.95 o                         
  -7   2  11        599.23        621.47       291.81 o                         
  -5   2  11       4036.17       3673.67       368.98 o                         
  -3   2  11        205.75        432.25       334.94 o                         
  -1   2  11          7.66       -239.55       285.43 o                         
   1   2  11       4188.38       3622.39       722.01 o                         
   3   2  11       1730.63       1075.65       597.36 o                         
   5   2  11         26.01       -399.79       447.78 o                         
   7   2  11       1367.64       1473.58       572.46 o                         
   9   2  11         25.67       -306.39       528.78 o                         
  11   2  11       2830.04       3936.34       814.15 o                         
  13   2  11        313.46       -105.45       810.55 o                         
  15   2  11       1236.20        878.81       846.16 o                         
  17   2  11       5710.23       4769.62      1035.03 o                         
  19   2  11        320.47       1432.74      1053.41 o                         
  21   2  11         78.05       1527.99      1100.28 o                         
  23   2  11       2393.75       1319.15      1205.47 o                         
  25   2  11        397.41      -1249.10      1249.10 o                         
  27   2  11       5748.10       7325.06      1727.58 o                         
  29   2  11       3835.38       2122.46      1767.19 o                         
  31   2  11       2201.89       5480.81      3660.90 o                         
 -38   3  11        941.88         28.08      2223.42 o                         
 -36   3  11       1126.40       1021.20      1437.88 o                         
 -34   3  11       2603.81       2569.33      1274.19 o                         
 -32   3  11      27146.25      26730.38      1754.57 o                         
 -30   3  11       7418.67       9153.28      1241.63 o                         
 -28   3  11          7.29       -821.51       821.51 o                         
 -26   3  11       9303.92       7047.84       985.02 o                         
 -24   3  11       2116.13       1990.81       816.14 o                         
 -22   3  11       1939.33       1260.20       652.79 o                         
 -20   3  11        852.28        761.89       640.82 o                         
 -18   3  11       5336.86       3392.15       666.02 o                         
 -16   3  11       6719.47       7099.60       580.84 o                         
 -14   3  11       7748.93       8274.63       753.96 o                         
 -12   3  11       2185.88       2203.49       427.00 o                         
 -10   3  11       7172.20       7012.23       576.56 o                         
  -8   3  11      30444.02      30428.68       896.21 o                         
  -6   3  11       1513.26       1707.98       409.31 o                         
  -4   3  11       6418.50       6413.58       563.31 o                         
  -2   3  11        306.18        260.63       333.21 o                         
   0   3  11       4057.19       3856.15       613.00 o                         
   2   3  11      34595.26      35597.59      1205.35 o                         
   4   3  11      19802.78      18883.67      1128.35 o                         
   6   3  11       3163.71       3789.59       841.09 o                         
   8   3  11      48554.52      48508.45      1944.35 o                         
  10   3  11       4350.04       3123.66       885.82 o                         
  12   3  11        355.92        -75.68       776.58 o                         
  14   3  11      11872.35      10815.03      1350.47 o                         
  16   3  11        575.45       1481.84      1165.73 o                         
  18   3  11       3473.12       3988.38      1330.09 o                         
  20   3  11       1024.16      -1285.31      1285.31 o                         
  22   3  11         37.12       1212.82      1453.94 o                         
  24   3  11          0.08       -534.21      1397.31 o                         
  26   3  11        497.19       -252.08      1621.36 o                         
  28   3  11        370.54       1498.51      1710.73 o                         
  30   3  11       6165.14       7093.47      2395.88 o                         
 -37   4  11         28.67      -1679.00      1685.38 o                         
 -35   4  11       8047.84       4287.65      1443.29 o                         
 -33   4  11        897.63       2049.50      1361.33 o                         
 -31   4  11         12.12       -467.71      1000.25 o                         
 -29   4  11       8395.53      11034.42      1665.23 o                         
 -27   4  11       4273.13       5489.18      1051.67 o                         
 -25   4  11       1160.04       1516.99       873.13 o                         
 -23   4  11       9362.50       9024.19      1049.93 o                         
 -21   4  11         59.43        -90.52       805.02 o                         
 -19   4  11       2672.03       2864.87       746.99 o                         
 -17   4  11      68528.48      69313.55      2039.43 o                         
 -15   4  11      10609.45       9999.52       727.22 o                         
 -13   4  11       6307.49       7919.19       634.56 o                         
 -11   4  11      10813.23       9767.42       605.87 o                         
  -9   4  11       8025.39       8776.96       595.80 o                         
  -7   4  11       6761.94       7736.95       658.93 o                         
  -5   4  11      37536.86      34674.84      1265.20 o                         
  -3   4  11       8044.68       8644.17       600.88 o                         
  -1   4  11       2037.70       2256.37       431.76 o                         
   1   4  11       8682.63       8187.81       717.57 o                         
   3   4  11       9970.45       9394.15      1041.01 o                         
   5   4  11       1311.43        694.50       615.70 o                         
   7   4  11        590.73        368.23       679.27 o                         
   9   4  11       3817.21       2942.09       772.02 o                         
  11   4  11      14531.23      15729.81      1177.21 o                         
  13   4  11        217.06        532.66       728.49 o                         
  15   4  11       1942.67       1619.13      1028.50 o                         
  17   4  11       5031.03       5686.67      1308.27 o                         
  19   4  11        504.79       -966.56      1163.72 o                         
  21   4  11        274.97       -175.59      1247.48 o                         
  23   4  11      12119.77      13643.84      1959.74 o                         
  25   4  11       1439.43       1217.76      1315.24 o                         
  27   4  11       1484.63       1358.95      1548.64 o                         
  29   4  11        139.58      -1957.96      1957.96 o                         
 -36   5  11       1937.02       2524.80      1913.29 o                         
 -34   5  11       1480.74       -390.10      1208.59 o                         
 -32   5  11      18619.06      20800.56      1836.31 o                         
 -30   5  11       1948.70       3605.00      1324.18 o                         
 -28   5  11         61.63        581.81      1064.16 o                         
 -26   5  11      34618.90      33410.77      1953.42 o                         
 -24   5  11        288.32       -578.41      1248.61 o                         
 -22   5  11       1016.84        686.25       878.16 o                         
 -20   5  11      24425.58      27049.09      1637.80 o                         
 -18   5  11       1752.98       2646.41       794.91 o                         
 -16   5  11       3640.76       3743.02       842.51 o                         
 -14   5  11       2201.24       1970.27       608.25 o                         
 -12   5  11       1622.00       2854.19       665.41 o                         
 -10   5  11         32.44         51.68       490.39 o                         
  -8   5  11       2350.26       1746.79       548.82 o                         
  -6   5  11      10518.27      10071.90       785.71 o                         
  -4   5  11      51271.09      54033.40      1414.11 o                         
  -2   5  11      16008.47      16171.65       839.08 o                         
   0   5  11       1841.25       1743.17       433.26 o                         
   2   5  11      58061.66      57674.45      1336.50 o                         
   4   5  11      30807.49      32451.45      1407.20 o                         
   6   5  11      11072.26       9241.27       922.17 o                         
   8   5  11      17970.68      17913.23      1352.45 o                         
  10   5  11        898.14       -649.03       729.89 o                         
  12   5  11         40.09       -567.94       697.48 o                         
  14   5  11      33357.75      35791.16      2125.06 o                         
  16   5  11       1646.04       1904.72      1139.10 o                         
  18   5  11       4986.16       6529.00      1432.65 o                         
  20   5  11        984.52       1039.57      1343.02 o                         
  22   5  11        271.39        -87.20      1433.45 o                         
  24   5  11        445.40       1094.70      1667.00 o                         
  26   5  11          3.58       -135.34      2023.13 o                         
  28   5  11        403.04       1401.52      1862.25 o                         
 -33   6  11       7159.16       6462.32      1921.87 o                         
 -31   6  11       5726.85       4978.75      1437.17 o                         
 -29   6  11      11446.58       9956.27      1511.87 o                         
 -27   6  11       4127.07       3281.93      1161.64 o                         
 -25   6  11        495.55       1770.89      1128.69 o                         
 -23   6  11      17588.02      15728.75      1809.12 o                         
 -21   6  11       1204.89       2314.13      1089.08 o                         
 -19   6  11       5408.23       5518.55      1115.23 o                         
 -17   6  11      18847.38      19555.94      1637.29 o                         
 -15   6  11       1072.32       -352.87       712.54 o                         
 -13   6  11        365.74       -766.31       766.31 o                         
 -11   6  11      70962.66      70129.02      2235.52 o                         
  -9   6  11         16.73        -94.35       678.94 o                         
  -7   6  11       3575.16       3134.64       653.29 o                         
  -5   6  11      51425.65      49555.91      1688.43 o                         
  -3   6  11       3929.96       4703.88       758.30 o                         
  -1   6  11       1990.07       1270.22       608.51 o                         
   1   6  11       1818.84       1732.90       740.33 o                         
   3   6  11       2881.30       3079.10       807.20 o                         
   5   6  11       5003.92       4575.15       753.34 o                         
   7   6  11      12082.27      12030.92      1170.04 o                         
   9   6  11       3349.39       2618.81      1030.57 o                         
  11   6  11       5201.25       4792.26       881.72 o                         
  13   6  11        476.95       -289.01       931.65 o                         
  15   6  11       2178.77       2707.35      1028.49 o                         
  17   6  11      26698.95      22984.70      1786.77 o                         
  19   6  11         45.16        139.85      1203.07 o                         
  21   6  11       2558.32       1491.60      1452.04 o                         
  23   6  11      12666.06      15805.39      2232.98 o                         
  25   6  11        371.38        682.54      1745.96 o                         
  27   6  11       4651.34       1219.92      4024.57 o                         
 -32   7  11      15396.50      17999.17      4011.62 o                         
 -30   7  11         17.26        945.87      1349.50 o                         
 -28   7  11       2408.85       1489.51      1325.70 o                         
 -26   7  11      28559.52      30886.64      2239.14 o                         
 -24   7  11       7266.53       5222.21      1347.18 o                         
 -22   7  11         98.62        404.92      1081.83 o                         
 -20   7  11      16064.11      20211.34      1780.75 o                         
 -18   7  11       3221.12       3857.85      1458.90 o                         
 -16   7  11          3.26       -443.21       965.11 o                         
 -14   7  11       2987.34       2618.81       999.07 o                         
 -12   7  11       7068.58       5841.92      1195.67 o                         
 -10   7  11       5120.68       3358.76       921.87 o                         
  -8   7  11       7633.34       8156.44       956.49 o                         
  -6   7  11       4130.21       4210.56       931.05 o                         
  -4   7  11      29025.31      26489.00      1428.41 o                         
  -2   7  11      11222.37      11719.83      1208.00 o                         
   0   7  11       1021.39       1941.80       794.92 o                         
   2   7  11      46084.79      48458.66      1898.31 o                         
   4   7  11      19303.87      20292.28      1341.50 o                         
   6   7  11        516.69       -248.72       854.12 o                         
   8   7  11      36504.50      35507.04      1964.34 o                         
  10   7  11       3637.92       4457.68      1240.54 o                         
  12   7  11       8932.98       7911.58      1382.11 o                         
  14   7  11      15640.60      13033.63      1580.45 o                         
  16   7  11         49.63         65.83      1079.51 o                         
  18   7  11       1553.67       2271.23      1418.17 o                         
  20   7  11       1718.41       4424.26      1758.28 o                         
  22   7  11        225.71       -138.95      2177.07 o                         
  24   7  11       1999.02       -530.22      2124.71 o                         
 -27   8  11        449.43        338.41      1412.84 o                         
 -25   8  11        112.39      -1302.98      1302.98 o                         
 -23   8  11       4430.82       6128.63      1532.27 o                         
 -21   8  11       1078.97       -332.08      1162.46 o                         
 -19   8  11       3459.05       2032.19      1267.26 o                         
 -17   8  11      59051.40      58149.58      4695.41 o                         
 -15   8  11       3466.35       3654.02      1494.71 o                         
 -13   8  11       5075.29       4411.40      1509.32 o                         
 -11   8  11      26588.77      26902.97      2261.46 o                         
  -9   8  11       2319.73       2289.52      1120.14 o                         
  -7   8  11       7744.27       6158.49      1149.38 o                         
  -5   8  11      32429.34      33469.31      1994.10 o                         
  -3   8  11      10635.04       9999.42      1403.10 o                         
  -1   8  11          3.97       -780.00       956.84 o                         
   1   8  11      12086.01      13830.21      1507.27 o                         
   3   8  11      14077.82      13794.68      1409.33 o                         
   5   8  11       1493.26          1.75       977.09 o                         
   7   8  11        297.17        906.52      1163.48 o                         
   9   8  11        804.13       1731.38      1221.44 o                         
  11   8  11      11885.07      11616.06      1797.64 o                         
  13   8  11        293.45        631.58      1481.93 o                         
  15   8  11          9.03        131.89      1515.84 o                         
  17   8  11      11532.94      16485.08      2330.68 o                         
  19   8  11       1981.60       3620.63      2424.28 o                         
  21   8  11       1229.38      -1174.15      2169.02 o                         
 -24   9  11        293.37       -723.44      1465.41 o                         
 -22   9  11       1798.60        862.86      1484.07 o                         
 -20   9  11       9454.59       9179.02      1788.12 o                         
 -18   9  11       3580.28       5153.27      1742.74 o                         
 -16   9  11       5211.81       3883.39      1410.31 o                         
 -14   9  11       9712.51       9276.53      1809.96 o                         
 -12   9  11        417.24       -126.61      1390.83 o                         
 -10   9  11       2933.22       2334.18      1579.49 o                         
  -8   9  11      13196.61      10074.37      1902.09 o                         
  -6   9  11       2791.51       1436.42      1507.63 o                         
  -4   9  11      12859.80      11912.77      2101.15 o                         
  -2   9  11        167.30        -76.76      1155.91 o                         
   0   9  11       2767.94       2572.12      1249.02 o                         
   2   9  11      23536.90      24157.09      2109.49 o                         
   4   9  11      26397.29      29606.89      2129.12 o                         
   6   9  11       6872.39       4973.52      1676.40 o                         
   8   9  11      31845.05      28271.79      2907.86 o                         
  10   9  11       2029.13       2153.18      2359.17 o                         
  12   9  11        169.24      -1098.60      1469.75 o                         
  14   9  11       9843.41       8301.93      2142.48 o                         
  16   9  11       1005.12       2814.21      2140.95 o                         
 -17  10  11      20689.02      18576.62      2441.19 o                         
 -15  10  11        647.27        120.27      2500.74 o                         
 -13  10  11       3931.30        990.32      1530.08 o                         
 -11  10  11      31655.05      33544.50      2830.49 o                         
  -9  10  11       2483.84        650.12      2196.48 o                         
  -7  10  11         12.48      -1426.47      1426.47 o                         
  -5  10  11      19869.02      20662.21      2143.41 o                         
  -3  10  11       2101.69       4125.07      1519.81 o                         
  -1  10  11       1650.60       1978.92      1351.60 o                         
   1  10  11       2735.59       4485.00      1723.48 o                         
   3  10  11       1654.91        252.11      1512.48 o                         
   5  10  11       1091.02       1404.12      1643.13 o                         
   7  10  11       5919.55       7267.12      2179.76 o                         
   9  10  11       5538.15       4107.40      1834.70 o                         
  11  10  11      16520.23      11901.27      3623.40 o                         
 -40   0  12      33553.90      36447.63      4183.86 o                         
 -38   0  12      33700.34      38793.68      4195.65 o                         
 -36   0  12       9168.47       8383.25      2975.65 o                         
 -34   0  12      24054.81      26263.63      3465.83 o                         
 -32   0  12       8242.43       8633.11      2796.80 o                         
 -30   0  12      35829.84      37039.86      3022.57 o                         
 -28   0  12     385271.38     394127.09      8325.47 o                         
 -26   0  12      23671.38      22890.41      1507.92 o                         
 -24   0  12       7754.38       5919.48       924.65 o                         
 -22   0  12     159929.28     159162.67      3817.20 o                         
 -20   0  12       5392.57       3339.41       775.49 o                         
 -18   0  12      10830.01      10230.30       817.75 o                         
 -16   0  12     796212.69     806458.88     12615.32 o                         
 -14   0  12      32667.48      32605.34      1368.75 o                         
 -12   0  12        527.09        414.34       469.94 o                         
 -10   0  12      80733.41      81683.85      1976.34 o                         
  -8   0  12      19799.94      20924.69      1927.96 o                         
  -6   0  12     153535.38     160629.03      3051.04 o                         
  -4   0  12     145090.59     155715.86      2962.20 o                         
  -2   0  12      79403.48      84535.43      2046.76 o                         
   0   0  12     450603.88     479713.25     11727.61 o                         
   2   0  12     152888.66     155050.52      4471.47 o                         
   4   0  12      65566.57      68558.36      1972.47 o                         
   6   0  12      57651.98      58099.51      2494.41 o                         
   8   0  12      18926.81      19366.74      1493.69 o                         
  10   0  12      75890.77      82869.84      3124.36 o                         
  12   0  12     904638.06     903218.06     26696.63 o                         
  14   0  12      44631.89      42742.26      2886.27 o                         
  16   0  12      27307.85      28868.24      2605.43 o                         
  18   0  12        190.49       -743.91      1247.45 o                         
  20   0  12      22340.19      19997.94      2552.69 o                         
  22   0  12      97124.70      95718.62      4339.24 o                         
  24   0  12     233068.14     236002.47      9852.71 o                         
  26   0  12      32877.99      32265.98      3717.75 o                         
  28   0  12      86380.95      82008.72      5790.96 o                         
  30   0  12      40356.43      27375.97      6127.63 o                         
  32   0  12       9421.92       6171.72      4584.70 o                         
 -39   1  12      15242.53      16251.13      2315.19 o                         
 -37   1  12      78709.04      86802.74      7877.87 o                         
 -35   1  12     132657.25     125632.98      4411.73 o                         
 -33   1  12      11714.69      10324.52      1552.46 o                         
 -31   1  12       7461.87       9738.58      1145.86 o                         
 -29   1  12      10462.64      10512.23      1105.41 o                         
 -27   1  12       2005.96       1527.71       681.64 o                         
 -25   1  12      69617.17      68275.86      1832.95 o                         
 -23   1  12       1123.92       1465.29       609.66 o                         
 -21   1  12       2323.51       2499.99       582.23 o                         
 -19   1  12     182198.70     182211.31      2800.37 o                         
 -17   1  12      13359.32      12608.17       619.76 o                         
 -15   1  12        510.64        980.24       276.91 o                         
 -13   1  12      24081.13      23554.80       864.99 o                         
 -11   1  12      29779.34      28650.35       941.97 o                         
  -9   1  12     153997.88     152285.88      2259.07 o                         
  -7   1  12     718673.81     710730.38      8411.29 o                         
  -5   1  12      16251.90      15362.88       578.08 o                         
  -3   1  12       2834.54       3777.26       426.69 o                         
  -1   1  12     168972.59     177442.25      2965.11 o                         
   1   1  12      12755.56      13061.88       788.01 o                         
   3   1  12     160324.64     163941.34      3025.94 o                         
   5   1  12     103287.75     103654.47      2347.98 o                         
   7   1  12      56000.26      58222.70      2036.03 o                         
   9   1  12     147178.20     146315.95      2926.50 o                         
  11   1  12      26843.60      27761.50      1490.24 o                         
  13   1  12      28298.43      29734.26      1633.17 o                         
  15   1  12      26880.68      25039.73      3709.59 o                         
  17   1  12       8744.45       7745.97      1524.42 o                         
  19   1  12       2467.15       3067.35      1189.77 o                         
  21   1  12     219444.17     230692.45      6471.06 o                         
  23   1  12       7422.22       7503.77      1657.38 o                         
  25   1  12       2688.42       3912.75      2239.75 o                         
  27   1  12      17803.39      21204.45      2354.34 o                         
  29   1  12        529.56       4309.98      2293.92 o                         
  31   1  12      24741.74      22966.56      3372.61 o                         
 -38   2  12      22807.59      24297.49      2380.86 o                         
 -36   2  12      18423.51      19596.60      2134.73 o                         
 -34   2  12      57264.63      55944.89      2881.65 o                         
 -32   2  12        174.83       -949.33       949.33 o                         
 -30   2  12      11444.92      10884.02      1234.90 o                         
 -28   2  12     305741.22     308167.03      5885.11 o                         
 -26   2  12      56715.72      54840.95      1796.51 o                         
 -24   2  12        296.02       -543.52       575.35 o                         
 -22   2  12       4145.95       5317.93       684.90 o                         
 -20   2  12      60103.89      60363.96      1521.13 o                         
 -18   2  12      27671.02      26462.72       942.57 o                         
 -16   2  12    1166995.75    1155550.38     14310.13 o                         
 -14   2  12      64500.43      62682.94      1426.58 o                         
 -12   2  12        239.01         68.82       292.35 o                         
 -10   2  12      31018.53      31634.69       903.10 o                         
  -8   2  12      22872.85      24035.62       848.70 o                         
  -6   2  12      25140.59      26289.64       756.13 o                         
  -4   2  12     167493.50     170894.38      2468.39 o                         
  -2   2  12     229484.08     240960.50      3427.25 o                         
   0   2  12     871945.69     892699.62     13875.21 o                         
   2   2  12     350703.22     363444.44      5604.17 o                         
   4   2  12        354.74        701.19       467.70 o                         
   6   2  12        195.21        842.58       521.04 o                         
   8   2  12         41.88       1351.77       622.13 o                         
  10   2  12      11382.88      11507.02       910.88 o                         
  12   2  12     396112.81     393560.59      9358.95 o                         
  14   2  12        938.55        866.54      1091.91 o                         
  16   2  12       3328.03       3896.57       837.24 o                         
  18   2  12      10306.23       7599.76      1259.61 o                         
  20   2  12      34644.86      37606.16      2258.70 o                         
  22   2  12      20407.17      24817.06      2773.64 o                         
  24   2  12      64594.12      64907.25      3616.16 o                         
  26   2  12       5712.20       5223.12      2071.32 o                         
  28   2  12       7257.84       8066.12      2231.58 o                         
  30   2  12       7581.32       9893.81      2574.95 o                         
 -39   3  12      12461.36      15429.29      5201.88 o                         
 -37   3  12      43948.43      49900.19      4390.42 o                         
 -35   3  12      93993.16      88580.87      3255.51 o                         
 -33   3  12       2302.36         63.96      1001.29 o                         
 -31   3  12       1967.50       1235.45      1110.74 o                         
 -29   3  12       9091.55       9046.88      1090.81 o                         
 -27   3  12       2239.50       2942.90       868.77 o                         
 -25   3  12      80601.00      80686.27      3417.64 o                         
 -23   3  12      19816.21      20999.21      1558.53 o                         
 -21   3  12      18560.00      19979.83      1087.27 o                         
 -19   3  12     309865.81     307910.69      5224.09 o                         
 -17   3  12       4775.56       4472.27       617.53 o                         
 -15   3  12         10.60       -441.66       441.66 o                         
 -13   3  12      25154.04      25260.09      1013.03 o                         
 -11   3  12       8110.05       7622.78       594.37 o                         
  -9   3  12     470218.06     476893.38      6877.55 o                         
  -7   3  12    1266569.25    1283860.62     16468.12 o                         
  -5   3  12      81295.87      81802.45      1658.96 o                         
  -3   3  12      93498.33      96140.62      1637.74 o                         
  -1   3  12       1437.33       1943.49       481.28 o                         
   1   3  12        968.20        980.95       530.28 o                         
   3   3  12     116393.42     118028.66      3419.89 o                         
   5   3  12     113213.99     119107.72      3643.96 o                         
   7   3  12       6575.78       7777.36       941.81 o                         
   9   3  12      13649.20      13643.77      1147.50 o                         
  11   3  12      87978.55      90600.14      2605.60 o                         
  13   3  12     116424.30     116383.26      3272.32 o                         
  15   3  12         92.23         16.13       885.19 o                         
  17   3  12        357.93       -260.02      1271.35 o                         
  19   3  12       7544.05       6595.50      1487.12 o                         
  21   3  12     125867.21     122918.22      4187.34 o                         
  23   3  12       3919.14       4230.66      1515.16 o                         
  25   3  12       2253.29       4153.66      1599.24 o                         
  27   3  12      27207.93      27355.27      2920.20 o                         
  29   3  12       4634.73       1656.28      1866.42 o                         
 -38   4  12      24153.44      26670.64      5598.63 o                         
 -36   4  12       9420.46       6620.78      1927.59 o                         
 -34   4  12      16371.53      15627.28      1747.14 o                         
 -32   4  12       8800.19       9593.49      1339.51 o                         
 -30   4  12      18202.44      21204.24      1555.18 o                         
 -28   4  12     246146.11     243611.17      5104.87 o                         
 -26   4  12      24867.59      23284.70      1493.07 o                         
 -24   4  12        255.72        753.47       796.50 o                         
 -22   4  12      24614.48      26152.90      1499.02 o                         
 -20   4  12       7311.90       7118.73      1338.17 o                         
 -18   4  12        824.00          8.15       622.52 o                         
 -16   4  12     597104.69     595654.44      9150.55 o                         
 -14   4  12         91.17       -242.23       468.90 o                         
 -12   4  12        797.84        994.98       621.93 o                         
 -10   4  12      14743.46      14599.78       820.50 o                         
  -8   4  12       5238.33       5317.43       530.87 o                         
  -6   4  12      17085.18      17032.52       832.79 o                         
  -4   4  12      93020.85      89832.09      1753.16 o                         
  -2   4  12      53010.39      53753.26      1346.18 o                         
   0   4  12     409174.16     409824.22      6491.46 o                         
   2   4  12     107402.35     109367.79      2497.93 o                         
   4   4  12      14079.40      14129.97      1011.29 o                         
   6   4  12        725.84       1460.60       659.65 o                         
   8   4  12      11794.26      13701.22      1011.93 o                         
  10   4  12       8337.00       7698.13       935.87 o                         
  12   4  12     490576.53     503592.41      8179.53 o                         
  14   4  12      10645.21       9228.87      1102.25 o                         
  16   4  12       9007.40       9264.00      1634.03 o                         
  18   4  12         86.86       -413.21      1329.45 o                         
  20   4  12      20274.54      20696.63      2139.10 o                         
  22   4  12      32912.14      33900.55      2613.88 o                         
  24   4  12     105290.38     101676.76      4895.27 o                         
  26   4  12      10969.31       6254.76      1835.56 o                         
  28   4  12      36092.46      37062.96      3331.14 o                         
 -35   5  12      86859.37      98727.42      4397.85 o                         
 -33   5  12      16553.81      22194.59      2598.58 o                         
 -31   5  12      16545.62      17141.32      1674.98 o                         
 -29   5  12      11910.56      11793.75      1600.19 o                         
 -27   5  12       3024.40       1811.65      1097.23 o                         
 -25   5  12      34590.65      37227.53      2017.89 o                         
 -23   5  12        100.79        424.43       892.71 o                         
 -21   5  12        188.68       -318.27       858.06 o                         
 -19   5  12      68172.05      65284.48      2245.38 o                         
 -17   5  12      36416.28      34325.71      1634.16 o                         
 -15   5  12       1416.49        707.83       734.91 o                         
 -13   5  12      21986.51      19743.74      1200.62 o                         
 -11   5  12      23621.07      25051.75      1242.14 o                         
  -9   5  12      18429.87      20241.08      1197.59 o                         
  -7   5  12     216475.86     208554.58      3560.29 o                         
  -5   5  12       1133.38       1195.77       476.33 o                         
  -3   5  12      25739.40      24585.30      1306.96 o                         
  -1   5  12     131910.09     131610.50      2324.50 o                         
   1   5  12      11424.94      10746.25       803.14 o                         
   3   5  12      43764.93      40268.76      1482.56 o                         
   5   5  12      26159.73      25488.84      1338.20 o                         
   7   5  12      56476.72      58722.96      2013.34 o                         
   9   5  12     140932.58     146965.06      3130.11 o                         
  11   5  12       2494.91       3672.49       854.30 o                         
  13   5  12        737.45       -359.87       886.27 o                         
  15   5  12      42851.29      43978.09      2162.65 o                         
  17   5  12       9971.03       8570.24      1517.13 o                         
  19   5  12       3176.57       4344.48      1465.47 o                         
  21   5  12     161675.23     168533.84      4916.48 o                         
  23   5  12       7540.85       5861.25      1692.32 o                         
  25   5  12      16075.49       9434.00      2927.15 o                         
  27   5  12       1001.11       2747.13      2192.65 o                         
 -34   6  12       6149.71       3936.31      1918.89 o                         
 -32   6  12       2803.84       3564.52      1586.86 o                         
 -30   6  12       7340.82      11217.55      2832.36 o                         
 -28   6  12     105453.36     106121.50      3532.62 o                         
 -26   6  12       8584.86       9849.00      1415.81 o                         
 -24   6  12       3038.30       2709.25      1176.60 o                         
 -22   6  12       4710.26       5120.73      1188.41 o                         
 -20   6  12          2.00       -865.91       865.91 o                         
 -18   6  12         10.55       -134.31       848.74 o                         
 -16   6  12     252938.64     252793.11      5061.24 o                         
 -14   6  12         14.72       -768.13       768.13 o                         
 -12   6  12         39.19       -650.52       971.22 o                         
 -10   6  12        817.33       1091.41       691.55 o                         
  -8   6  12       1814.41        633.96       738.50 o                         
  -6   6  12       4875.65       4878.57       750.95 o                         
  -4   6  12      34669.59      33813.67      1467.82 o                         
  -2   6  12      36674.80      36658.38      1737.28 o                         
   0   6  12     135114.08     135388.52      2956.42 o                         
   2   6  12      81036.94      78669.34      2224.32 o                         
   4   6  12      14342.50      12574.06      1739.98 o                         
   6   6  12       3645.91       3934.15       809.50 o                         
   8   6  12       5959.21       4006.06       872.39 o                         
  10   6  12      10569.89      11348.70      1112.24 o                         
  12   6  12     180276.89     177021.69      4101.41 o                         
  14   6  12       4195.06       2112.84      1097.82 o                         
  16   6  12       4913.09       4284.81      1172.12 o                         
  18   6  12       6099.68       3703.40      1271.03 o                         
  20   6  12      13059.17      14103.90      1641.78 o                         
  22   6  12      35228.27      37667.67      2769.93 o                         
  24   6  12      65192.36      64415.92      3870.50 o                         
  26   6  12       9737.07       6100.75      2730.50 o                         
 -31   7  12       6675.03       8906.85      2006.00 o                         
 -29   7  12       6541.66       5749.20      1456.22 o                         
 -27   7  12        995.24       3189.10      1327.23 o                         
 -25   7  12      37144.75      39322.80      2374.53 o                         
 -23   7  12       7905.81       8738.63      1570.33 o                         
 -21   7  12       8185.48       7130.53      1316.74 o                         
 -19   7  12     115427.26     109715.52      3484.64 o                         
 -17   7  12        151.87       1084.52      1084.70 o                         
 -15   7  12        781.30        -28.15      1015.31 o                         
 -13   7  12      13518.85      14385.90      1484.05 o                         
 -11   7  12       1879.83        995.64       940.14 o                         
  -9   7  12     122612.38     127598.77      2986.93 o                         
  -7   7  12     346130.12     343629.72      6021.09 o                         
  -5   7  12      27721.39      27198.14      1504.78 o                         
  -3   7  12      57738.18      59859.74      2260.51 o                         
  -1   7  12        328.13        751.86       779.73 o                         
   1   7  12        465.89       1760.37       805.14 o                         
   3   7  12      61907.77      61249.59      2197.33 o                         
   5   7  12      30699.36      29617.96      1715.84 o                         
   7   7  12        302.67       -833.79       833.79 o                         
   9   7  12      27807.36      30435.09      1786.93 o                         
  11   7  12      26911.78      26592.95      1963.35 o                         
  13   7  12      36349.61      36935.08      2315.40 o                         
  15   7  12       6976.76       6775.83      1711.90 o                         
  17   7  12         20.46      -1338.10      1338.10 o                         
  19   7  12       1976.85       4573.98      1647.32 o                         
  21   7  12      53221.88      60160.28      3662.82 o                         
  23   7  12       1299.47       2643.36      2067.69 o                         
 -28   8  12      62852.76      64406.25      3288.31 o                         
 -26   8  12       8169.86       8762.35      1694.78 o                         
 -24   8  12        990.14       2546.21      1414.52 o                         
 -22   8  12      16352.67      14730.40      1766.71 o                         
 -20   8  12      38296.90      38826.20      2909.50 o                         
 -18   8  12       7259.22       9149.00      2037.20 o                         
 -16   8  12     270945.09     275481.56      7090.21 o                         
 -14   8  12      24549.21      23862.15      2171.02 o                         
 -12   8  12       1785.02        857.67      1208.16 o                         
 -10   8  12      12952.14      11085.92      1726.61 o                         
  -8   8  12         93.47       -669.89       994.53 o                         
  -6   8  12      17780.49      15605.85      1449.79 o                         
  -4   8  12      69815.28      70978.23      2860.52 o                         
  -2   8  12      28657.34      27406.97      2031.96 o                         
   0   8  12     186372.69     188365.80      5300.00 o                         
   2   8  12      56819.72      61158.58      3945.13 o                         
   4   8  12       1961.26        841.13      1002.78 o                         
   6   8  12       8517.38       8277.06      1411.75 o                         
   8   8  12       3336.65       2301.22      1348.24 o                         
  10   8  12       3979.74       3673.61      1362.74 o                         
  12   8  12      70919.95      67412.37      3594.42 o                         
  14   8  12       2317.05       1935.19      1970.99 o                         
  16   8  12        318.15       1425.17      1704.59 o                         
  18   8  12        201.47       1656.64      2088.09 o                         
  20   8  12      17712.18      16832.10      3359.63 o                         
 -23   9  12       2330.75       2316.96      1562.15 o                         
 -21   9  12       1035.15       -263.39      2287.83 o                         
 -19   9  12      41781.49      39752.66      3763.66 o                         
 -17   9  12       5752.78       5734.64      2225.85 o                         
 -15   9  12       2822.25       1541.08      1953.09 o                         
 -13   9  12       7839.05       5493.16      2259.76 o                         
 -11   9  12       5810.13       3274.57      1616.98 o                         
  -9   9  12      29822.05      27585.82      3080.39 o                         
  -7   9  12     115054.38     110928.65      3841.79 o                         
  -5   9  12       5606.39       4014.64      1249.34 o                         
  -3   9  12       7761.82       8107.85      1511.59 o                         
  -1   9  12        300.99        479.90      1151.79 o                         
   1   9  12         11.29      -1069.80      1094.57 o                         
   3   9  12      12638.59      15467.57      1767.11 o                         
   5   9  12       6741.75       5877.78      1653.52 o                         
   7   9  12       4711.64       5700.84      1779.45 o                         
   9   9  12      35019.24      36061.07      2868.90 o                         
  11   9  12       2746.16       2941.45      1791.01 o                         
  13   9  12       4619.08       2189.11      2395.25 o                         
  15   9  12      16244.44      13136.35      3010.20 o                         
 -18  10  12         45.99      -2229.38      4761.04 o                         
 -16  10  12      31344.96      35310.93      5237.15 o                         
 -14  10  12       2175.42       2812.65      1643.88 o                         
 -12  10  12        550.26        482.01      1838.00 o                         
 -10  10  12        138.05        -11.85      1599.80 o                         
  -8  10  12        608.04       -154.55      1401.22 o                         
  -6  10  12       5601.86       6889.90      1690.64 o                         
  -4  10  12       2849.80       2441.75      1481.90 o                         
  -2  10  12       1628.42       -319.81      1480.20 o                         
   0  10  12      17605.84      17502.69      2238.07 o                         
   2  10  12      10708.90      14410.76      1883.67 o                         
   4  10  12       8391.05       6329.20      2779.68 o                         
   6  10  12      26395.41      28666.25      2961.71 o                         
   8  10  12       9598.46       6770.90      2103.56 o                         
 -40   1  13        644.54       1236.60      3147.83 o                         
 -38   1  13       6247.93       7245.04      2368.95 o                         
 -36   1  13       2496.67       2576.39      1433.59 o                         
 -34   1  13        824.79       -162.10      1271.53 o                         
 -32   1  13        142.30       1283.67      1264.68 o                         
 -30   1  13      10984.30      11237.60      1213.74 o                         
 -28   1  13      17906.06      16798.23      1094.13 o                         
 -26   1  13       2274.25       2301.13       972.22 o                         
 -24   1  13      17835.04      16893.67       981.42 o                         
 -22   1  13      29007.78      29816.80      1190.76 o                         
 -20   1  13       5381.01       5712.79       608.60 o                         
 -18   1  13      44245.24      42624.21      1001.53 o                         
 -16   1  13      19691.99      18511.67       679.16 o                         
 -14   1  13       1706.02       1325.89       419.30 o                         
 -12   1  13         14.77       -214.42       214.42 o                         
 -10   1  13        707.80        481.69       308.67 o                         
  -8   1  13       2114.00       2296.75       364.22 o                         
  -6   1  13         28.07        108.23       305.45 o                         
  -4   1  13       2187.21       2387.76       426.14 o                         
  -2   1  13        389.80       -146.14       350.69 o                         
   0   1  13       6447.95       6290.51       608.55 o                         
   2   1  13       1854.14        847.17       529.85 o                         
   4   1  13        120.74        275.44       435.33 o                         
   6   1  13        167.66       -266.66       498.19 o                         
   8   1  13       1021.00        146.66       544.34 o                         
  10   1  13      15551.37      14431.46      1165.57 o                         
  12   1  13       2835.01       3219.90       844.72 o                         
  14   1  13         10.21        239.44       705.72 o                         
  16   1  13        961.84        931.30       886.58 o                         
  18   1  13          7.73        378.31       999.92 o                         
  20   1  13       9202.83       9105.94      1641.20 o                         
  22   1  13      12411.06      10939.31      1875.80 o                         
  24   1  13        589.18       -539.99      1325.54 o                         
  26   1  13      11086.70      10442.15      2265.20 o                         
  28   1  13       1156.62       1804.06      2285.14 o                         
  30   1  13         20.98        -26.84      1878.11 o                         
 -39   2  13         83.58       -814.27      2341.56 o                         
 -37   2  13        969.64       -683.85      1816.70 o                         
 -35   2  13       5407.21       5180.54      1525.19 o                         
 -33   2  13       2097.93        106.73      1053.53 o                         
 -31   2  13        126.19       -289.25       856.67 o                         
 -29   2  13         98.96        239.44       838.32 o                         
 -27   2  13      12728.47      12524.90      1105.42 o                         
 -25   2  13       6360.27       7305.58       804.65 o                         
 -23   2  13       1397.77       2144.92       588.47 o                         
 -21   2  13         13.88       -187.56       426.89 o                         
 -19   2  13        788.72        266.32       379.31 o                         
 -17   2  13        658.80        886.92       505.26 o                         
 -15   2  13       3897.54       5269.77       746.60 o                         
 -13   2  13       4179.12       4033.24       342.42 o                         
 -11   2  13       9545.15       9582.44       551.61 o                         
  -9   2  13      12890.14      13772.49       617.20 o                         
  -7   2  13       1261.82       1184.01       375.31 o                         
  -5   2  13         63.73         89.38       345.01 o                         
  -3   2  13        189.63        570.24       425.57 o                         
  -1   2  13          3.62        -84.79       299.50 o                         
   1   2  13       7259.49       7211.08       835.49 o                         
   3   2  13      10292.74      10327.83      1041.08 o                         
   5   2  13       1290.10       1186.48       425.66 o                         
   7   2  13        688.00       1352.96       561.38 o                         
   9   2  13        215.11        689.51       293.67 o                         
  11   2  13       2821.84       2224.20      1060.21 o                         
  13   2  13       3970.92       3305.70      1274.08 o                         
  15   2  13       2856.90       2578.66      1249.20 o                         
  17   2  13        262.86        570.85       772.57 o                         
  19   2  13       1670.41       1851.17      1268.59 o                         
  21   2  13        363.57       -831.44      1489.41 o                         
  23   2  13       4206.35       2767.74      1883.33 o                         
  25   2  13          5.33        469.60      1486.24 o                         
  27   2  13          8.52       -547.02      1612.54 o                         
  29   2  13         39.88        555.96      2435.58 o                         
 -38   3  13         50.09       1928.70      1827.15 o                         
 -36   3  13          1.85      -1152.02      1780.12 o                         
 -34   3  13        230.24      -1197.09      1197.09 o                         
 -32   3  13       1939.63        628.38       992.14 o                         
 -30   3  13       2155.14         40.89       894.00 o                         
 -28   3  13       2720.45       1693.81       835.22 o                         
 -26   3  13       4404.09       4900.61      1098.25 o                         
 -24   3  13      57892.98      56305.59      1781.10 o                         
 -22   3  13      11238.92      11782.35       907.92 o                         
 -20   3  13        410.54       1411.64       561.60 o                         
 -18   3  13      28383.93      26907.94      1109.65 o                         
 -16   3  13         78.70         16.58       453.19 o                         
 -14   3  13       5761.61       5892.94       637.32 o                         
 -12   3  13      59292.58      58682.24      1655.79 o                         
 -10   3  13       4198.15       4491.09       532.42 o                         
  -8   3  13        243.07       -255.05       356.18 o                         
  -6   3  13      34747.46      34220.55      1193.97 o                         
  -4   3  13       7781.35       7340.09       524.64 o                         
  -2   3  13       1198.15       1163.87       546.54 o                         
   0   3  13       1227.28        703.07       475.40 o                         
   2   3  13        649.63       1008.98       485.52 o                         
   4   3  13       9130.90       9893.21       998.35 o                         
   6   3  13        113.08         24.47       563.44 o                         
   8   3  13       3403.55       2975.84       856.70 o                         
  10   3  13       9625.56       9657.94      1180.14 o                         
  12   3  13        584.50       1049.25       896.96 o                         
  14   3  13        141.32        103.08       788.43 o                         
  16   3  13      16479.98      18772.74      1897.66 o                         
  18   3  13        577.01       -204.18      1205.66 o                         
  20   3  13          8.32       1902.30      1301.63 o                         
  22   3  13       2947.07       3171.82      1446.17 o                         
  24   3  13        114.55        785.25      1570.21 o                         
  26   3  13       6783.83       9004.60      2132.33 o                         
  28   3  13       6275.10       2305.78      1991.60 o                         
  30   3  13        806.77      -2467.03      3741.02 o                         
 -37   4  13       1291.03       -241.84      1603.62 o                         
 -35   4  13       2321.75       1697.95      1511.26 o                         
 -33   4  13       9251.58       6991.16      1597.86 o                         
 -31   4  13      11617.57      10903.30      1314.64 o                         
 -29   4  13        109.86       -895.97       895.97 o                         
 -27   4  13        758.05       -171.05       816.97 o                         
 -25   4  13       8149.97       9434.10      1092.36 o                         
 -23   4  13       3516.29       3937.06       906.23 o                         
 -21   4  13      22244.09      20970.53      1272.36 o                         
 -19   4  13       4277.64       4251.35       908.69 o                         
 -17   4  13          8.21        602.40       538.75 o                         
 -15   4  13       8773.78       8629.14      1080.04 o                         
 -13   4  13        435.51       -463.94       666.96 o                         
 -11   4  13       1996.47       1577.32       530.92 o                         
  -9   4  13        510.00       -164.50       445.25 o                         
  -7   4  13      10879.51      10549.21       676.78 o                         
  -5   4  13      15666.31      15413.51       849.35 o                         
  -3   4  13      46186.52      47301.95      1328.39 o                         
  -1   4  13        734.17        597.62       346.79 o                         
   1   4  13      13324.71      13732.16      1129.95 o                         
   3   4  13       8843.11       8472.13      1488.15 o                         
   5   4  13         12.40       -644.54       644.54 o                         
   7   4  13      13617.57      11155.41       982.89 o                         
   9   4  13      16499.15      14867.46      1149.70 o                         
  11   4  13       5667.72       3835.85       879.81 o                         
  13   4  13       2406.38       2574.97       885.72 o                         
  15   4  13        118.53        -11.13      1135.64 o                         
  17   4  13       7513.41       7773.65      1595.85 o                         
  19   4  13       3903.01       2548.76      1452.96 o                         
  21   4  13         61.43        903.26      1343.40 o                         
  23   4  13       3313.90       3954.73      1703.14 o                         
  25   4  13      12550.85      12930.58      2198.17 o                         
  27   4  13       1435.90       -460.29      1928.68 o                         
 -36   5  13       1005.77       -381.34      1762.23 o                         
 -34   5  13        428.25         96.02      1501.18 o                         
 -32   5  13       3721.54       5296.55      1611.36 o                         
 -30   5  13      10029.31      10883.34      1550.59 o                         
 -28   5  13       1935.91       2829.52      1108.77 o                         
 -26   5  13       4124.34       3334.82      1116.20 o                         
 -24   5  13      38558.93      38879.28      1990.07 o                         
 -22   5  13       8608.15       8395.38      1116.60 o                         
 -20   5  13        200.91        587.45       838.51 o                         
 -18   5  13      53871.68      51662.80      1976.97 o                         
 -16   5  13       1455.36        240.40       745.61 o                         
 -14   5  13        137.58        802.59       704.20 o                         
 -12   5  13      68997.88      67969.55      1955.88 o                         
 -10   5  13        625.88         96.70       649.82 o                         
  -8   5  13        940.07       1364.48       453.59 o                         
  -6   5  13      29364.63      28906.56      1075.81 o                         
  -4   5  13       8468.90       8767.72       665.03 o                         
  -2   5  13        373.51         -4.51       490.69 o                         
   0   5  13      10945.32      10071.25       821.94 o                         
   2   5  13      13559.33      13011.89       948.25 o                         
   4   5  13      19307.79      19381.22      1289.84 o                         
   6   5  13          6.71       -240.30       716.77 o                         
   8   5  13       2833.29       2605.35       812.25 o                         
  10   5  13      28535.20      27875.84      1482.25 o                         
  12   5  13        651.23        239.95      1451.68 o                         
  14   5  13        853.95       2204.29      1053.30 o                         
  16   5  13      35013.10      36268.95      2105.65 o                         
  18   5  13        145.45        192.70      1353.97 o                         
  20   5  13         40.95       -174.66      1339.40 o                         
  22   5  13      18217.25      17355.03      2022.33 o                         
  24   5  13        501.47       1686.86      1514.28 o                         
  26   5  13        814.88       2996.01      1931.56 o                         
 -33   6  13       5062.60       6882.74      2094.54 o                         
 -31   6  13        362.73       2441.58      1682.30 o                         
 -29   6  13         88.90       2135.29      1301.66 o                         
 -27   6  13      48794.50      54833.61      2626.16 o                         
 -25   6  13      13588.30      15754.26      1525.28 o                         
 -23   6  13       2427.23       2231.67      1420.28 o                         
 -21   6  13        349.75       -786.83      1366.89 o                         
 -19   6  13       3303.16       4688.15       994.86 o                         
 -17   6  13       4031.46       2919.88       920.66 o                         
 -15   6  13       4319.99       4150.53      1150.95 o                         
 -13   6  13       3589.83       2674.30       954.67 o                         
 -11   6  13      18595.79      18396.84      1203.23 o                         
  -9   6  13      13932.36      15018.69      1110.11 o                         
  -7   6  13         52.01        -85.57       746.58 o                         
  -5   6  13       2544.84       2586.06       716.87 o                         
  -3   6  13      30060.40      30222.10      1412.82 o                         
  -1   6  13        966.02        487.42       709.75 o                         
   1   6  13      10468.26      12275.60      1090.83 o                         
   3   6  13       8241.60       6764.79      1024.67 o                         
   5   6  13       3789.08       4161.83       937.30 o                         
   7   6  13      12602.13      12776.12      1284.60 o                         
   9   6  13       8292.34       7349.92      1010.41 o                         
  11   6  13       6046.82       6747.52      1153.20 o                         
  13   6  13       3815.04       3203.81      1056.57 o                         
  15   6  13       6636.23       8313.35      1339.03 o                         
  17   6  13        232.49       1755.44      1363.47 o                         
  19   6  13       3229.79       7898.38      1651.70 o                         
  21   6  13        526.64       1066.91      1405.84 o                         
  23   6  13       9040.94       3259.08      2548.35 o                         
  25   6  13         42.77         86.71      3053.79 o                         
 -30   7  13      17726.82      15217.19      2237.11 o                         
 -28   7  13       3088.96       1886.57      1381.88 o                         
 -26   7  13        648.19       1416.52      1134.24 o                         
 -24   7  13      17833.96      17823.62      1698.45 o                         
 -22   7  13       2465.44       1249.85      1210.62 o                         
 -20   7  13       1425.53       2143.71      1137.05 o                         
 -18   7  13     107478.09     104635.95      3984.65 o                         
 -16   7  13       7941.51       9661.59      1738.19 o                         
 -14   7  13        983.91        341.76      1061.77 o                         
 -12   7  13      51741.99      50384.34      2414.99 o                         
 -10   7  13       2518.96       1905.39       825.23 o                         
  -8   7  13       1535.49       1661.47       797.36 o                         
  -6   7  13      41922.02      40305.57      1781.36 o                         
  -4   7  13      12817.34      10870.92      1104.26 o                         
  -2   7  13       5005.20       3714.88       926.18 o                         
   0   7  13       2963.19       3685.75      1203.83 o                         
   2   7  13       3438.26       2835.47       952.22 o                         
   4   7  13       3492.23       3452.77       987.53 o                         
   6   7  13        655.69       -120.76       888.44 o                         
   8   7  13       4605.24       5897.05      1177.25 o                         
  10   7  13      39299.69      34392.90      2242.05 o                         
  12   7  13       1094.39        838.58      1505.05 o                         
  14   7  13        706.79       -512.85      1370.18 o                         
  16   7  13      19146.75      23710.11      2963.80 o                         
  18   7  13        980.18        491.91      1538.19 o                         
  20   7  13      10662.09      10373.69      2075.99 o                         
  22   7  13      18093.08      20067.38      2505.97 o                         
 -27   8  13       4509.36       2430.78      1789.84 o                         
 -25   8  13        881.40       -260.39      1366.70 o                         
 -23   8  13        542.70       -867.32      1241.14 o                         
 -21   8  13      10379.39      11379.25      2503.78 o                         
 -19   8  13        638.54       -872.80      1482.53 o                         
 -17   8  13         53.66      -1144.85      1347.54 o                         
 -15   8  13       1938.49       2766.43      1301.06 o                         
 -13   8  13       1033.53         76.67      1347.25 o                         
 -11   8  13         54.22      -1164.77      1164.77 o                         
  -9   8  13       6555.71       6332.25      1355.67 o                         
  -7   8  13       2559.37       2402.69      1028.43 o                         
  -5   8  13       4331.26       6057.55      1226.75 o                         
  -3   8  13      18993.59      18555.20      1687.52 o                         
  -1   8  13         79.78       -941.38      1064.79 o                         
   1   8  13      25460.16      24722.52      1974.77 o                         
   3   8  13      22672.89      25567.18      2477.29 o                         
   5   8  13       1016.88       1541.83      1279.70 o                         
   7   8  13       3899.39       2949.84      1367.01 o                         
   9   8  13       8987.67       7272.81      1604.28 o                         
  11   8  13       9982.26      11475.77      2549.78 o                         
  13   8  13         30.97      -1592.95      1874.15 o                         
  15   8  13         26.02      -1502.25      1502.25 o                         
  17   8  13        626.16      -1489.51      1660.19 o                         
  19   8  13        573.91       -685.80      2075.38 o                         
 -24   9  13      47268.65      58763.57      8023.23 o                         
 -22   9  13      15222.09      19882.39      2281.87 o                         
 -20   9  13          9.78      -1539.26      1539.26 o                         
 -18   9  13      24956.88      26704.28      2601.62 o                         
 -16   9  13        800.46       -173.17      1535.61 o                         
 -14   9  13       1474.53       1922.60      1547.64 o                         
 -12   9  13      47701.66      45761.82      2953.89 o                         
 -10   9  13       3317.04       4074.73      1590.78 o                         
  -8   9  13         14.34        469.63      1380.04 o                         
  -6   9  13      19800.79      18616.12      2439.98 o                         
  -4   9  13       5593.97       3940.89      1754.98 o                         
  -2   9  13        256.74        -49.30      1089.16 o                         
   0   9  13       6482.52       5129.16      1531.19 o                         
   2   9  13       2053.70        186.83      1254.16 o                         
   4   9  13      12782.25      12590.59      1940.39 o                         
   6   9  13        471.81        461.57      1688.74 o                         
   8   9  13       2249.30       3563.78      1564.28 o                         
  10   9  13      10436.70      13933.70      2041.51 o                         
  12   9  13        638.76       -516.55      1691.33 o                         
  14   9  13         31.50        176.97      1772.15 o                         
 -17  10  13       2419.34        637.70      2071.36 o                         
 -15  10  13        584.24          0.39      1697.45 o                         
 -13  10  13       4072.06       3462.98      1788.49 o                         
 -11  10  13       2534.71       5482.78      1860.41 o                         
  -9  10  13        718.70       1054.91      1551.54 o                         
  -7  10  13        167.25       1825.71      1614.35 o                         
  -5  10  13       3836.56        925.99      1600.15 o                         
  -3  10  13      28930.14      33135.21      2520.45 o                         
  -1  10  13       3678.81       3133.17      1503.89 o                         
   1  10  13       4733.33       6677.65      1556.80 o                         
   3  10  13       2918.52       2607.73      1917.82 o                         
   5  10  13         79.91      -1799.78      1799.78 o                         
   7  10  13      10092.84       9846.20      2098.19 o                         
 -40   0  14      12401.39       6788.89      5422.29 o                         
 -38   0  14       1902.90       -135.83      4496.54 o                         
 -36   0  14         87.43       1282.26      3372.40 o                         
 -34   0  14       1391.42       1435.22      1723.61 o                         
 -32   0  14       9899.86       8451.24      2278.57 o                         
 -30   0  14      26530.12      23627.09      2545.17 o                         
 -28   0  14      25436.21      25743.95      1696.67 o                         
 -26   0  14      74335.86      81591.10      3270.23 o                         
 -24   0  14      20953.40      19123.37      1338.99 o                         
 -22   0  14       6087.92       5110.96       863.14 o                         
 -20   0  14      88787.19      87580.67      2597.52 o                         
 -18   0  14      46579.61      47381.82      1404.11 o                         
 -16   0  14       5131.49       4814.58       607.87 o                         
 -14   0  14     829391.69     832541.31     14028.46 o                         
 -12   0  14       4368.26       4611.79       568.39 o                         
 -10   0  14       5465.03       6063.45       689.72 o                         
  -8   0  14     103380.56     108148.05      2473.74 o                         
  -6   0  14      35729.98      38429.04      1647.54 o                         
  -4   0  14     180885.22     193750.22      4024.92 o                         
  -2   0  14     883949.06     924752.81     16888.93 o                         
   0   0  14     137312.92     140634.20      5266.35 o                         
   2   0  14     223610.22     228543.28      6295.78 o                         
   4   0  14       5609.71       7161.99      1083.60 o                         
   6   0  14      20543.48      20800.64      1009.98 o                         
   8   0  14     173493.84     172574.69      5066.42 o                         
  10   0  14     102446.02     102753.50      3599.11 o                         
  12   0  14        108.60        222.11       899.95 o                         
  14   0  14     479691.06     488574.00     12807.57 o                         
  16   0  14       1015.58       1530.77      1176.82 o                         
  18   0  14      39035.79      41041.53      4020.81 o                         
  20   0  14       2621.26       1234.34      2953.61 o                         
  22   0  14       4514.92       9522.08      3879.37 o                         
  24   0  14      46950.47      47570.80      4441.58 o                         
  26   0  14     106386.78      99416.70      6138.98 o                         
  28   0  14       6986.82       3255.74      2393.69 o                         
  30   0  14       3332.18       2512.77      4011.62 o                         
 -39   1  14      14840.07      10822.53      4161.45 o                         
 -37   1  14      17823.33      17041.57      2403.44 o                         
 -35   1  14      66106.31      63630.22      4502.69 o                         
 -33   1  14      28710.19      31056.89      2203.07 o                         
 -31   1  14       2222.51       2414.02       914.65 o                         
 -29   1  14      39603.30      39734.56      1707.13 o                         
 -27   1  14         15.63        497.88       605.86 o                         
 -25   1  14      16231.60      17229.79      1004.02 o                         
 -23   1  14     500407.12     497889.94      7422.05 o                         
 -21   1  14      89116.32      87957.93      1671.98 o                         
 -19   1  14      13758.30      12638.45       826.73 o                         
 -17   1  14       2587.01       2376.29       555.45 o                         
 -15   1  14      16466.14      16821.31       793.22 o                         
 -13   1  14       8182.69       7914.93       392.80 o                         
 -11   1  14     203152.77     202118.78      2921.83 o                         
  -9   1  14      25409.64      25077.43       853.65 o                         
  -7   1  14      74910.78      78164.39      1404.16 o                         
  -5   1  14     293823.81     302129.66      4434.27 o                         
  -3   1  14      26755.65      29117.93      1187.15 o                         
  -1   1  14      21339.38      23650.26       961.90 o                         
   1   1  14      41656.39      43526.35      1490.27 o                         
   3   1  14      39691.32      41451.63      1610.21 o                         
   5   1  14     651313.62     668007.19     10655.78 o                         
   7   1  14     276505.97     273692.47      5290.28 o                         
   9   1  14      56694.98      55039.77      2289.77 o                         
  11   1  14      21056.87      21030.55      1212.06 o                         
  13   1  14      54421.28      56124.63      2007.28 o                         
  15   1  14      36326.62      37090.21      1804.28 o                         
  17   1  14     229059.95     224076.58      6325.92 o                         
  19   1  14        369.10       -176.37      1153.22 o                         
  21   1  14       5360.43       2787.94      2106.13 o                         
  23   1  14      82849.55      79887.01      5974.79 o                         
  25   1  14      20241.57      18376.06      2052.36 o                         
  27   1  14      45003.27      43289.76      3467.92 o                         
  29   1  14       4709.09       2256.53      2034.44 o                         
 -38   2  14       1834.87       3007.50      1896.24 o                         
 -36   2  14       1793.39       3446.27      1896.47 o                         
 -34   2  14        239.65         75.67      1565.67 o                         
 -32   2  14      35635.36      34520.28      1784.24 o                         
 -30   2  14     132709.59     130479.19      3484.22 o                         
 -28   2  14      53701.46      54848.18      2007.01 o                         
 -26   2  14     215517.62     218464.44      4081.16 o                         
 -24   2  14       5286.68       6518.65       704.69 o                         
 -22   2  14        909.37       1560.74       568.96 o                         
 -20   2  14      11848.75      11051.30       532.61 o                         
 -18   2  14       8335.80       7842.24       792.98 o                         
 -16   2  14      59921.82      59083.53      1483.54 o                         
 -14   2  14    1387739.50    1415161.62     18271.58 o                         
 -12   2  14      51491.00      49753.09      1148.45 o                         
 -10   2  14      75641.88      77874.75      1471.96 o                         
  -8   2  14     120572.81     126855.28      2127.00 o                         
  -6   2  14       6608.47       6747.74       480.10 o                         
  -4   2  14      46802.69      44831.93      1115.20 o                         
  -2   2  14     388169.47     395139.94      5395.95 o                         
   0   2  14      25858.51      25289.69       980.09 o                         
   2   2  14       1623.69        669.82       677.61 o                         
   4   2  14     370088.94     401172.31      7381.71 o                         
   6   2  14      74836.00      72465.82      2419.43 o                         
   8   2  14       6139.92       4644.78       726.16 o                         
  10   2  14        403.88       1112.89       568.44 o                         
  12   2  14      12951.45      11713.02      1654.46 o                         
  14   2  14     305380.09     315678.09      7169.57 o                         
  16   2  14       4434.06       5426.70      1061.42 o                         
  18   2  14      10151.40       8820.51      1501.42 o                         
  20   2  14      43066.15      49425.19      2770.15 o                         
  22   2  14       5878.22       6902.55      1823.10 o                         
  24   2  14        686.10        254.23      1571.64 o                         
  26   2  14      84544.12      86199.95      5071.26 o                         
  28   2  14       7905.31       7742.60      2179.12 o                         
  30   2  14       7202.19       6115.90      2098.16 o                         
 -37   3  14       8456.52      10327.08      3671.41 o                         
 -35   3  14      57750.30      59812.94      3313.92 o                         
 -33   3  14      48623.88      48688.61      2629.33 o                         
 -31   3  14         10.07        484.04      1159.91 o                         
 -29   3  14       4127.63       4098.31       911.68 o                         
 -27   3  14      29482.11      26875.23      1465.13 o                         
 -25   3  14      27815.51      27728.76      1272.69 o                         
 -23   3  14     560513.94     553370.06      8749.25 o                         
 -21   3  14     146379.45     142755.94      2946.92 o                         
 -19   3  14       3703.65       3914.94       547.81 o                         
 -17   3  14       4862.12       2596.57       756.12 o                         
 -15   3  14         31.60        -32.80       643.36 o                         
 -13   3  14       8173.36       9027.15       688.30 o                         
 -11   3  14     204231.61     200807.73      3693.61 o                         
  -9   3  14     127577.42     129193.25      2366.11 o                         
  -7   3  14      81945.80      81884.60      1603.78 o                         
  -5   3  14     212643.52     212117.44      3460.76 o                         
  -3   3  14      10098.60      10279.17       600.02 o                         
  -1   3  14       1356.06        678.33       510.68 o                         
   1   3  14         79.42        -44.46       399.62 o                         
   3   3  14       3849.64       3238.14       622.45 o                         
   5   3  14     164154.98     168490.12      3653.06 o                         
   7   3  14      47447.23      45543.96      1936.93 o                         
   9   3  14      20599.19      21757.00      1456.76 o                         
  11   3  14      10797.58      10673.55      1214.18 o                         
  13   3  14      81288.65      75701.90      2656.45 o                         
  15   3  14        393.10       -869.33       873.30 o                         
  17   3  14      61306.12      60829.72      3746.68 o                         
  19   3  14        316.48       2098.76      1346.28 o                         
  21   3  14       2826.47       1070.24      1344.94 o                         
  23   3  14      35598.35      40557.98      3155.29 o                         
  25   3  14      12089.92      14083.18      2379.74 o                         
  27   3  14      40875.68      37754.48      3811.40 o                         
  29   3  14       6617.60       2059.34      2066.96 o                         
 -36   4  14       2639.05       -546.91      1618.54 o                         
 -34   4  14       2354.24       2521.27      1465.93 o                         
 -32   4  14      23485.79      23529.24      2771.51 o                         
 -30   4  14      45717.59      44368.75      2516.82 o                         
 -28   4  14      27075.07      27070.55      1583.79 o                         
 -26   4  14      90480.35      89777.76      3014.74 o                         
 -24   4  14        321.28        671.65       975.88 o                         
 -22   4  14       1583.61       1927.69       707.09 o                         
 -20   4  14       9096.87       7275.90       885.63 o                         
 -18   4  14      12601.36      11473.07      1339.01 o                         
 -16   4  14       2068.64       1110.25       831.15 o                         
 -14   4  14     556907.12     546824.62     10020.67 o                         
 -12   4  14         19.80       -568.50       568.50 o                         
 -10   4  14       3426.40       2911.91       744.76 o                         
  -8   4  14      41764.99      41890.21      1495.83 o                         
  -6   4  14       4580.84       3666.01       886.94 o                         
  -4   4  14      62818.41      63972.18      1616.89 o                         
  -2   4  14     243306.70     244688.17      3699.98 o                         
   0   4  14      57559.99      62149.57      1899.54 o                         
   2   4  14      45576.86      46345.52      1711.52 o                         
   4   4  14      28305.09      28622.02      1755.48 o                         
   6   4  14      12877.56      10502.76      1151.53 o                         
   8   4  14      60521.44      61342.23      2034.52 o                         
  10   4  14      22273.79      22618.04      1394.10 o                         
  12   4  14       1337.12       -224.46       791.97 o                         
  14   4  14     268381.62     273831.03      6083.84 o                         
  16   4  14        626.49       -271.78      2237.63 o                         
  18   4  14       2866.48        196.24      1373.47 o                         
  20   4  14        813.41       -186.86      1218.58 o                         
  22   4  14        202.13       -791.67      1316.61 o                         
  24   4  14      13949.82      13475.24      2407.70 o                         
  26   4  14      57882.06      55041.95      3224.84 o                         
  28   4  14       3688.08        671.77      2640.62 o                         
 -35   5  14      27846.62      29583.01      2688.04 o                         
 -33   5  14      13388.54      13674.33      2040.24 o                         
 -31   5  14       1442.32       -628.80      1678.43 o                         
 -29   5  14      30574.59      34461.09      3594.06 o                         
 -27   5  14       6144.95       7403.37      1207.71 o                         
 -25   5  14       2811.06       3963.34      1000.37 o                         
 -23   5  14     167626.08     157348.50      4045.65 o                         
 -21   5  14      14710.51      15681.05      1356.75 o                         
 -19   5  14       8771.06       6183.74       979.80 o                         
 -17   5  14       1274.48       1760.97       952.98 o                         
 -15   5  14       9417.51       9155.53       974.05 o                         
 -13   5  14      24577.95      25239.88      1396.18 o                         
 -11   5  14      82818.83      80201.91      2092.96 o                         
  -9   5  14        198.71        104.31       560.63 o                         
  -7   5  14      29367.10      28144.63      1100.04 o                         
  -5   5  14     205817.25     203857.78      3330.69 o                         
  -3   5  14      17464.21      16179.31       901.27 o                         
  -1   5  14      45457.44      43882.64      1476.32 o                         
   1   5  14     104642.91     100996.27      2384.17 o                         
   3   5  14      53331.91      54226.40      3480.62 o                         
   5   5  14     493687.44     510448.72      8239.36 o                         
   7   5  14     267830.00     268274.94      5464.90 o                         
   9   5  14      32353.60      32370.57      1607.39 o                         
  11   5  14      54433.71      56506.63      2083.68 o                         
  13   5  14      16930.89      17928.24      1554.66 o                         
  15   5  14      45857.02      46707.92      2322.51 o                         
  17   5  14     192733.92     192386.64      4795.25 o                         
  19   5  14       5111.56       3881.29      1386.16 o                         
  21   5  14      21652.13      24025.77      2032.15 o                         
  23   5  14      74660.19      73649.23      3613.72 o                         
  25   5  14      17761.38      21213.03      2469.60 o                         
 -34   6  14        343.01      -2468.69      2468.69 o                         
 -32   6  14      11272.47       9974.90      2057.54 o                         
 -30   6  14      34699.63      35680.37      2748.15 o                         
 -28   6  14      10746.38       8576.71      1812.25 o                         
 -26   6  14      48152.98      47997.97      2414.96 o                         
 -24   6  14       3631.29       3098.48      1119.51 o                         
 -22   6  14         14.66       -823.25       942.06 o                         
 -20   6  14       3685.01       3497.64       932.88 o                         
 -18   6  14       3987.39       6354.96      1191.50 o                         
 -16   6  14        124.89       -583.76       957.54 o                         
 -14   6  14     362240.72     345194.53      8315.94 o                         
 -12   6  14       1073.15       1027.31       749.61 o                         
 -10   6  14       2929.57       1487.44       770.57 o                         
  -8   6  14       7287.84       6707.94       885.40 o                         
  -6   6  14        794.78        810.20       741.67 o                         
  -4   6  14      36929.15      36415.14      1622.74 o                         
  -2   6  14     243728.78     234237.05      4387.83 o                         
   0   6  14      18435.99      18353.23      1364.21 o                         
   2   6  14      67740.12      68071.32      2897.89 o                         
   4   6  14       4784.92       2925.14       996.08 o                         
   6   6  14       4064.86       3049.65      1003.89 o                         
   8   6  14      31777.24      31591.72      1817.23 o                         
  10   6  14      22068.35      24033.35      1920.10 o                         
  12   6  14         30.90        -21.22      1083.07 o                         
  14   6  14     196866.34     196933.61      5154.72 o                         
  16   6  14         16.01       -827.92      1204.12 o                         
  18   6  14       5115.80       6034.19      1582.57 o                         
  20   6  14        211.63       3069.84      1600.95 o                         
  22   6  14        775.54         53.20      1617.56 o                         
  24   6  14       9741.91       8093.84      2494.27 o                         
 -31   7  14        647.26       -219.68      1745.79 o                         
 -29   7  14       2381.87        410.58      1594.02 o                         
 -27   7  14      23266.24      26430.46      2579.75 o                         
 -25   7  14      13807.83      13207.82      1642.40 o                         
 -23   7  14     222721.91     224290.67      5492.21 o                         
 -21   7  14      86197.70      85281.10      3942.83 o                         
 -19   7  14       3257.35       1534.63      1065.79 o                         
 -17   7  14      18100.88      14964.26      1621.55 o                         
 -15   7  14       2771.24       2445.20      1097.75 o                         
 -13   7  14       2549.68       -521.00      1173.03 o                         
 -11   7  14      62496.73      59094.57      2484.86 o                         
  -9   7  14      35659.71      33489.15      1824.50 o                         
  -7   7  14      32032.53      35666.54      1693.80 o                         
  -5   7  14      64525.75      64294.25      2278.38 o                         
  -3   7  14      12458.90      11619.75      1130.70 o                         
  -1   7  14       1506.17       1342.21       901.95 o                         
   1   7  14        117.11       -189.32       900.28 o                         
   3   7  14         32.92         62.26       934.56 o                         
   5   7  14      66108.30      66107.38      2767.92 o                         
   7   7  14       9627.09      10270.98      1315.98 o                         
   9   7  14      10717.75       9552.38      1454.53 o                         
  11   7  14        744.11       2800.38      1317.22 o                         
  13   7  14      20607.08      25783.03      2136.50 o                         
  15   7  14        152.68       2023.52      1465.01 o                         
  17   7  14      36071.32      36201.77      3325.23 o                         
  19   7  14        107.22       -696.61      1570.61 o                         
  21   7  14         14.28       1556.73      1973.42 o                         
 -28   8  14      10655.99       9185.91      3162.91 o                         
 -26   8  14      43351.51      41972.74      3174.53 o                         
 -24   8  14       3054.07       4682.95      1724.78 o                         
 -22   8  14          2.56        -65.33      1550.13 o                         
 -20   8  14       9052.09      11768.83      2028.00 o                         
 -18   8  14       3877.58       4330.23      1587.64 o                         
 -16   8  14      19380.96      17993.17      2006.03 o                         
 -14   8  14     202839.56     215540.11      8273.66 o                         
 -12   8  14      16828.46      17566.15      1820.78 o                         
 -10   8  14      33472.78      33598.69      2047.34 o                         
  -8   8  14       8152.58       8173.92      1306.03 o                         
  -6   8  14       4368.38       4130.48      1044.56 o                         
  -4   8  14       7380.67       5771.05      1134.07 o                         
  -2   8  14      29582.42      31737.10      2452.56 o                         
   0   8  14       2122.22       2520.96      1071.59 o                         
   2   8  14        249.63       -423.39      1163.89 o                         
   4   8  14      44900.15      49897.02      3279.25 o                         
   6   8  14       8672.16      10272.96      3553.00 o                         
   8   8  14       2955.19       3662.98      1507.15 o                         
  10   8  14        441.98       1418.47      1652.36 o                         
  12   8  14       1615.57      -1508.35      1508.35 o                         
  14   8  14      50392.30      51625.96      3862.45 o                         
  16   8  14       1028.90       3846.14      2004.72 o                         
  18   8  14       5654.14       5704.82      2358.62 o                         
 -23   9  14      64198.45      67433.95      3959.79 o                         
 -21   9  14      12044.41      12485.99      3100.11 o                         
 -19   9  14        931.47       -128.54      1625.15 o                         
 -17   9  14       6033.04       4067.90      2105.98 o                         
 -15   9  14        106.89       -511.73      1320.17 o                         
 -13   9  14       2300.58       1422.26      1580.59 o                         
 -11   9  14      22479.36      26615.38      2415.52 o                         
  -9   9  14       3448.91       4266.54      1542.84 o                         
  -7   9  14       9825.24       7102.12      1576.02 o                         
  -5   9  14      51034.00      50770.35      2771.53 o                         
  -3   9  14       5767.35       4298.00      1282.83 o                         
  -1   9  14      10803.51       9673.97      1615.21 o                         
   1   9  14      23656.95      24140.24      2005.90 o                         
   3   9  14       3522.32       3323.97      1569.36 o                         
   5   9  14      80331.94      78870.84      4381.53 o                         
   7   9  14      33536.98      36411.29      3128.77 o                         
   9   9  14       5681.33       5808.94      2200.79 o                         
  11   9  14      12035.24      12872.74      2179.87 o                         
  13   9  14       7374.31       5908.08      2013.53 o                         
 -16  10  14       1073.13       1825.67      1995.32 o                         
 -14  10  14      50665.11      54510.45      3536.79 o                         
 -12  10  14       1224.68      -1599.19      1659.44 o                         
 -10  10  14         38.78       -558.66      1696.20 o                         
  -8  10  14       2015.63       3922.22      1760.54 o                         
  -6  10  14       1316.35      -1469.29      1469.29 o                         
  -4  10  14       9987.08       7187.58      1741.75 o                         
  -2  10  14      41878.02      44134.06      2846.64 o                         
   0  10  14       7289.18       7574.91      1764.08 o                         
   2  10  14      51131.12      52111.78      5031.41 o                         
   4  10  14       5116.89       4710.68      1954.07 o                         
   6  10  14       2065.53        380.06      2074.32 o                         
 -40   1  15        110.86       4011.62      3394.44 o                         
 -38   1  15       2882.28       2762.92      2685.16 o                         
 -36   1  15         14.39       -627.17      1485.12 o                         
 -34   1  15       8371.89       7011.80      1513.50 o                         
 -32   1  15      30510.26      31394.35      2484.07 o                         
 -30   1  15       2532.55       2230.40       970.17 o                         
 -28   1  15       2022.84       2545.11       903.52 o                         
 -26   1  15        133.55       -549.32       549.32 o                         
 -24   1  15        450.90          1.82       547.56 o                         
 -22   1  15          3.94        -37.26       472.68 o                         
 -20   1  15       8132.44       8690.40       513.95 o                         
 -18   1  15      12977.01      12461.32       808.27 o                         
 -16   1  15      14038.47      12754.07       753.26 o                         
 -14   1  15      16477.49      15471.98       535.16 o                         
 -12   1  15       3027.83       3496.79       455.23 o                         
 -10   1  15       3726.04       2827.22       419.77 o                         
  -8   1  15        946.27        764.93       309.15 o                         
  -6   1  15        185.61       -332.10       332.10 o                         
  -4   1  15       3744.40       3389.16       435.80 o                         
  -2   1  15        695.96        938.22       551.03 o                         
   0   1  15       4858.17       4065.79       773.29 o                         
   2   1  15       4270.10       4331.76       678.70 o                         
   4   1  15       3075.59       3011.21       557.69 o                         
   6   1  15       2054.07       1785.27       557.40 o                         
   8   1  15       1910.26       1417.51       631.46 o                         
  10   1  15        320.09       -187.17      1030.48 o                         
  12   1  15       1200.58        508.11      1086.78 o                         
  14   1  15       2530.97       2924.61      1089.78 o                         
  16   1  15       5036.35       4964.96      1452.35 o                         
  18   1  15       1824.03       2597.12      1392.08 o                         
  20   1  15       1973.50       1807.12      1414.58 o                         
  22   1  15         71.13      -1440.88      1440.88 o                         
  24   1  15          4.99         -0.83      1507.31 o                         
  26   1  15         57.66       -786.19      1721.76 o                         
  28   1  15       7009.49       5284.07      1876.78 o                         
 -39   2  15        151.37       2111.69      2032.77 o                         
 -37   2  15       6554.07       6439.16      2133.89 o                         
 -35   2  15       3301.74       4629.69      1866.65 o                         
 -33   2  15        191.19       -171.83      1154.62 o                         
 -31   2  15       2921.29       3575.67      1180.50 o                         
 -29   2  15      11516.34      13115.97      1351.01 o                         
 -27   2  15       6753.53       7276.32      1091.60 o                         
 -25   2  15      25480.62      25596.47      1101.46 o                         
 -23   2  15       9025.93       8685.64       623.05 o                         
 -21   2  15         21.14        771.54       645.35 o                         
 -19   2  15       5986.97       4858.73       774.48 o                         
 -17   2  15        791.94        869.07       601.90 o                         
 -15   2  15         51.52         91.63       525.24 o                         
 -13   2  15       2305.92       2636.74       372.96 o                         
 -11   2  15       3053.31       2733.94       421.22 o                         
  -9   2  15        363.33        112.34       392.55 o                         
  -7   2  15      17119.91      16981.51       698.23 o                         
  -5   2  15        363.43        548.33       366.04 o                         
  -3   2  15        137.08        840.89       329.73 o                         
  -1   2  15        719.91        571.26       706.92 o                         
   1   2  15       1460.56       1242.69       717.64 o                         
   3   2  15       4896.62       3836.12       941.37 o                         
   5   2  15       1422.02        452.71       668.94 o                         
   7   2  15         24.87       -789.86       789.86 o                         
   9   2  15        343.16        400.83       891.44 o                         
  11   2  15        544.76      -1292.28      1292.28 o                         
  13   2  15       1393.09        970.35      1033.45 o                         
  15   2  15       4030.17       5846.77      1302.05 o                         
  17   2  15        116.34        225.93      1136.65 o                         
  19   2  15         39.83        -38.73      1372.24 o                         
  21   2  15        614.22       1207.42      1416.41 o                         
  23   2  15          5.27        -53.04      1526.13 o                         
  25   2  15         26.03       -780.39      1576.77 o                         
  27   2  15        713.95       3389.20      1804.98 o                         
  29   2  15        933.89       -907.89      2091.35 o                         
 -38   3  15      10120.67      12043.03      2481.15 o                         
 -36   3  15         33.89      -1080.34      1650.19 o                         
 -34   3  15         52.08        725.31      1241.32 o                         
 -32   3  15        882.88       2071.43      1160.59 o                         
 -30   3  15          6.71       1166.75      1000.83 o
[truncated: 273,781 more chars]
